# Supplementary material for: Precise temporal regulation of alternative splicing during neural development
Source: Nat Commun. 2018 Jun 6;9:2189. doi: 10.1038/s41467-018-04559-0 (PMC5989265; doi:10.1038/s41467-018-04559-0)
Supplement: Supplementary file 3 — Supplementary Data 1 [file 41467_2018_4559_MOESM3_ESM.xlsx]

## Sheet: Dataset S1a
Supplementary Dataset 1: Summary of RNA-Seq data analyzed in this study (part a: developing cortex RNA-Seq data; SRP055008).
Sample	Description	Gender	Library type	Total reads	Read1 unique mapping	%	Unique junction	%	Read2 unique mapping	%	Unique junction	%
E14.5a	E14.5	M	PE 101nt	53885772	43155263	80.1	12192323	22.6	41179579	76.4	11854919	22
E14.5b	E14.5	M	PE 101nt	54413405	43637050	80.2	11984730	22	41648263	76.5	11651282	21.4
E16.5a	E16.5	M	PE 101nt	54604388	43724847	80.1	12571756	23	41767900	76.5	12221428	22.4
E16.5b	E16.5	M	PE 101nt	58465538	46888082	80.2	13526160	23.1	44827462	76.7	13152623	22.5
P0a	P0	M	PE 101nt	50236972	39803802	79.2	11336126	22.6	38539033	76.7	1152454	22.2
P0b	P0	M	PE 101nt	66601120	52801083	79.3	14822631	22.3	50433516	75.7	14407955	21.6
P4a	P4	M	PE 101nt	50807114	40716605	80.1	11978024	23.6	38940689	76.6	11641628	22.9
P4b	P4	M	PE 101nt	48427612	38757376	80	11409195	23.6	37063461	76.5	11085398	22.9
P7a	P7	M	PE 101nt	61607009	49650222	80.6	14713782	23.9	47483894	77.1	14292493	23.2
P7b	P7	M	PE 101nt	59635778	47975951	80.4	13994448	23.5	45928506	77	13605410	22.8
P15a	P15	M	PE 101nt	60314061	48061448	79.7	14245308	23.6	45944580	76.2	13821392	22.9
P15b	P15	M	PE 101nt	52149216	41698391	80	12365375	23.7	40443876	77.6	12168896	23.3
P30a	P30	M	PE 101nt	43676689	35187108	80.6	9629349	22	33473525	76.6	9328297	21.4
P30b	P30	M	PE 101nt	45192355	36472131	80.7	9970887	22.1	34751418	76.9	9673238	21.4
P110a	P110	M	PE 101nt	57032576	46048392	80.7	13187811	23.1	44012160	77.2	12806201	22.5
P110b	P110	M	PE 101nt	54783394	44158921	80.6	12412298	22.7	42301988	77.2	12081573	22.1
21Ma	21mo	M	PE 101nt	58123896	46456784	79.9	12943233	22.3	44437287	76.5	12583391	21.6
21Mb	21mo	M	PE 101nt	57432098	45863448	79.9	12737775	22.2	43874766	76.4	12377561	21.6
Total				987388993	791056904	80.116	226021211	22.8908	757051903	76.6721	209906139	21.2587

## Sheet: Dataset S1b
Supplementary Dataset 1: Summary of RNA-Seq data analyzed in this study (part b: public RNA-Seq data used for evaluation of neuronal maturation).
Run #	Is in Figure 6a	Sample # after grouping	Sample name	Description	SRA Run	GEO Sample	Library type	Total reads	Read1 unique mapping	%	Unique junction	%	Read2 unique mapping	%	Unique junction	%
1		1	Dillman_EM	E17, cerebral cortex	SRR531311	GSM980532	SE 80nt	45645335	22508749	49.3	4271528	9.4
2					SRR531312	GSM980533	SE 80nt	48670742	26788177	55	5302916	10.9
3					SRR531313	GSM980534	SE 80nt	49766117	25230331	50.7	4933560	9.9
4					SRR531314	GSM980535	SE 80nt	48553967	26837299	55.3	4980711	10.3
5		2	Dillman_Adult	Adult, cerebral cortex	SRR531315	GSM980536	SE 80nt	38114212	27804727	73	5387732	14.1
6					SRR531316	GSM980537	SE 80nt	38714208	27665782	71.5	5712241	14.8
7					SRR531317	GSM980538	SE 80nt	45935261	27854602	60.6	5563493	12.1
8		3	P4_Igl	P4, IgL, female	SRR1016218		SE 75nt	31268517	25574956	81.8	4665858	14.9
9				P4, IgL, male	SRR1016207		SE 75nt	22886089	18187730	79.5	3118211	13.6
10		4	P4_L4	P4, L4, female	SRR1016221		SE 75nt	17438513	14148438	81.1	2511393	14.4
11				P4, L4, male	SRR1016210		SE 75nt	22254876	17617199	79.2	3001947	13.5
12		5	P4_Sgl	P4, SgL, female	SRR1016224		SE 75nt	24048232	19149136	79.6	3296741	13.7
13				P4, SgL, male	SRR1016215		SE 75nt	27847297	21705600	77.9	3542156	12.7
14		6	P6_Igl	P6, IgL, female	SRR1016234		SE 75nt	24159290	19245184	79.7	3332508	13.8
15				P6, IgL, male	SRR1016227		SE 75nt	40863001	32151166	78.7	5571627	13.6
16		7	P6_L4	P6, L4, female	SRR1016236		SE 75nt	30396874	24521265	80.7	4567177	15
17				P6, L4, male	SRR1016230		SE 75nt	31917271	24653169	77.2	4180573	13.1
18		8	P6_Sgl	P6, SgL, female	SRR1016238		SE 75nt	27557199	21230981	77	3787064	13.7
19				P6, SgL, male	SRR1016232		SE 75nt	11439457	9066719	79.3	1504771	13.2
20		9	P8_Igl	P8, IgL, female	SRR1016263		SE 75nt	13123488	10578695	80.6	2024737	15.4
21				P8, IgL, male	SRR1016245		SE 75nt	8147120	6488388	79.6	1124018	13.8
22		10	P8_L4	P8, L4, female	SRR1016268		SE 75nt	6307882	5094839	80.8	939565	14.9
23				P8, L4, male	SRR1016247		SE 75nt	9140738	7295956	79.8	1214471	13.3
24		11	P8_Sgl	P8, SgL, female	SRR1016271		SE 75nt	8647326	6986446	80.8	1277257	14.8
25				P8, SgL, male	SRR1016258		SE 75nt	9140738	7295956	79.8	1214471	13.3
26		12	P10_Igl	P10, IgL, female	SRR1016273		SE 75nt	17739433	14401738	81.2	2514997	14.2
27				P10, IgL, male	SRR1016345		SE 75nt	19747443	15967507	80.9	2596507	13.1
28		13	P10_L4	P10, L4, female	SRR1016341		SE 75nt	10393806	8489641	81.7	1490334	14.3
29				P10, L4, male	SRR1016347		SE 75nt	10977327	8886238	81	1419870	12.9
30		14	P10_Sgl	P10, SgL, female	SRR1016343		SE 75nt	7562223	6095341	80.6	1040290	13.8
31				P10, SgL, male	SRR1016355		SE 75nt	26454272	20990874	79.3	3316822	12.5
32		15	P14_Igl	P14, IgL, female	SRR1016362		SE 75nt	7489465	6040888	80.7	951193	12.7
33				P14, IgL, male	SRR1016368		SE 75nt	9085250	7436846	81.9	1236990	13.6
34		16	P14_L4	P14, L4, female	SRR1016364		SE 75nt	15691645	12727710	81.1	1936120	12.3
35				P14, L4, male	SRR1016370		SE 75nt	7527128	6060231	80.5	968153	12.9
36		17	P14_Sgl	P14, SgL, female	SRR1016366		SE 75nt	8516733	6834461	80.2	1071621	12.6
37				P14, SgL, male	SRR1016372		SE 75nt	8826762	7135411	80.8	1133199	12.8
38		18	Adult_Igl	P180, IgL, female	SRR1016375		SE 75nt	14996082	12268213	81.8	2009890	13.4
39				P180, IgL, male	SRR1016384		SE 75nt	15380449	12427507	80.8	2101470	13.7
40		19	Adult_L4	P180, L4, female	SRR1016380		SE 75nt	7047388	5855912	83.1	931837	13.2
41				P180, L4, male	SRR1016386		SE 75nt	10712433	8664489	80.9	1451667	13.6
42		20	Adult_Sgl	P180, SgL, female	SRR1016382		SE 75nt	21052443	17331428	82.3	2951067	14
43				P180, SgL, male	SRR1016388		SE 75nt	14792619	12001649	81.1	1980356	13.4
44		21	Barres_N	P7,cerebral cortex neuron	SRR1033785	GSM1269905	PE 101 nt	37893137	31673252	83.6	6297140	16.6	30673301	80.9	6095150	16.1
45					SRR1033786	GSM1269906	PE 101 nt	33816576	27098762	80.1	6274107	18.6	26199737	77.5	6067887	17.9
46		22	Fietz_VZ	E14.5,ventricular zone	SRR514161	GSM949856	SE 75nt	7613313	5114669	67.2	981264	12.9
47					SRR514162	GSM949857	SE 75nt	6056610	4105674	67.8	775669	12.8
48					SRR514163	GSM949858	SE 75nt	5584283	3678839	65.9	727875	13
49					SRR514164	GSM949859	SE 75nt	2468877	1658706	67.2	346484	14
50					SRR514165	GSM949860	SE 75nt	4022757	2774576	69	538827	13.4
51		23	Fietz_SVZ	E14.5,subventricular zone	SRR514156	GSM949851	SE 75nt	7031164	4613824	65.6	819118	11.6
52					SRR514157	GSM949852	SE 75nt	7145821	4988930	69.8	850759	11.9
53					SRR514158	GSM949853	SE 75nt	4534484	2990933	66	543069	12
54					SRR514159	GSM949854	SE 75nt	3058917	2022251	66.1	371013	12.1
55					SRR514160	GSM949855	SE 75nt	2140568	1519671	71	286635	13.4
56		24	Fietz_CP	E14.5, cortical plate	SRR514151	GSM949846	SE 75nt	8690936	5883292	67.7	1005199	11.6
57					SRR514152	GSM949847	SE 75nt	10399577	7324228	70.4	1232109	11.8
58					SRR514153	GSM949848	SE 75nt	5818157	3863724	66.4	670039	11.5
59					SRR514154	GSM949849	SE 75nt	4280380	2949294	68.9	531023	12.4
60					SRR514155	GSM949850	SE 75nt	3134244	2126608	67.9	390119	12.4
61		25	Aprea_DP	E14.5, lateral cortex differentiating progenitors	SRR1015670	GSM1249111	SE 76nt	32001328	25888793	80.9	5190188	16.2
62					SRR1015673	GSM1249114	SE 76nt	36376309	28985882	79.7	5499575	15.1
63					SRR1015676	GSM1249117	SE 76nt	30164271	24862558	82.4	4404691	14.6
64		26	Aprea_PP	E14.5, lateral cortex proliferating progenitors	SRR1015669	GSM1249110	SE 76nt	27913922	22346637	80.1	4458816	16
65					SRR1015672	GSM1249113	SE 76nt	32932095	25899074	78.6	5015024	15.2
66					SRR1015675	GSM1249116	SE 76nt	37330927	30162785	80.8	5625395	15.1
67		27	Aprea_N	E14.5, lateral cortex neurons	SRR1015671	GSM1249112	SE 76nt	35947559	29174474	81.2	5389065	15
68					SRR1015674	GSM1249115	SE 76nt	42610396	33770886	79.3	6022445	14.1
69					SRR1015677	GSM1249118	SE 76nt	31802446	26287492	82.7	4560288	14.3
70		28	Ayoub_CP	E14.5, cortical plate	SRR314798	GSM763476	SE 74nt	25927769	19059930	73.5	3083487	11.9
71					SRR314799	GSM763477	SE 74nt	26222644	19640437	74.9	3187193	12.2
72					SRR314804	GSM763482	SE 74nt	28922261	20093776	69.5	3437442	11.9
73					SRR314805	GSM763483	SE 74nt	30721197	21293981	69.3	3640909	11.9
74		29	Ayoub_SVZ-IZ	E14.5, subventricular and intermediate zone	SRR314800	GSM763478	SE 74nt	23228728	17216994	74.1	3063275	13.2
75					SRR314801	GSM763479	SE 74nt	23762174	17677748	74.4	3150907	13.3
76					SRR314806	GSM763484	SE 74nt	28123559	18207060	64.7	3360726	11.9
77					SRR314807	GSM763485	SE 74nt	28056871	18184428	64.8	3356192	12
78		30	Ayoub_VZ	E14.5,ventricular zone	SRR314802	GSM763480	SE 74nt	25406840	19080777	75.1	3711220	14.6
79					SRR314803	GSM763481	SE 74nt	24553842	18436834	75.1	3588612	14.6
80					SRR314808	GSM763486	SE 74nt	28480020	17795390	62.5	3427598	12
81					SRR314809	GSM763487	SE 74nt	27308456	16985146	62.2	3278980	12
82		31	Florio_aRG	E14.5, apical radial glia	SRR1760954	GSM1585616	SE 76nt	37175941	27456997	73.9	3013154	8.1
83					SRR1760955	GSM1585617	SE 76nt	38438791	25616578	66.6	3635561	9.5
84					SRR1760956	GSM1585618	SE 76nt	45180958	31310004	69.3	3437189	7.6
85					SRR1760957	GSM1585619	SE 76nt	30548444	22015369	72.1	3343479	10.9
86		32	Florio_bRG	E14.5, basal radial glia	SRR1760958	GSM1585620	SE 76nt	32970134	23010692	69.8	2934813	8.9
87					SRR1760959	GSM1585621	SE 76nt	34087189	22822774	67	2804849	8.2
88					SRR1760960	GSM1585622	SE 76nt	32348872	22782401	70.4	3258596	10.1
89					SRR1760961	GSM1585623	SE 76nt	38202314	26296342	68.8	2838611	7.4
90		33	Florio_bIP	E14.5, basal intermediate progenitors	SRR1760962	GSM1585624	SE 76nt	38828549	27744068	71.5	2628763	6.8
91					SRR1760963	GSM1585625	SE 76nt	25677662	18007297	70.1	1962951	7.6
92					SRR1760964	GSM1585626	SE 76nt	31791478	22254585	70	2751623	8.7
93					SRR1760965	GSM1585627	SE 76nt	39676308	27234326	68.6	2596698	6.5
94		34	Florio_N	E14.5, neuron	SRR1760966	GSM1585628	SE 76nt	36626105	26748052	73	3629261	9.9
95					SRR1760967	GSM1585629	SE 76nt	43392825	30714266	70.8	3173994	7.3
96					SRR1760968	GSM1585630	SE 76nt	28239562	20368543	72.1	2493677	8.8
97					SRR1760969	GSM1585631	SE 76nt	61237743	43122511	70.4	4241673	6.9
98		35	Yu_SC	P14, spinal cord	SRR619312	GSM1040149	SE 40nt	31286371	24684968	78.9	2188881	7
99		36	Hippocampus	2-3 months, hippocampus, female		GSM929766	PE 40nt	18148581	14096369	77.7	1290472	7.1	13958087	76.9	1295735	7.1
100						GSM929767	PE 40nt	23902506	19275049	80.6	1891232	7.9	19007460	79.5	1879109	7.9
101						GSM929768	PE 40nt	27844309	22128832	79.5	2233793	8	21788925	78.3	2210327	7.9
102		37	SC	10-16 weeks, spinal cord, female	SRR789190	GSM1103369	PE 101nt	26891408	23219666	86.3	5622105	20.9	23080566	85.8	5592679	20.8
103					SRR789191	GSM1103370	PE 101nt	30808451	26941593	87.4	6453625	20.9	26806922	87	6427004	20.9
104		38	Maniatis_SC_4wk	4 weeks, spinal cord, female	SRR653794	GSM1072764	PE 36nt	22503962	16134720	71.7	920103	4.1	15601588	69.3	891854	4
105				4 weeks, spinal cord, male	SRR653795	GSM1072765	PE 36nt	21857280	14745368	67.5	810884	3.7	14534125	66.5	807445	3.7
106		39	Maniatis_SC_8wk	8 weeks, spinal cord, female	SRR653798	GSM1072768	PE 36nt	16684155	12316345	73.8	751894	4.5	12033476	72.1	735850	4.4
107				8 weeks, spinal cord, male	SRR653799	GSM1072769	PE 36nt	19626298	14072388	71.7	822599	4.2	13569655	69.1	791912	4
108		40	Maniatis_SC_12wk	12 weeks, spinal cord, female	SRR653786	GSM1072756	PE 36nt	21569143	15702164	72.8	934420	4.3	15371870	71.3	919175	4.3
109				12 weeks, spinal cord, male	SRR653787	GSM1072757	PE 36nt	24023126	17043048	70.9	1008128	4.2	16828738	70.1	1005558	4.2
110		41	Maniatis_SC_17wk	17 weeks, spinal cord, female	SRR653790	GSM1072760	PE 36nt	21393104	11774834	55	456584	2.1	11564600	54.1	451066	2.1
111				17 weeks, spinal cord, male	SRR653791	GSM1072761	PE 36nt	21064149	14238791	67.6	724264	3.4	13801934	65.5	701840	3.3
112		42	Lienert_TN	Terminally differentiated Neurons	SRR125391	GSM687306	SE 36nt	18174104	10781376	59.3	634181	3.5
113					SRR125392	GSM687307	SE 36nt	37134325	26972559	72.6	1638942	4.4
114		43	Kang_D0	D3 embryonic stem cell		GSM1047941	SE 50nt	22955847	17928574	78.1	2599173	11.3
115		44	Kang_D1	D3 embryonic stem cell + differentiation day 1		GSM1047945	SE 50nt	26460953	21034084	79.5	3258084	12.3
116		45	Kang_D2	D3 embryonic stem cell + differentiation day 2		GSM1047946	SE 50nt	19336554	15616501	80.8	2380143	12.3
117		46	Kang_D3	D3 embryonic stem cell + differentiation day 3		GSM1047948	SE 50nt	37669244	30236821	80.3	4633134	12.3
118		47	Kang_D4	D3 embryonic stem cell + differentiation day 4		GSM1047949	SE 50nt	25065221	20046192	80	3022526	12.1
119		48	Kang_D6	D3 embryonic stem cell + differentiation day 6		GSM1047951	SE 50nt	24580493	20222627	82.3	2955085	12
120		49	Kang_D8	D3 embryonic stem cell + differentiation day 8		GSM1047952	SE 50nt	21624744	17419752	80.6	2551905	11.8
121		50	Kang_D10	D3 embryonic stem cell + differentiation day 10		GSM1047954	SE 50nt	26500940	21345234	80.5	3007273	11.3
122		51	Kang_D12	D3 embryonic stem cell + differentiation day 12		GSM1047956	SE 50nt	31091499	25157400	80.9	3674290	11.8
123		52	Kang_D14	D3 embryonic stem cell + differentiation day 14		GSM1047958	SE 50nt	27936481	23196017	83	3322224	11.9
124		53	Lee_iMN	Inducible motor neurons-embryonic stem cells	SRR404090	GSM869994	SE 101nt	35104272	28459886	81.1	8834540	25.2
125					SRR404092	GSM869996	SE 101nt	32043436	25805107	80.5	7025444	21.9
126		54	Tiwari_NP	Neuronal Progenitors	SRR074378	GSM632014	SE 36nt	15742175	9184954	58.3	622025	4
127		55	Tiwari_TN	Terminally differentiated Neurons	SRR074379	GSM632015	SE 36nt	18174104	10781376	59.3	634181	3.5
128		56	Bergsland_NP_24h	ES-cell derived neural progenitor cells	SRR354080	GSM818956	SE 101nt	73400151	15131211	20.6	5377259	7.3
129		57	Bergsland_NPctrl_48h	ES-cell derived neural progenitor cells	SRR354079	GSM818955	SE 101nt	58475710	34800057	59.5	12475223	21.3
130		58	Bergsland_N_sort	ES-cell derived neurons,differentiation day 14	SRR354075	GSM818951	SE 38nt	16823708	13559853	80.6	1210465	7.2
131				ES-cell derived neurons, differentiation day 14	SRR354076	GSM818952	SE 38nt	13315799	10652733	80	987930	7.4
132		59	Guttman_NPC	ES-cell derived neurons, differentiation day 10	SRR040004	GSM521652	PE 76nt	31866618	25415225	79.8	3468201	10.9	1067643	3.4	294097	0.9
133					SRR040005			28161376	19633093	69.7	3232872	11.5	19970688	70.9	3228469	11.5
134		60	Teif_NPC	ES derived neuronal progenitor	SRR572709	GSM1005488	SE 36nt	29143854	12443496	42.7	535803	1.8
135					SRR572710	GSM1005489	SE 44nt	20860494	13868827	66.5	923626	4.4
136		61	Liu_mSictrl	Striatal neural cells	SRR363972	GSM828675	PE 101nt	86014617	69173150	80.4	22333990	26	20043	0	3355	0
137		62	Maniatis_NG_3D	Neuron-glia sandwich cluture, D3	SRR653840	GSM1072810	SE 35nt	17822021	7516155	42.2	411740	2.3
138		63	Maniatis_NG_7D	Neuron-glia sandwich cluture, D7	SRR653841	GSM1072811	SE 36nt	53648890	20666926	38.5	1350839	2.5
139					SRR653842	GSM1072812	SE 36nt	38488733	17843094	46.4	1301774	3.4
140		64	Maniatis_NG_14D	Neuron-glia sandwich cluture, D14	SRR653838	GSM1072808	SE 36nt	16540771	11021406	66.6	797040	4.8
141					SRR653839	GSM1072809	SE 36nt	26802046	13153574	49.1	898822	3.4
142		65	MNZhang	P1, spinal cord motor neurons	SRR1016945	GSM1251746	PE 100nt	158815124	81505607	51.3	10048510	6.3	80240127	50.5	9905915	6.2
143					SRR1016946	GSM1251747	PE 100nt	139426656	71965245	51.6	8376081	6	71852154	51.5	8305488	6
144	1	66	MNCotney	3 months, spinal cord motor neurons	SRR515121	GSM950278	SE 74nt	50892584	36285928	71.3	6761988	13.3
145					SRR515122	GSM950279	SE 74nt	53649756	38019982	70.9	7564803	14.1
146	1	67	OSNLomvardas	3 weeks, mature olfactory sensory neurons	SRR1031008	GSM1267281	PE 51nt	104050683	51744641	49.7	2765646	2.7	48679720	46.8	2384545	2.3
147					SRR1031009	GSM1267282	PE 51nt	49299862	21984022	44.6	1380962	2.8	21045748	42.7	1145282	2.3
148	1	68	CGNMellen	8 weeks, granule cells	SRR648443	GSM1063317	SE 51nt	121977784	81183200	66.6	6259168	5.1
149					SRR648445	GSM1063319	SE 51nt	93559360	65331592	69.8	5659749	6
150					SRR648447	GSM1063321	SE 51nt	104722240	79102883	75.5	7738647	7.4
151					SRR648449	GSM1063323	SE 51nt	70797959	52844485	74.6	4926302	7
152		69	CGNLerch	P8, 16 hrs in vitro, granule cells	SRR359858	GSM824794	SE 52nt	19852267	16188324	81.5	1828527	9.2
153					SRR359859		SE 52nt	21505676	17507239	81.4	1986747	9.2
154					SRR359860	GSM824795	SE 52nt	22375948	18140366	81.1	2161481	9.7
155					SRR359861		SE 52nt	22376135	18088342	80.8	2157901	9.6
156		70	DRGLerch	P8, 16 hrs in vitro, dorsal root ganglia	SRR359852	GSM824791	SE 52nt	19791890	16325470	82.5	2513352	12.7
157					SRR359853		SE 52nt	20177648	16628688	82.4	2562406	12.7
158					SRR359854	GSM824792	SE 52nt	17678640	14899877	84.3	2148747	12.2
159					SRR359855		SE 52nt	18536960	15727449	84.8	2250296	12.1
160					SRR359856	GSM824793	SE 52nt	18648591	15299157	82	2202223	11.8
161					SRR359857		SE 52nt	19332386	15865589	82.1	2284640	11.8
162	1	71	PurkinjeMellen	8 weeks, purkinje cells	SRR648463	GSM1063337	SE 101nt	118720021	70623969	59.5	15784663	13.3
163					SRR648465	GSM1063339	SE 101nt	103374590	60551100	58.6	13056178	12.6
164					SRR648467	GSM1063341	SE 101nt	80217837	46624638	58.1	10235664	12.8
165					SRR648469	GSM1063343	SE 101nt	92363499	50636487	54.8	10026394	10.9
166	1	72	OSNSanger	25 weeks, mature olfactory sensory neurons	ERR873294		PE 100nt	8939810	6617642	74	1606211	18	6633430	74.2	1583325	17.7
167					ERR873296		PE 100nt	36520682	29406570	80.5	6460857	17.7	28759108	78.7	6272285	17.2
168					ERR873298		PE 100nt	37310698	30205193	81	6572828	17.6	29972825	80.3	6472164	17.3
169					ERR873300		PE 100nt	8794972	6491282	73.8	1572916	17.9	6514516	74.1	1553785	17.7
170					ERR873302		PE 100nt	35889667	28835577	80.3	6335716	17.7	28214610	78.6	6154858	17.1
171					ERR873304		PE 100nt	36532660	29519195	80.8	6425806	17.6	29305872	80.2	6329942	17.3
172		73	West_GNP	P7, granule neuron precursors	SRR1557074	GSM1486414	PE 50nt	61013356	44883816	73.6	6012100	9.9	45660297	74.8	6256109	10.3
173					SRR1557075	GSM1486415	PE 50nt	62462974	50850404	81.4	6888603	11	49685507	79.5	6736579	10.8
174					SRR1557076	GSM1486416	PE 50nt	61461683	52897287	86.1	6101407	9.9	52132173	84.8	6004105	9.8
175		74	West_CGN_DIV3	Cultured cerebellar granule neurons, DIV3	SRR1557077	GSM1486417	PE 50nt	68584122	55415299	80.8	7091387	10.3	55918061	81.5	7305560	10.7
176					SRR1557078	GSM1486418	PE 50nt	53833141	42868654	79.6	5421599	10.1	43300845	80.4	5588162	10.4
177					SRR1557079	GSM1486419	PE 50nt	42452560	36685746	86.4	3775411	8.9	36728590	86.5	3887624	9.2
178		75	West_CGN_DIV7	Cultured cerebellar granule neurons, DIV7	SRR1557080	GSM1486420	PE 50nt	73504782	61557077	83.7	8144172	11.1	60135258	81.8	7963268	10.8
179					SRR1557081	GSM1486421	PE 50nt	55251130	45970597	83.2	5871027	10.6	44903395	81.3	5741970	10.4
180					SRR1557082	GSM1486422	PE 50nt	58421965	50511436	86.5	6636513	11.4	49822260	85.3	6539892	11.2
181	1	76	DNCalifano	4 months, midbrain dopaminergic neurons	SRR1165079	GSM1324133	SE 101nt	76859996	65968217	85.8	13471358	17.5
182					SRR1165083	GSM1324137	SE 101nt	77203887	66793980	86.5	14451816	18.7
183					SRR1165087	GSM1324141	SE 101nt	69440659	59189319	85.2	12326978	17.8
184					SRR1165091	GSM1324145	SE 101nt	61679718	53070833	86	11296636	18.3
185		77	Hubbard_DIV0	Cultured radial glia cells, DIV 0	SRR645842		PE 50nt	32228608	26091621	81	3917316	12.2	24904993	77.3	3686870	11.4
186					SRR645844		PE 50nt	33554379	27040732	80.6	4084732	12.2	25804409	76.9	3852169	11.5
187					SRR645846		PE 50nt	38533549	31045482	80.6	4783333	12.4	29403954	76.3	4476505	11.6
188		78	Hubbard_DIV16	Cultured maturing DS IV/V neurons, DIV16	SRR645855		PE 50nt	41482446	34568996	83.3	4812701	11.6	32900562	79.3	4525187	10.9
189					SRR645857		PE 50nt	42136887	35277520	83.7	4858218	11.5	33663982	79.9	4579260	10.9
190					SRR645859		PE 50nt	27750460	23259957	83.8	3233160	11.7	22127540	79.7	3039292	11
191					SRR645861		PE 50nt	30908406	25470807	82.4	3382226	10.9	24268375	78.5	3187013	10.3
192		79	Hubbard_DIV1	Cultured developmental stage (DS) I/II neurons, DIV 1	SRR645930		PE 50nt	30294729	25768397	85.1	3401252	11.2	25498702	84.2	3353918	11.1
193					SRR645932		PE 50nt	27176596	23250586	85.6	3070534	11.3	22973209	84.5	3019811	11.1
194					SRR645934		PE 50nt	31697200	27175584	85.7	3551403	11.2	26870890	84.8	3503929	11.1
195					SRR646092		PE 50nt	27703894	23858131	86.1	3187390	11.5	23564023	85.1	3131294	11.3
196		80	Hubbard_DIV21	Cultured maturing DS IV/V neurons, DIV21	SRR645863		PE 50nt	27217632	23338428	85.7	3157857	11.6	22861889	84	3070700	11.3
197					SRR645865		PE 50nt	30106174	25963613	86.2	3522858	11.7	25445357	84.5	3432253	11.4
198					SRR645867		PE 50nt	30609990	26294559	85.9	3572341	11.7	25925390	84.7	3501186	11.4
199					SRR645870		PE 50nt	30971913	26535576	85.7	3534770	11.4	26153097	84.4	3462106	11.2
200		81	Hubbard_DIV28	Cultured maturing DS IV/V neurons, DIV28	SRR645872		PE 50nt	29865150	25757974	86.2	3427918	11.5	25388721	85	3358778	11.2
201					SRR645875		PE 50nt	31166866	26736420	85.8	3486403	11.2	26327425	84.5	3413327	11
202					SRR645877		PE 50nt	28047483	24222860	86.4	3177693	11.3	23890329	85.2	3122292	11.1
203					SRR645879		PE 50nt	31403393	27132299	86.4	3597736	11.5	26753720	85.2	3530412	11.2
204		82	Hubbard_DIV-4	Cultured neuroepithelial stem cells, DIV -4	SRR645833		PE 50nt	24074664	18299443	76	2983255	12.4	17450298	72.5	2818264	11.7
205					SRR645835		PE 50nt	24251725	18433717	76	3017372	12.4	17595796	72.6	2847994	11.7
206					SRR645837		PE 50nt	27803658	21308760	76.6	3465645	12.5	20395435	73.4	3283443	11.8
207		83	Hubbard_DIV7	Cultured developmental stage (DS) III/IV neurons, DIV 1	SRR645846		PE 50nt	36313654	30786850	84.8	4092534	11.3	30388211	83.7	4022136	11.1
208					SRR645849		PE 50nt	33835427	28620391	84.6	3833805	11.3	28257093	83.5	3767221	11.1
209					SRR645851		PE 50nt	37487204	31803425	84.8	4236524	11.3	31310653	83.5	4146745	11.1
210					SRR645853		PE 50nt	35857348	30363175	84.7	4030380	11.2	29984719	83.6	3967252	11.1
211					SRR646182		PE 50nt	38487321	32770361	85.1	4362858	11.3	31710667	82.4	4218892	11
212		84	Hubbard_DIV-8	ESCs, DIV -8	SRR645824		PE 50nt	28858587	21670069	75.1	3812121	13.2	21246566	73.6	3714717	12.9
213					SRR645826		PE 50nt	30703921	23110812	75.3	4059132	13.2	22606041	73.6	3948804	12.9
214					SRR645828		PE 50nt	30429743	22878192	75.2	4011057	13.2	22413118	73.7	3914495	12.9
215					SRR645830		PE 50nt	30610255	22818668	74.5	4047228	13.2	22340345	73	3945903	12.9
216		85	Arlotta_E15	E15, callosal projection neurons	SRR1658920	GSM1551750	PE 101nt	52558624	45431099	86.4	9483883	18	43688614	83.1	9106317	17.3
217				E15, callosal projection neurons	SRR1658921	GSM1551751	PE 101nt	62824613	52316315	83.3	11597156	18.5	50872566	81	11252143	17.9
218				E15, subcerebral projection neurons	SRR1658922	GSM1551752	PE 101nt	48980600	42530616	86.8	8739413	17.8	40791423	83.3	8360958	17.1
219				E15, subcerebral projection neurons	SRR1658923	GSM1551753	PE 101nt	54860203	47765410	87.1	10131604	18.5	45873049	83.6	9713774	17.7
220				E15, corticothalamic projection neurons	SRR1658924	GSM1551754	PE 101nt	59086768	51502013	87.2	10586758	17.9	49347193	83.5	10123693	17.1
221				E15, corticothalamic projection neurons	SRR1658925	GSM1551755	PE 101nt	48292494	40649964	84.2	8653670	17.9	39542196	81.9	8410332	17.4
222		86	Arlotta_E16	E16, callosal projection neurons	SRR1658926	GSM1551756	PE 101nt	57916575	51417157	88.8	10943413	18.9	50444548	87.1	10737317	18.5
223				E16, callosal projection neurons	SRR1658927	GSM1551757	PE 101nt	57853057	51273498	88.6	11000680	19	50375401	87.1	10807006	18.7
224				E16, subcerebral projection neurons	SRR1658928	GSM1551758	PE 101nt	52720175	46481244	88.2	9833346	18.7	45595457	86.5	9645756	18.3
225				E16, subcerebral projection neurons	SRR1658929	GSM1551759	PE 101nt	56455146	49468124	87.6	10284097	18.2	48502558	85.9	10083679	17.9
226				E16, corticothalamic projection neurons	SRR1658930	GSM1551760	PE 101nt	57507477	51369838	89.3	10581072	18.4	50424392	87.7	10378684	18
227				E16, corticothalamic projection neurons	SRR1658931	GSM1551761	PE 101nt	49933923	44416887	89	9236238	18.5	43606187	87.3	9069598	18.2
228		87	Arlotta_E18	E18, callosal projection neurons	SRR1658932	GSM1551762	PE 101nt	49717540	43760315	88	9169497	18.4	42982703	86.5	9003481	18.1
229				E18, callosal projection neurons	SRR1658933	GSM1551763	PE 101nt	51047225	45338561	88.8	9393214	18.4	44519815	87.2	9222039	18.1
230				E18, subcerebral projection neurons	SRR1658934	GSM1551764	PE 101nt	54812910	48060443	87.7	10197135	18.6	47174967	86.1	10013661	18.3
231				E18, subcerebral projection neurons	SRR1658935	GSM1551765	PE 101nt	56749345	50071852	88.2	10620455	18.7	49184676	86.7	10423048	18.4
232				E18, corticothalamic projection neurons	SRR1658936	GSM1551766	PE 101nt	55150231	49029902	88.9	9892141	17.9	48080611	87.2	9697920	17.6
233				E18, corticothalamic projection neurons	SRR1658937	GSM1551767	PE 101nt	62919904	56118103	89.2	11714654	18.6	55190509	87.7	11523363	18.3
234		88	Arlotta_P1	P1, callosal projection neurons	SRR1658938	GSM1551768	PE 101nt	38076036	32034744	84.1	6804974	17.9	31722409	83.3	6725560	17.7
235				P1, callosal projection neurons	SRR1658939	GSM1551769	PE 101nt	50439085	42536603	84.3	8994379	17.8	42162545	83.6	8904345	17.7
236				P1, subcerebral projection neurons	SRR1658940	GSM1551770	PE 101nt	54208001	45040202	83.1	10091009	18.6	44743252	82.5	10006430	18.5
237				P1, subcerebral projection neurons	SRR1658941	GSM1551771	PE 101nt	47187565	38882002	82.4	8674816	18.4	37854861	80.2	8429137	17.9
238				P1, corticothalamic projection neurons	SRR1658942	GSM1551772	PE 101nt	55603203	46453541	83.5	10173485	18.3	45229368	81.3	9881183	17.8
239				P1, corticothalamic projection neurons	SRR1658943	GSM1551773	PE 101nt	44301228	37560769	84.8	8222879	18.6	37362287	84.3	8176737	18.5
240		89	fc_e11	mm_fc_fetal_rep1_run1	SRR921950	GSM1173809	SE 101nt	38567457	27735228	71.9136	7821189	20.2792
241				mm_fc_fetal_rep1_run2	SRR921951		SE 101nt	34407375	23326262	67.7944	6471149	18.8074
242				mm_fc_fetal_rep1_run3	SRR921952		SE 101nt	38768742	29205368	75.3323	8465054	21.8347
243				mm_fc_fetal_rep1_run4	SRR921953		SE 101nt	30425553	22973412	75.507	6658088	21.8832
244				mm_fc_fetal_rep1_run5	SRR921954		SE 101nt	23875754	14197380	59.4636	3954485	16.5628
245		90	fc_e13	mm_fc_fetal_rep2_run1	SRR921955	GSM1173810	SE 101nt	16617474	14384515	86.5626	3891684	23.4192
246				mm_fc_fetal_rep2_run2	SRR921956		SE 101nt	16507547	14307653	86.6734	3869757	23.4424
247				mm_fc_fetal_rep2_run3	SRR921957		SE 101nt	15724051	13598520	86.4823	3677669	23.3888
248				mm_fc_fetal_rep2_run4	SRR921958		SE 101nt	16086396	13931667	86.6053	3767892	23.4228
249		91	fc_p5	mm_fc_1wk_rep1a_run1	SRR921959	GSM1173811	SE 101nt	18292828	16020688	87.5791	4185754	22.8819
250				mm_fc_1wk_rep1a_run2	SRR921960		SE 101nt	18378138	16121576	87.7215	4207075	22.8917
251				mm_fc_1wk_rep1a_run3	SRR921961		SE 101nt	17296995	15131834	87.4824	3945842	22.8123
252				mm_fc_1wk_rep1a_run4	SRR921962		SE 101nt	17797833	15596492	87.6314	4071776	22.8779
253				mm_fc_1wk_rep2_run1	SRR921964	GSM1173813	SE 101nt	70247418	59193173	84.2638	16431651	23.3911
254				mm_fc_1wk_rep3_run1	SRR921965	GSM1173814	SE 101nt	68308859	56935460	83.35	15575518	22.8016
255		92	fc_p13	mm_fc_2wk_rep1a_run1	SRR921966	GSM1173815	SE 101nt	33625044	24673489	73.3783	6436560	19.1422
256				mm_fc_2wk_rep1a_run2	SRR921967		SE 101nt	30561880	21098997	69.037	5384276	17.6176
257				mm_fc_2wk_rep1a_run3	SRR921968		SE 101nt	34128840	26325943	77.1369	7159290	20.9772
258				mm_fc_2wk_rep1a_run4	SRR921969		SE 101nt	26239732	20356999	77.5808	5530787	21.0779
259				mm_fc_2wk_rep1a_run5	SRR921970		SE 101nt	21379341	13179197	61.6445	3380512	15.812
260				mm_fc_2wk_rep1b_run1	SRR921971	GSM1173816	SE 101nt	69073158	57981486	83.9421	16173521	23.4151
261				mm_fc_2wk_rep2_run1	SRR921972	GSM1173817	SE 101nt	67260745	56233511	83.6052	15574948	23.1561
262				mm_fc_2wk_rep3_run1	SRR921973	GSM1173818	SE 101nt	63516259	53646800	84.4615	14815373	23.3253
263		93	fc_4wk	mm_fc_4wk_rep1_run1	SRR921974	GSM1173819	SE 101nt	35253994	26078663	73.9736	6714209	19.0452
264				mm_fc_4wk_rep1_run2	SRR921975		SE 101nt	31893076	22253983	69.7768	5602263	17.5658
265				mm_fc_4wk_rep1_run3	SRR921976		SE 101nt	35427530	27458852	77.5071	7383415	20.8409
266				mm_fc_4wk_rep1_run4	SRR921977		SE 101nt	27614053	21476555	77.774	5770341	20.8964
267				mm_fc_4wk_rep1_run5	SRR921978		SE 101nt	22415990	13901474	62.0159	3511009	15.663
268				mm_fc_4wk_rep2_run1	SRR921979	GSM1173820	SE 101nt	18882395	16712456	88.5081	4337483	22.971
269				mm_fc_4wk_rep2_run2	SRR921980		SE 101nt	18776269	16640201	88.6236	4321829	23.0175
270				mm_fc_4wk_rep2_run3	SRR921981		SE 101nt	17605710	15561505	88.389	4034838	22.9178
271				mm_fc_4wk_rep2_run4	SRR921982		SE 101nt	18385386	16285213	88.5769	4226550	22.9886
272		94	fc_6wk	mm_fc_6wk_rep1a_run1	SRR921983	GSM1173821	SE 101nt	35507277	26052347	73.3719	6604474	18.6003
273				mm_fc_6wk_rep1a_run2	SRR921984		SE 101nt	31851598	22029734	69.1637	5456897	17.1323
274				mm_fc_6wk_rep1a_run3	SRR921985		SE 101nt	36596117	28127832	76.8602	7467014	20.4038
275				mm_fc_6wk_rep1a_run4	SRR921986		SE 101nt	28636296	22107863	77.2022	5870342	20.4997
276				mm_fc_6wk_rep1a_run5	SRR921987		SE 101nt	21267100	13150318	61.8341	3271025	15.3807
277				mm_fc_6wk_rep1b_run1	SRR921988	GSM1173822	SE 101nt	66159782	55751333	84.2677	15175707	22.938
278				mm_fc_6wk_rep2_run1	SRR921989	GSM1173823	SE 101nt	60947072	51173688	83.9641	14038923	23.0346
279				mm_fc_6wk_rep3_run1	SRR921990	GSM1173824	SE 101nt	67097279	56132519	83.6584	15018458	22.3831
280		95	fc_10wk	mm_fc_10wk_rep1a_run1	SRR921991	GSM1173825	SE 101nt	37797537	27869431	73.7335	7139341	18.8884
281				mm_fc_10wk_rep1a_run2	SRR921992		SE 101nt	33946845	23587083	69.4824	5899499	17.3786
282				mm_fc_10wk_rep1a_run3	SRR921993		SE 101nt	37394827	28882264	77.236	7752837	20.7324
283				mm_fc_10wk_rep1a_run4	SRR921994		SE 101nt	29306309	22709461	77.49	6080938	20.7496
284				mm_fc_10wk_rep1a_run5	SRR921995		SE 101nt	22213453	13772187	61.9993	3457582	15.5653
285				mm_fc_10wk_rep1b_run1	SRR921996	GSM1173826	SE 101nt	62796296	53239686	84.7816	14236308	22.6706
286				mm_fc_10wk_rep2_run1	SRR921997	GSM1173827	SE 101nt	66064594	55538296	84.0667	14896551	22.5485
287				mm_fc_10wk_rep3_run1	SRR921998	GSM1173828	SE 101nt	69117560	58580607	84.755	15915437	23.0266
288		96	fc_22mo	mm_fc_22mo_run1	SRR921999	GSM1173829	SE 101nt	41239124	34420159	83.4648	9195505	22.298
289				mm_fc_22mo_run2	SRR922000		SE 101nt	42901219	36006217	83.9282	9634747	22.458
290				mm_fc_22mo_run3	SRR922001		SE 101nt	49813629	39916693	80.1321	10557876	21.1948
291				mm_fc_22mo_run4	SRR922002		SE 101nt	28087787	24398340	86.8646	6396810	22.7743
292	1	97	DRGMcMahon	16wks, dorsal root ganglion neurons	SRR1614052	GSM1526869	PE 100nt	9388508	6701014	71.4	1694465	18	6581041	70.1	1746681	18.6
293					SRR1614053		PE 100nt	8923135	6239536	69.9	1575974	17.7	6249318	70	1658095	18.6
294					SRR1614054	GSM1526870	PE 100nt	9209901	7750874	84.2	2062185	22.4	7621664	82.8	2130124	23.1
295					SRR1614055		PE 100nt	8725028	7217336	82.7	1916570	22	7228847	82.9	2020596	23.2
296					SRR1614056	GSM1526871	PE 100nt	9846790	8446697	85.8	2134512	21.7	8293826	84.2	2210044	22.4
297					SRR1614057		PE 100nt	9328760	7880048	84.5	1985017	21.3	7869518	84.4	2092166	22.4
298					SRR1614058	GSM1526872	PE 100nt	8986802	7001322	77.9	1668744	18.6	6864557	76.4	1715782	19.1
299					SRR1614059		PE 100nt	8521717	6520447	76.5	1553950	18.2	6512021	76.4	1623763	19.1
300		98	MNAmin	E12.5, spinal cord motor neuron	SRR2971427	GSM1961584	PE 100nt	34129056	30117967	88.2	7518036	22	30028348	88	7497225	22
301					SRR2971428	GSM1961586	SE 51nt	34887468	29407672	84.3	3663476	10.5
302					SRR2971429	GSM1961587	SE 51nt	30530900	25627692	83.9	3137729	10.3
303					SRR2971430	GSM1961589	PE 101nt	23232894	19781975	85.1	5311818	22.9	19779388	85.1	5324736	22.9
304					SRR2971431	GSM1961591	PE 101nt	13663003	11425371	83.6	3338029	24.4	11424648	83.6	3336706	24.4
305					SRR2971432	GSM1961593	PE 101nt	17281821	14443562	83.6	4280599	24.8	14355961	83.1	4254292	24.6
306	1	99	RodKim	P28, retina	SRR2936848	GSM1924980	SE 76nt	33982887	28339190	83.4	5426260	16
307					SRR2936849	GSM1924981	SE 76nt	34664259	29244302	84.4	6096344	17.6
308					SRR2936850	GSM1924982	SE 76nt	32382685	27533569	85	5898180	18.2
309					SRR2936851	GSM1924983	SE 76nt	31840412	27092420	85.1	5691784	17.9
310	1	100	ConeKim	P28, retina	SRR2936864	GSM1924996	SE 76nt	40053954	34872707	87.1	4365269	10.9
311					SRR2936865	GSM1924997	SE 76nt	48840435	43829731	89.7	7586299	15.5
312	1	101	RodMo	8wks, retina	SRR2221445	GSM1864999	SE 50nt	33138089	28030697	84.6	1302577	3.9
313		102			SRR2221446	GSM1865000	SE 50nt	40891440	33135022	81	1613233	3.9
314	1	102	ConeMo	8wks, retina	SRR2221449	GSM1865003	SE 50nt	42173839	35699765	84.6	1029897	2.4
315					SRR2221450	GSM1865004	SE 50nt	35663737	30492613	85.5	863937	2.4
316	1	103	DRGReynders_Mrgprd	Adult, MRGPRD+ dorsal root ganglion neurons	SRR1706560	GSM1564174	PE 100nt	55860206	44601488	79.8	9368172	16.8	44059105	78.9	9249437	16.6
317					SRR1706561	GSM1564175	PE 100nt	50263510	40605433	80.8	8555920	17	40092258	79.8	8446567	16.8
318	1	104	DRGReynders_C-Ltmr	Adult, C-LTMRs dorsal root ganglion neurons	SRR1706562	GSM1564176	PE 100nt	45620214	36492761	80	7681758	16.8	36056103	79	7581815	16.6
319					SRR1706563	GSM1564177	PE 100nt	43638958	34701830	79.5	7151338	16.4	34215300	78.4	7043020	16.1
320	1	105	EC	6-10 wks, enterochromaffin (EC) cells	SRR5527465	GSM2612289	PE 150nt	91225810	65195496	71.5	26499769	29	57451742	63	23662073	25.9
321	1	106	sweetTRCLee	2-12 months, sweet taste receptor cells	SRR5683733		SE 101nt	24685375	18269200	74	1728172	7
322					SRR5683735		SE 101nt	34056494	27011907	79.3	2855973	8.4
323					SRR5683737		SE 101nt	28872526	23132312	80.1	2342230	8.1
324	1	107	bitterTRCLee	2-12 months, bitter taste receptor cells	SRR5683732		SE 101nt	29139851	23119821	79.3	1881849	6.5
325					SRR5683734		SE 101nt	33445083	26273674	78.6	2553599	7.6
326					SRR5683736		SE 101nt	25382859	19811655	78.1	1737538	6.8
327	1	108	DRGLopes	3-6 months, dorsal root ganglion neurons	SRR5711087	GSM2674128	PE 75nt	30290781	27527642	90.9	6549137	21.6	22964022	75.8	5220274	17.2
328					SRR5711088	GSM2674129	PE 75nt	28116334	25872179	92	6376941	22.7	21636855	77	5127224	18.2
329					SRR5711089	GSM2674130	PE 75nt	26513671	23271262	87.8	6613814	24.9	17426556	65.7	4759095	17.9
330					SRR5711090	GSM2674131	PE 75nt	22220925	20183328	90.8	4499185	20.2	13787807	62	2724155	12.3
331					SRR5711091	GSM2674132	PE 75nt	23296555	21270547	91.3	5293981	22.7	18010807	77.3	4313539	18.5
332					SRR5711092	GSM2674133	PE 75nt	22069117	20120917	91.2	4923331	22.3	15201642	68.9	3389621	15.4
333	1	109	TGLopes	3-6 months, trigeminal sensory ganglion neurons	SRR5711093	GSM2674134	PE 75nt	32965267	30201905	91.6	7874470	23.9	24672994	74.8	6131336	18.6
334					SRR5711094	GSM2674135	PE 75nt	27050621	24409577	90.2	6249473	23.1	20201379	74.7	4971121	18.4
335					SRR5711095	GSM2674136	PE 75nt	26912999	24684433	91.7	6126892	22.8	20895086	77.6	4984785	18.5
336					SRR5711096	GSM2674137	PE 75nt	28000235	25774545	92.1	6620430	23.6	20606310	73.6	4953954	17.7
337	1	110	JGWang	Adult, jugular sensory ganglion neurons	SRR5886814	GSM2724417	PE 50nt	256931554	137952741	53.7	17189553	6.7	133737274	52.1	17290205	6.7
338					SRR5886815	GSM2724418	PE 50nt	244656768	143751318	58.8	18227203	7.5	140147553	57.3	18367578	7.5
339					SRR5886818	GSM2724421	PE 50nt	28754391	22100508	76.9	2245625	7.8	18676981	65	1788981	6.2
340					SRR5886819	GSM2724422	PE 50nt	22304577	18050857	80.9	1737735	7.8	15866689	71.1	1446342	6.5
341	1	111	NGWang	Adult, nodose sensory ganglion neurons	SRR5886812	GSM2724415	PE 50nt	301415853	145371983	48.2	13247126	4.4	138638558	46	13212656	4.4
342					SRR5886813	GSM2724416	PE 50nt	282981260	145263559	51.3	13997979	4.9	138584524	49	13952464	4.9
343					SRR5886816	GSM2724419	PE 50nt	31313145	23461069	74.9	2472195	7.9	20306878	64.9	2040276	6.5
344					SRR5886817	GSM2724420	PE 50nt	40056740	30829048	77	2386635	6	27185982	67.9	1970303	4.9
345					SRR5886820	GSM2724423	PE 50nt	261112089	144047339	55.2	15156913	5.8	139472597	53.4	15212398	5.8
346					SRR5886821	GSM2724424	PE 50nt	250453415	143874283	57.4	14928010	6	139714285	55.8	14989149	6

## Sheet: Dataset S1c
Supplementary Dataset: Summary of RNA-Seq data analyzed in this study (part c: RNA-Seq data upon RBP deletion).
Sample	description	Library type	Total reads	Read1 unique mapping	%	Unique junction	%	Read2 unique mapping	%	Unique junction	%
WT and Mbnl1/2 dKO cortex (this study, SRP142522)
WT1	Mouse frontal cortex from WT males	PE 101nt	63116293	49085697	77.8	11688599	18.5	46164750	73.1	11219167	17.8
WT2		PE 101nt	63619502	48196224	75.8	10929081	17.2	45321859	71.2	10494064	16.5
WT3		PE 101nt	53248257	40845164	76.7	10034371	18.8	38378493	72.1	9611157	18
DKO1	Mouse frontal cortex from Mbnl1/2 Nestin-Cre double KO males	PE 101nt	67527404	51894442	76.8	12241297	18.1	49765665	73.7	11963179	17.7
DKO2		PE 101nt	57670107	43572842	75.6	10430602	18.1	41879590	72.6	10198396	17.7
DKO3		PE 101nt	59433840	43297599	72.9	9465914	15.9	41540617	69.9	9261533	15.6
Total			364615403	276891968	75.9408	64789864	17.7694	263050974	72.1448	62747496	17.2092
WT and Nova2 KO cortex (Saito Y et al.SRP059294)
WT1	Mouse cortex from WT	PE 125nt	44369007	29822690	67.2	4648274	10.5	28427276	64.1	4382719	9.9
WT2		PE 125nt	45420608	30127497	66.3	4667388	10.3	28905185	63.6	4430339	9.8
WT3		PE 125nt	49204079	31781947	64.6	4595809	9.3	30326899	61.6	4338726	8.8
WT4		PE 125nt	48675699	30505890	62.7	5466364	11.2	29119703	59.8	5166111	10.6
WT5		PE 125nt	42232683	25210521	59.7	3506047	8.3	24368850	57.7	3355382	7.9
WT6		PE 125nt	59269027	39645448	66.9	6317974	10.7	38002434	64.1	5990103	10.1
Nova2KO1	Mouse cortex from Nova2 KO	PE 125nt	54715666	37971006	69.4	5733268	10.5	37227551	68	5572706	10.2
Nova2KO2		PE 125nt	47477225	33190198	69.9	4827796	10.2	32840314	69.2	4732211	10
Nova2KO3		PE 125nt	62320953	45404364	72.9	6310033	10.1	44705033	71.7	6154410	9.9
Total			453684947	303659561	66.9318	46072953	10.1553	293923245	64.7858	44122707	9.72541
WT and Ptbp2 KO cortex (Li Q et al. SRP032163)
Emx_WT	Mouse cortex from WT	PE 100nt	182180123	153305941	84.2	37612916	20.6	150537015	82.6	38614178	21.2
Emx_KO	Mouse cortex from Ptbp2 Emx-Cre KO	PE 100nt	209258433	173064222	82.7	43534966	20.8	169163534	80.8	44340359	21.2
Nes_WT	Mouse cortex from WT	PE 100nt	234297974	157796138	67.3485	31976676	13.6479	151566122	64.6895	30844200	13.1645
Nes_KO	Mouse cortex from Ptbp2 Nestin-Cre KO	PE 100nt	213783196	148860792	69.6317	27481072	12.8546	144057067	67.3847	26614079	12.4491
Total			657339603	479721152	72.9792	102992714	15.6681	464786723	70.7072	101798638	15.4865
