# Supplementary material for: Precise temporal regulation of alternative splicing during neural development
Source: Nat Commun. 2018 Jun 6;9:2189. doi: 10.1038/s41467-018-04559-0 (PMC5989265; doi:10.1038/s41467-018-04559-0)
Supplement: Supplementary file 4 — Supplementary Data 2 [file 41467_2018_4559_MOESM4_ESM.xlsx]

## Sheet: Dataset S2
Supplementary Dataset 2: Oligonucleotide sequences used to in this study.
Oligo name	Application	Sequence	Descrption
gBLOCK_gabaMINI_3xMbnlmut	cloning	CCAGAACTAGTCTAGATGGTGAAGGTGGGAAGAAACTGAAAACTTTCTTTCCTGTGTGATATGCTCTTCATGCGTCACTGTCAGGACTCACGTGGTGGGGTCCTCTTAAACATAATCACCCAATTCACACTATTTTTCTACAGGCAAGTATTCACTAGGAGGCATCCTCCTCGCCACTGACAACATTGCCTTTCATAGTCCAGTGCTTGTGGGGTCATTTGTAAATAATTGGATTACCAACCCCAACCATTTCGGCTTTGGAACTTTAGCTATGCAACGTACGGCAGAGTTAGAGTCCACCTTCTGTGTTTAGGCTTTCAGTTCATTTTACTTACTGTGTTTTCAAAATGTATTTTTAATTTGTCTTATTTTGTTTCTCTTTCTCTCTTTTTTTTCCTT…	To mutate all three Mbnl binding sites from GC into GG (cloning using XbaI restriction sites into the minigene plasmid)
gabrg2mini fragment F	cloning	CTAGAGGTGATTCAGTAAACTAGAC	To amplify a part of the minigene that is cleaved out by XbaI from WT plasmid (for reinsertion with the mutations containing gBlock)
gabrg2mini fragment R	cloning	AATAGGGCCCTCTAGATGCA	To amplify a part of the minigene that is cleaved out by XbaI from wt plasmid (for reinsertion with the mutations containing gBlock)
AS_gabrg2mini_F	AS PCR	CGGAAGCCAAGCAAGGATAAAGAC
AS_gabrg2mini_R	AS PCR	GGTTGCTGATCTGGGACGAATATC
Mapt (Tau), exon 10 F	AS PCR	TCAGGTCGAAGATTGGCTCT
Mapt (Tau), exon 10 R	AS PCR	GGAGGTCACTTTGCTCAGGT
Mapt (Tau), exon 2 F	AS PCR	GCCAGGAGTTTGACACAATG
Mapt (Tau), exon 2 R	AS PCR	GTCTCCGATGCCTGCTTCT
Numa F	AS PCR	AGAGGAAAGGCAGAGGTTCC
Numa R	AS PCR	AGCTTCTGTTGCTGCACCTT
Gabrg2 F	AS PCR	ATTTTGTCAGCAACCGGAAG
Gabrg2 R	AS PCR	TGAAGGTGTGTGGCATTGTT
Cadps exon (21nt) F	AS PCR	GCCAAAAAGCTCGAAGACAC
Cadps exon (21nt) R	AS PCR	TGCAAAGAGTGACAGGAACG
Cadps exon (147nt) F	AS PCR	CTATCCACAGGGGCTTTGAG
Cadps exon (147nt) R	AS PCR	GAAGGGCATCAAGTTTCCAG
Grin1 F	AS PCR	CAGCGTCTGGTTTGAGATGA
Grin1 R	AS PCR	AGCAGAGCCGTCACATTCTT
Cacna1c (104nt,104nt) F1,F2	AS PCR	TCTGGTTCTCGGTGTTTTGA, GGACTGGCCCTGGATCTATT
Cacna1c (104nt,104nt) R	AS PCR	TCCAGTCCAGGTAGCCTTTG
Cacna1c (75nt) F	AS PCR	ACATTGACCCCGAGAATGAG
Cacna1c (75nt) R	AS PCR	TTTTCTCCCTCGATGTCACC
Snap25 F1,F2	AS PCR	CAACTCGATCGTGTCGAAGA, AAAATTCTGCGGGCTTTGT
Snap25 R	AS PCR	CTGGCCACTACTCCATCCTG
Nova1 F Xba	cloning	TACAAAGACGATGACGACAAGTCTAGAATGGCGGCAGCTCCCATTCAGCAGA
Nova1 R Bamh1	cloning	GGGCTGCCAATCCTCAGAAAGTGGGTGGATCCGGCGCAACAAACTTCTC
Ccdc64 F	AS PCR	GTGGAGCTGGAACTCGCCAAGTGC
Ccdc64 R	AS PCR	GACTCCTCCCCACTTAAATTTTCCTG
Mtap7d2 F	AS PCR	Gcaatgatgcgccggtccctgg
Mtap7d2 R	AS PCR	CTCGGTCTGGGGAATAAGATATTGCCACG
1110012j17rik F	AS PCR	Cctcaggtctcaccagcgacagccac
1110012j17rik R	AS PCR	GCGGTTTGCTGGTCTCTCTGGCCTGG
Map2k4 F	AS PCR	cggcggtcagcagcatgcagg
Map2k4 R	AS PCR	GTGCTGTCGATTTGACAGGTGGATTTGC
Scn9a F	AS PCR	cagcctcacagtgacagtgccc
Scn9a R	AS PCR	GCTTCAGCCTCCTCTTCTCCTGG
Nova 1 qPCR F	qPCR	catctgaccccatgaccac
Nova 1 qPCR R	qPCR	tgctgtgctgttgggaacta
GAPDH Mm F	qPCR	AATGTGTCCGTCGTGGATCTGA
GAPDH Mm R	qPCR	GATGCCTGCTTCACCACCTTCT
