# Supplementary material for: Precise temporal regulation of alternative splicing during neural development
Source: Nat Commun. 2018 Jun 6;9:2189. doi: 10.1038/s41467-018-04559-0 (PMC5989265; doi:10.1038/s41467-018-04559-0)
Supplement: Supplementary file 5 — Supplementary Data 3 [file 41467_2018_4559_MOESM5_ESM.xlsx]

## Sheet: Dataset S3
Supplementary Dataset 3: Developmentally regulated exons compiled from literature and the primers used for RT-PCR validation.
#	Exon name	AS ID	coordinates (mm10)	Exon size	Developmental splicing pattern	Reference
1	Mapt (Tau), exon 10	CA-17762-82099-89721-89814-92915[INC][19/16]	chr11:104310269-104321432	93	increase from complete skipping to almost complete inclusion; most dramatic change between P5 and P14.	Smith, P.Y. et al. MicroRNA-132 loss is associated with tau exon 10 inclusion in progressive supranuclear palsy. Hum Mol Genet 20, 4016-24 (2011).
2	Mapt (Tau), exon 2	CA-17762-54045-58687-58774-66423[INC][2/88]	chr11:104282368-104294924	87
3	Numa	CA-101706-34817-35452-35494-40643[INC][10/15]	chr7:101998300-102007554	42		Chawla, G. et al. SAM68 REGULATES A SET OF ALTERNATIVELY SPLICED EXONS DURING NEUROGENESIS. Mol. Cell. Biol., MCB.01349-08 (2008).
4	Gabrg2	CA-14406-87395-89685-89709-91087[INC][35/9][DNT]	chr11:41912210-41916489	24	most dramatic change between 1week and 2 weeks old mice; continue to increase until 4 weeks old	Wang, J.B. & Burt, D.R. Differential expression of two forms of GABAA receptor gamma 2-subunit in mice. Brain Res Bull 27, 731-5 (1991).
5	Cadps exon (21nt)	CA-27062-352671-357713-357734-358900[INC][3/7]	chr14:12467023-12473515	21	decrease most dramaticaly between between P12 and P21 in rat	Speidel, D. et al. A family of Ca2+-dependent activator proteins for secretion: comparative analysis of structure, expression, localization, and function. J Biol Chem 278, 52802-9 (2003).
6	Cadps (147nt)	CA-27062-360221-368250-368397-371760[INC][7/2]	chr14:12454164-12466000	147
7	Grin1	CA-14810-8736-10758-10821-11688[INC][2/10]	chr2:25310375-25313604	63	gradual increase until P30 in rat	Prybylowski, K., Rumbaugh, G., Wolfe, B.B. & Vicini, S. Increased exon 5 expression alters extrasynaptic NMDA receptors in cerebellar neurons. J Neurochem 75, 1140-6 (2000).
8	Cacna1c (104nt,104nt)	ME-12288-448041-464386[M0][16/9]	chr6:118734851-118751565	104, 104	most dramatic change between E12 and E16	Tang, Z.Z., Zheng, S., Nikolic, J. & Black, D.L. Developmental control of CaV1.2 L-type calcium channel splicing by Fox proteins. Mol. Cell. Biol. 29, 4757-4765 (2009).
9	Cacna1c (75nt)	CA-12288-464559-483432-483507-486062[INC][10/15]	chr6:118713257-118735023	75	most dramatic change between E12 and E18	Tang, Z.Z., Zheng, S., Nikolic, J. & Black, D.L. Developmental control of CaV1.2 L-type calcium channel splicing by Fox proteins. Mol. Cell. Biol. 29, 4757-4765 (2009).
10	Snap25	ME-20614-53172-63445[M0][16/1/94]	chr2:136763573-136774020	118, 118	gradual increase of the downstream exon until 4 weeks old	Prescott, G.R. & Chamberlain, L.H. Regional and developmental brain expression patterns of SNAP25 splice variants. BMC Neurosci 12, 35 (2011).
