# Supplementary material for: Precise temporal regulation of alternative splicing during neural development
Source: Nat Commun. 2018 Jun 6;9:2189. doi: 10.1038/s41467-018-04559-0 (PMC5989265; doi:10.1038/s41467-018-04559-0)
Supplement: Supplementary file 6 — Supplementary Data 4 [file 41467_2018_4559_MOESM6_ESM.xlsx]

## Sheet: Dataset S4
Supplementary Dataset 4: Summary of AS events with significant developmental splicing changes.
AS type	known	novel	Total
CASS	2454	4323	6777
TACA	698	7085	7783
MUTX	226	3800	4026
ALT5	442	279	721
ALT3	903	345	1248
Total	4723	15832	20555
