# Supplementary material for: Precise temporal regulation of alternative splicing during neural development
Source: Nat Commun. 2018 Jun 6;9:2189. doi: 10.1038/s41467-018-04559-0 (PMC5989265; doi:10.1038/s41467-018-04559-0)
Supplement: Supplementary file 7 — Supplementary Data 5 [file 41467_2018_4559_MOESM7_ESM.xlsx]

## Sheet: Dataset S5
Supplementary Dataset 5: WGCNA module assignment of developmentally regulated exons.
									PSI in Cortex (This study)									PSI in Frontal cortex (Lister)
#	Exon ID	NMD type	known AS	Under selection	Gene ID	Gene Symbol	Module	Core member	E14.5	E16.5	P0	P4	P7	P15	P30	2 mo	21 mo	fc_e11	fc_e13	fc_p5	fc_p13	fc_4wk	fc_6wk	fc_10wk	fc_22mo
1	CA-110351-60232-62020-62098-62966[INC][3/18]	coding	1	0	110351	Rap1gap	M1	1	0.0178852	0.0241307	0.0507951	0.0697706	0.198843	0.392629	0.479515	0.495145	0.477602	0.0198675	0	0.0662156	0.306285	0.371386	0.412744	0.388889	0.424915
2	CA-sr-chr18f-1809[INC][54|3027/4347]	NMD_in	0	0	83814	Nedd4l	M1	1	0.0302723	0.0413985	0.0507172	0.118478	0.259729	0.523679	0.632931	0.636453	0.701456	0.0353607	0.0239651	0.0859539	0.304918	0.527508	0.536737	0.459459	0.464706
3	CA-sr-chr8f-3055[INC][95|13876/4505]	other	0	0	234593	Ndrg4	M1	1	0.134021	0.156917	0.163469	0.211196	0.359089	0.70997	0.800971	0.824448	0.781553	0.227273	0.119048	0.30517	0.750575	0.914807	0.872192	0.896607	0.864184
4	CA-68188-3130-6520-6646-7487[INC][4/148][UPT]	other	1	0	68188	Sympk	M1	1	0.00694996	0.00831517	0.00978764	0.0331501	0.0804149	0.212844	0.281315	0.269706	0.276949	0.00507614	0.00653595	0.0304348	0.173709	0.531335	0.510204	0.447328	0.340278
5	CA-207565-44978-45380-45423-48165[INC][4/10][DNT]	coding	1	0	207565	Camkk2	M1	1	0.0515321	0.0783513	0.166393	0.195303	0.423445	0.819669	0.925575	0.924269	0.922431	0.0962963	0.0273224	0.183235	0.705189	0.934716	0.94563	0.955813	0.959567
6	CA-320405-513402-513519-513639-518986[INC][6/12]	coding	1	1	320405	Cadps2	M1	1	0.0601972	0.0537427	0.14482	0.164593	0.29342	0.505165	0.588099	0.635971	0.634538	0.180328	0.030303	0.121951	0.44086	0.666939	0.65851	0.695122	0.646512
7	CA-74741-73948-82733-82784-85034[INC][7/17]	coding	1	1	74741	5730419I09Rik	M1	1	0.216017	0.210197	0.222452	0.312678	0.392573	0.540787	0.584092	0.636288	0.620984	0.245902	0.14741	0.352113	0.537736	0.607362	0.651376	0.585774	0.663717
8	CA-67229-6846-6963-6990-9413[INC][8/67]	coding	1	1	67229	Prpf18	M1	1	6.84e-05	0.000110199	0.0189002	0.0470815	0.206132	0.627807	0.710544	0.780501	0.733367	0.00442478	0	0.0355556	0.527326	0.744578	0.818832	0.817722	0.811594
9	CA-sr-chr2r-5454[INC][3|66897/24960]	NMD_in	0	1	13429	Dnm1	M1	1	0.111099	0.137719	0.143416	0.186124	0.30302	0.512933	0.655729	0.590704	0.618709	0.0998632	0.173333	0.196466	0.452959	0.73992	0.73824	0.710481	0.650516
10	CA-224090-24167-35246-35279-38756[INC][3/7][DNT]	coding	1	0	224090	Tmem44	M1	1	0.0601729	0.0599591	0.0827386	0.100646	0.19315	0.268972	0.324179	0.334705	0.313175	0.0886076	0.061674	0.0729295	0.281366	0.296044	0.292259	0.335721	0.361446
11	CA-69632-66128-68122-68179-81423[INC][5/3]	coding	1	1	69632	Arhgef12	M1	1	0.0831757	0.1038	0.112941	0.128655	0.320027	0.681743	0.71744	0.746795	0.773374	0.169435	0.0704225	0.161111	0.554905	0.789474	0.780236	0.771793	0.785185
12	CA-224997-241018-296404-296434-339283[INC][5/7]	coding	1	0	224997	Dlgap1	M1	1	0.0479072	0.0586565	0.0666946	0.0677197	0.249501	0.692094	0.8173	0.830343	0.835195	0.0652174	0.0526316	0.0874662	0.547181	0.841287	0.845619	0.855045	0.840736
13	CA-sr-chr1f-1879[INC][4238|4793/4610]	coding	0	1	15463	Agfg1	M1	1	0.00470944	0.0259462	0.0488039	0.0670138	0.340173	0.702339	0.793029	0.793904	0.732225	0.0238994	0	0.0634627	0.654149	0.816981	0.855814	0.861095	0.864023
14	CA-233489-64522-67041-67065-68423[INC][16/20]	coding	1	1	233489	Picalm	M1	1	0.0398484	0.0442514	0.0707703	0.138464	0.24753	0.455955	0.682548	0.717808	0.713185	0.0510424	0.0464396	0.110244	0.388911	0.721154	0.706149	0.746377	0.733456
15	CA-11777-15546-18465-18519-19086[INC][1/64]	NMD_in	1	0	11777	Ap3s1	M1	1	0.0102475	7.55e-05	0.00850319	0.0327232	0.0541283	0.143632	0.205972	0.191593	0.199625	0.030445	0	0.0848708	0.22449	0.337143	0.391304	0.357798	0.238866
16	CA-99031-164705-165482-165506-173474[INC][2/5]	coding	1	1	99031	Osbpl6	M1	1	0.0410015	0.0199848	0.0532215	0.131159	0.371869	0.594943	0.731309	0.71185	0.661999	0.0243902	0	0.10757	0.453039	0.768924	0.783133	0.795511	0.723077
17	CA-19826-3060-3366-3488-6363[INC][39/72][UPT]	NMD_in	1	0	19826	Rnps1	M1	1	0.416901	0.437497	0.419089	0.51315	0.626468	0.801919	0.83347	0.824593	0.850073	0.352052	0.49925	0.620375	0.756352	0.854766	0.8799	0.851409	0.853492
18	CA-17263-20325-30415-30599-33395[INC][4/66][DNT]	other	1	0	17263	Meg3	M1	1	0.00476317	0.00655658	0.0139882	0.0349442	0.124799	0.336813	0.396979	0.351407	0.407946	0.0415412	0.00646831	0.0204244	0.251866	0.361475	0.404884	0.37664	0.352624
19	CA-sr-chr12f-3507[INC][3003|2780/12236]	coding	0	0	17169	Mark3	M1	1	0.00543894	0.0121861	0.0157048	0.0477192	0.148008	0.322205	0.342998	0.341526	0.32299	0.00469484	0.00399467	0.0703125	0.319865	0.41286	0.481163	0.438026	0.37859
20	CA-77569-231823-250303-250339-254280[INC][17/6]	coding	1	1	77569	Limch1	M1	1	0.110337	0.108475	0.217543	0.255977	0.479324	0.875195	0.941209	0.921094	0.917525	0.465839	0.0933333	0.234201	0.8	0.963255	0.971581	0.982935	0.981366
21	CA-sr-chr18f-2167[INC][2130|1500/1402]	coding	0	0	17919	Myo5b	M1	1	0.110167	0.0435489	0.0749705	0.109197	0.377834	0.835204	0.895643	0.900746	0.877499		0.0434783	0.0618401	0.659243	0.88172	0.820896	0.821192	0.833333
22	CA-13427-10713-19121-19139-19894[INC][9/138]	coding	1	1	13427	Dync1i2	M1	1	0.00864797	0.0196945	0.0273539	0.0776169	0.196461	0.31109	0.340717	0.414083	0.35858	0.0170815	0.0126156	0.0595668	0.264014	0.358	0.392732	0.406545	0.355556
23	CA-sr-chr8f-2963[INC][4|2869/8475]	NMD_in	0	0	107566	Arl2bp	M1	1	0.00449096	0.00752189	0.0276444	0.0422088	0.100075	0.224246	0.257443	0.225897	0.258624	0.00525394	0.00163132	0.0301331	0.173797	0.243333	0.245244	0.259714	0.22439
24	CA-20320-3287-39423-39771-44447[INC][8/120][UPT]	coding	1	1	20320	Nptn	M1	1	0.0737936	0.0834827	0.0805949	0.124284	0.202147	0.526545	0.605305	0.574112	0.571174	0.0707071	0.0827286	0.144888	0.433499	0.620051	0.628858	0.617302	0.573833
25	CA-73094-161493-163659-164157-170098[INC][4/4]	coding	1	0	73094	Sgip1	M1	1	0.0261463	0.0645137	0.136334	0.220106	0.425863	0.695119	0.728513	0.781067	0.813943	0.0338164	0.00813008	0.120543	0.590264	0.712513	0.70246	0.736626	0.729839
26	CA-sr-chr4f-3789[INC][1148|1064/2174]	coding	0	1	14050	Eya3	M1	1	0.10393	0.133642	0.174056	0.241695	0.268677	0.484399	0.5454	0.563709	0.531757	0.115132	0.12	0.285266	0.410488	0.48072	0.537102	0.497521	0.525
27	CA-68732-261295-264080-264227-270330[INC][2/9][DNT]	coding	1	0	68732	Lrrc16a	M1	1	0.0412501	0.0841763	0.123072	0.166187	0.224083	0.368293	0.514486	0.503014	0.508882	0.049505	0	0.201754	0.352113	0.531915	0.544828	0.540541	0.493333
28	CA-13175-277461-282324-282398-294044[INC][7/36][DNT]	coding	1	1	13175	Dclk1	M1	1	0.111806	0.158735	0.189298	0.287584	0.409593	0.561464	0.649196	0.659839	0.665912	0.19546	0.100287	0.277957	0.528008	0.700465	0.738447	0.735853	0.717076
29	CA-23808-19398-20278-20296-21811[INC][3/45]	coding	1	1	23808	Ash2l	M1	1	0.00381221	0.00687845	0.0179715	0.0209682	0.136576	0.352041	0.422541	0.414418	0.506773	0.00320718	0	0.0194856	0.24569	0.489362	0.489614	0.48191	0.519481
30	CA-78286-452834-456753-456822-464101[INC][1/6]	coding	1	0	78286	Nav2	M1	1	0.000833333	0.0160968	0.0346813	0.0278566	0.259583	0.749776	0.800132	0.771278	0.827932	0.0344828	0.0285714	0.038961	0.825503	0.972222	0.850746	0.928571	0.843137
31	CA-sr-chr1r-2216[INC][5|4309/1319]	other	0	1	269116	Nfasc	M1	1	0.308057	0.31831	0.216266	0.392473	0.518428	0.722772	0.778502	0.837838	0.840206	0.405405	0.257143	0.366906	0.634703	0.82516	0.888092	0.866667	0.794595
32	CA-22084-33536-34172-34241-35164[INC][6/35]	coding	1	0	22084	Tsc2	M1	1	0.0517041	0.0772638	0.15165	0.137462	0.319994	0.526582	0.604123	0.657625	0.743719	0.168831	0.0539419	0.167164	0.596282	0.655446	0.680412	0.736495	0.671287
33	CA-17762-82099-89721-89814-92915[INC][19/16]	coding	1	0	17762	Mapt	M1	1	0.0351475	0.0577483	0.0623458	0.122329	0.522833	0.912208	0.961543	0.965816	0.960833	0.0425764	0.0375494	0.0835994	0.890295	0.978058	0.986797	0.987065	0.984615
34	CA-74053-598803-598918-598963-603519[INC][2/14]	coding	1	1	74053	Grip1	M1	1	0.0601977	0.0438221	0.0899503	0.111979	0.261209	0.442219	0.619321	0.526417	0.535263	0.0882353	0.00970874	0.123435	0.437008	0.544118	0.505495	0.61165	0.534884
35	CA-sr-chr8f-2467[INC][1903|1523/143]	NMD_ex	0	0	12286	Cacna1a	M1	1	0.0151507	0.0311089	0.165731	0.183498	0.503811	0.911402	0.986177	0.957966	0.970623	0.0666667	0	0.37931	0.991071	0.994792	0.993151	0.993958	0.994413
36	CA-13518-291014-293036-293108-294005[INC][6/14]	coding	1	1	13518	Dst	M1	1	0.0746586	0.103481	0.238598	0.194029	0.339601	0.679479	0.765429	0.767861	0.774859	0.138075	0.0763636	0.160403	0.507317	0.771772	0.777119	0.825983	0.799555
37	CA-70461-73284-75312-75413-81945[INC][5/1]	NMD_ex	1	0	70461	Crtc3	M1	1	0.422158	0.3966	0.437301	0.546392	0.6	0.977011	1	1	0.995172	0.71875	0.5	0.423729	0.9	1	0.984252	1	0.971429
38	CA-235567-53170-56047-56062-56543[INC][1/9]	coding	1	0	235567	Dnajc13	M1	1	0.0190752	0.0103916	0.0377427	0.142922	0.364768	0.594428	0.594305	0.670732	0.675983	0.00568182	0	0.169811	0.662222	0.722772	0.780415	0.725118	0.754386
39	CA-sr-chrXf-2543[INC][263|1211/2632]	coding	0	1	58194	Sh3kbp1	M1	1	0.00697604	0.0027297	0.0133516	0.0183993	0.1353	0.582914	0.650012	0.679547	0.707867	0.00617284	0	0.0118044	0.43318	0.646512	0.698529	0.72549	0.687075
40	CA-66713-15129-17200-17215-21506[INC][6/135]	coding	1	1	66713	Actr2	M1	1	0.0183769	0.0264274	0.0493741	0.0433692	0.107262	0.156257	0.227504	0.223652	0.244275	0.0107805	0.0126582	0.0643438	0.14392	0.323798	0.307793	0.316711	0.283752
41	CA-sr-chr9f-1016[INC][924|236/1324]	other	0	0	80288	Bcl9l	M1	1	0.1261	0.187648	0.130604	0.167213	0.422951	0.530055	0.671233	0.676768	0.676768	0.168421	0.144928	0.173469	0.482353	0.670588	0.615894	0.52381	0.512195
42	CA-20975-97280-98077-98226-99104[INC][1/20][DNT]	coding	1	0	20975	Synj2	M1	1	NA	0.0356354	0.0625066	0.0275047	0.286661	0.758238	0.774849	0.881431	0.810803			0.0408163	0.648094	0.877049	0.917496	0.921136	0.867347
43	CA-20430-58902-59167-59321-60844[INC][1/4]	NMD_in	1	0	20430	Cyfip1	M1	1	0.346677	0.259004	0.322914	0.399894	0.509645	0.655193	0.70257	0.782681	0.776304	0.436242	0.392	0.348189	0.597254	0.770833	0.757437	0.777311	0.762376
44	CA-226751-159655-160647-160695-176208[INC][8/6]	coding	1	1	226751	Cdc42bpa	M1	1	0.000249324	0.0251145	0.0634469	0.0533761	0.20195	0.453823	0.588362	0.486823	0.532583	0.00311526	0.0104167	0.0897297	0.425462	0.641836	0.626784	0.641838	0.547053
45	CA-51897-28924-30691-30790-31456[INC][1/1]	coding	1	1	51897	Atg13	M1	1	0.0707405	0.107518	0.0537013	0.110546	0.203781	0.391932	0.481431	0.413981	0.491185	0.0941176	0.105263	0.104587	0.319266	0.547684	0.544093	0.535744	0.423488
46	CA-sr-chr8f-3093[INC][27|99715/37311]	coding	0	0	234593	Ndrg4	M1	1	0.00547538	0.00604052	0.0152869	0.0318195	0.131215	0.613922	0.808563	0.835757	0.83529	0.0195599	0.00588235	0.0169309	0.348723	0.791614	0.826637	0.833387	0.853144
47	CA-sr-chr8r-3286[INC][706|829/863]	coding	0	1	320165	Tacc1	M1	1	0.001383	0.000622704	0.000592459	0.034029	0.0873438	0.385004	0.544854	0.510477	0.525318	0	0	0	0.298113	0.573248	0.614314	0.638955	0.575163
48	CA-66656-11650-15058-15115-15421[INC][3/184]	coding	1	0	66656	Eef1d	M1	1	0.0134828	0.027039	0.0293071	0.0228151	0.0637375	0.177566	0.203577	0.239436	0.240363	0.0314465	0.00946372	0.0271801	0.112329	0.207459	0.259687	0.275157	0.253049
49	CA-73102-154789-154910-154934-155903[INC][2/22]	coding	1	0	73102	Slc22a23	M1	1	0.00640607	0.0112146	0.0539393	0.109762	0.316371	0.430956	0.540231	0.686891	0.650299	0.0184332	0	0.114213	0.546798	0.669528	0.690363	0.695385	0.728814
50	CA-sr-chr7r-5992[INC][315|289/380]	coding	0	0	243842	Gltscr1	M1	1	0.221453	0.126292	0.0900643	0.199211	0.462454	0.945946	0.9375	1	0.964533	0.168831	0.0227273	0.107143	0.780488	0.948718	0.974684	1	1
51	CA-sr-chr6r-289[INC][664|966/1670]	coding	0	1	74741	5730419I09Rik	M1	1	0.00036392	0.000494332	0.000493109	0.00696701	0.115375	0.619107	0.759605	0.748319	0.759859	0	0	0.016835	0.348684	0.783784	0.782313	0.823077	0.834483
52	CA-sr-chr5f-402[INC][4664|5075/11585]	NMD_in	0	0	213990	Agap3	M1	1	0.0592597	0.0906509	0.0833187	0.118293	0.160916	0.239306	0.299078	0.341909	0.362135	0.124601	0.0649351	0.0830636	0.219151	0.322197	0.326879	0.354175	0.397237
53	CA-sr-chr1f-2208[INC][1529|6/1236]	other	0	0	16978	Lrrfip1	M1	1	0	0	0.0180346	0.0154716	0.249735	0.890295	0.981308	0.901014	0.939373	0.047619	0	0.026178	0.793103	0.929825	0.936364	0.951456	0.92381
54	CA-sr-chr8r-1209[INC][2578|2902/1336]	coding	0	0	16582	Kifc3	M1	1	0.366906	0.22623	0.272727	0.346457	0.582418	0.940909	0.976608	0.981818	0.970803	0.19708	0.037037	0.180095	0.767699	0.919395	0.956044	0.977995	0.969095
55	CA-sr-chr6r-291[INC][805|939/2150]	coding	0	1	74741	5730419I09Rik	M1	1	0	0	0	0.0249307	0.107595	0.30033	0.501832	0.451807	0.497006	0	0	0.0140845	0.390428	0.636964	0.631799	0.678322	0.649289
56	CA-20740-37503-38540-38600-39671[INC][17/18]	coding	1	0	20740	Spna2	M1	1	0.411422	0.348635	0.466342	0.493819	0.646585	0.863927	0.903366	0.901669	0.893627	0.492906	0.320357	0.418627	0.786909	0.886875	0.897954	0.895426	0.888676
57	CA-sr-chr12r-609[INC][6279|4309/7098]	coding	0	1	104718	Ttc7b	M1	1	0.000677837	0.000564206	0.0027701	0.0198643	0.0816393	0.313358	0.49035	0.48743	0.47823	0.00980392	0	0.0111111	0.23527	0.533428	0.582639	0.53976	0.523977
58	CA-53310-3706-6584-6638-6892[INC][4/4][UPT]	coding	1	0	53310	Dlg3	M1	1	0.237772	0.274338	0.23429	0.29724	0.419384	0.618069	0.624773	0.631597	0.596255	0.185185	0.325843	0.334043	0.544683	0.678862	0.676012	0.669451	0.643636
59	CA-73094-103432-104493-104577-106299[INC][3/28]	coding	1	1	73094	Sgip1	M1	1	0.00341103	0.00558427	0.00772135	0.0233827	0.070587	0.222639	0.359872	0.34942	0.367428	0	0.00970874	0.0190476	0.152927	0.436585	0.421538	0.391941	0.464968
60	CA-65945-30535-42449-42479-43574[INC][5/12]	coding	1	1	65945	Clstn1	M1	1	0.0850946	0.0901424	0.12965	0.190905	0.326698	0.474313	0.524131	0.485807	0.505294	0.107889	0.0556242	0.154603	0.381707	0.484337	0.499459	0.506414	0.494468
61	CA-sr-chr11f-1599[INC][2548|1552/2883]	other	0	1	16568	Kif3a	M1	1	0.00478469	0.0352046	0.15942	0.214153	0.491841	0.709729	0.822526	0.79661	0.829181	0.0353818	0.00598802	0.160851	0.618738	0.764423	0.819469	0.810858	0.859155
62	CA-sr-chr2f-5050[INC][98|246391/40039]	NMD_in	0	1	20614	Snap25	M1	1	0.133225	0.121679	0.294841	0.338096	0.395422	0.640006	0.805982	0.841243	0.835832	0.346535	0.0943396	0.311475	0.509098	0.799409	0.840532	0.834106	0.836197
63	CA-56320-13526-14303-14441-14760[INC][3/37]	coding	1	1	56320	Dbn1	M1	1	0.00610326	0.0163316	0.0470801	0.119808	0.566158	0.84316	0.903688	0.921265	0.912636	0.00548246	0.00403986	0.109507	0.890866	0.929872	0.94996	0.949236	0.943925
64	CA-sr-chr6r-840[INC][57125|14/4705]	NMD_in	0	0	13807	Eno2	M1	1	0.521937	0.58893	0.506285	0.611933	0.736918	0.87129	0.909166	0.907498	0.906186	0.524476	0.638889	0.603001	0.807306	0.914835	0.913305	0.909266	0.903683
65	CA-53332-8145-15127-15151-21440[INC][6/14]	coding	1	1	53332	Mtmr1	M1	1	0.0407289	0.0379126	0.136255	0.177397	0.488596	0.937819	0.88079	0.948639	0.903777	0.0559006	0.025641	0.142857	0.913043	0.951389	0.965517	0.956311	0.979381
66	CA-268739-21926-22140-22284-22779[INC][9/11]	coding	1	1	268739	Arhgef40	M1	1	0.268421	0.264619	0.296444	0.273541	0.439622	0.576139	0.573546	0.661449	0.607967	0.293303	0.328244	0.269663	0.529412	0.433333	0.589404	0.578313	0.566265
67	CA-69232-3154-4680-4740-14502[INC][24/68][UPT]	other	1	1	69232	Qrich1	M1	1	0.344692	0.350787	0.390313	0.390012	0.489837	0.538166	0.6022	0.645874	0.59471	0.449367	0.402597	0.495017	0.628	0.640845	0.760563	0.742331	0.674912
68	CA-sr-chr7r-1625[INC][448|409/514]	coding	0	0	233765	Plekha7	M1	1	0	0	0.0247934	0.025641	0.285714	0.708333	0.915493	0.724138	0.76087	0.010101	0	0.0681818	0.674074	0.847619	0.843972	0.773585	0.814433
69	CA-sr-chr8r-102[INC][15|1766/993]	coding	0	0	234875	Ttc13	M1	1	0.286966	0.315067	0.33447	0.349658	0.494781	0.539785	0.619716	0.603247	0.631148	0.447236	0.266055	0.360215	0.597826	0.695906	0.681592	0.753555	0.711712
70	CA-70834-78596-86108-86120-88249[INC][3/25]	coding	1	1	70834	Spag9	M1	1	0.00801182	0.0283517	0.0835021	0.0756426	0.262063	0.350763	0.388154	0.427948	0.426036	0.0136014	0.0208333	0.0918149	0.417884	0.460019	0.506137	0.510894	0.506173
71	CA-52398-77231-83016-83081-84947[INC][1/1][DNT]	coding	1	1	52398	Sept11	M1	1	0.200056	0.284502	0.153331	0.15074	0.430155	0.813687	0.897199	0.90313	0.891113	0.314286		0.176	0.677936	0.894958	0.90653	0.913669	0.888
72	CA-sr-chr1r-1407[INC][3|310/324]	other	0	1	226525	Rasal2	M1	1	0.0277778	0.00900901	0.0408163	0.047619	0.393939	0.727273	0.833333	NA	0.714286	0	0.047619	0.0434783	0.746032	0.904762	0.866667	0.785714	0.9
73	CA-13518-286712-287917-287935-290896[INC][11/6]	coding	1	1	13518	Dst	M1	1	0.0183218	0.0516373	0.0776569	0.108155	0.563397	0.901258	0.925589	0.92715	0.926884	0.0604651	0.00793651	0.0769231	0.916435	0.997249	1	0.996255	1
74	CA-sr-chr7r-5237[INC][196|171/234]	coding	0	0	20190	Ryr1	M1	1	0.00339433	0.00370888	0.0275052	0.301488	0.247648	0.866017	0.947825	0.969134	0.892839	0	0	0.0606061	0.68	0.842105	0.962963	0.860465	1
75	CA-sr-chr11f-865[INC][5|42795/28156]	NMD_in	0	0	68585	Rtn4	M1	1	0.00212906	0.0017217	0.00429814	0.0113981	0.0652088	0.531601	0.638263	0.664131	0.683899	0.00636267	0.00110988	0.00286898	0.296587	0.644729	0.686158	0.680831	0.652846
76	CA-sr-chr3f-490[INC][2661|3337/3642]	coding	0	1	76295	Atp11b	M1	1	0.131791	0.201823	0.209332	0.259963	0.267119	0.477202	0.569877	0.645396	0.658666	0.252174	0.142857	0.159886	0.354144	0.648241	0.672377	0.71831	0.679834
77	CA-16553-147473-152054-152093-153725[INC][4/12]	coding	1	1	16553	Kif13a	M1	1	0.0850419	0.0267626	0.0380555	0.0398418	0.141252	0.44248	0.461506	0.468439	0.524619	0.0985915	0.0163934	0.0285714	0.277955	0.385714	0.364103	0.371795	0.532847
78	CA-sr-chr1f-2717[INC][2798|2715/3459]	coding	0	1	226407	Rab3gap1	M1	1	0.0186326	0.0528869	0.160375	0.144034	0.233351	0.39758	0.507441	0.45859	0.497616	0.0232558	0	0.188406	0.352758	0.531447	0.509151	0.555378	0.536
79	CA-83674-34989-38744-38807-47409[INC][1/3]	coding	1	0	83674	Cnnm1	M1	1	NA	0.00610328	0.09198	0.0572996	0.296399	0.692484	0.6865	0.745806	0.650526			0.0185185	0.688047	0.736205	0.753526	0.75	0.708333
80	CA-sr-chr5f-2163[INC][765|859/3559]	NMD_in	0	1	320827	C530008M17Rik	M1	1	0.00135528	0.00421378	0.0044296	0.00630419	0.0852353	0.498713	0.710692	0.627229	0.65635	0.0019802	0.00398406	0.0137741	0.300813	0.709251	0.767918	0.748387	0.762712
81	CA-17475-110130-112787-112829-116274[INC][2/24]	coding	1	1	17475	Mpdz	M1	1	0.011547	0.026307	0.048693	0.0189568	0.130077	0.38558	0.540763	0.661036	0.623512	0	0	0.0409357	0.222571	0.577922	0.575893	0.621622	0.70229
82	CA-277973-12226-12323-12394-13116[INC][4/3]	NMD_ex	1	1	277973	Slc9a5	M1	1	0.279528	0.328315	0.390975	0.499102	0.579335	0.868923	0.889477	0.856469	0.879351	0.359223	0.388235	0.401496	0.764172	0.918699	0.921429	0.915129	0.955752
83	CA-sr-chr2r-3077[INC][5|2332/7092]	NMD_in	0	0	17536	Meis2	M1	1	0.0230343	0.02387	0.0476932	0.0459034	0.105681	0.168495	0.293172	0.306483	0.303529	0.0321199	0.036855	0.0936819	0.218097	0.314815	0.448954	0.431907	0.438144
84	CA-12757-20626-21757-21793-22758[INC][7/8][DNT]	coding	1	1	12757	Clta	M1	1	0.0463111	0.0648448	0.137044	0.193498	0.538496	0.793573	0.827536	0.806691	0.821463	0.0579915	0.0456026	0.21055	0.771736	0.869883	0.852938	0.859108	0.828586
85	CA-sr-chr7r-492[INC][4|12930/22409]	other	0	0	68566	Caly	M1	1	0.0237654	0.0327477	0.0356559	0.0519871	0.0981962	0.216882	0.372714	0.394781	0.369087	0.0285714	0.0526316	0.0660606	0.184864	0.470314	0.519926	0.497868	0.489335
86	CA-27062-352671-357713-357734-358900[INC][3/7]	coding	1	1	27062	Cadps	M1	1	0.00966268	0.0290989	0.0931012	0.102074	0.129478	0.26286	0.341362	0.405432	0.41495	0.0555556	0	0.0727624	0.156711	0.386792	0.431477	0.421687	0.484286
87	CA-72662-3325-3584-3652-3930[INC][2/17][UPT]	NMD_in	1	0	72662	Dis3	M1	1	0.210884	0.241244	0.328412	0.368097	0.381024	0.571072	0.760142	0.769407	0.72093	0.0967742	0.12963	0.195876	0.342657	0.6	0.46988	0.416667	0.45
88	CA-16531-670261-671085-671166-676235[INC][12/47]	coding	1	1	16531	Kcnma1	M1	1	0.0447518	0.0313843	0.0680059	0.129911	0.582878	0.912434	0.92252	0.934957	0.90614	0.030303	0.1	0.097561	0.885366	0.981997	0.966125	0.969333	0.957944
89	CA-sr-chr6r-3201[INC][212|411/1538]	coding	0	1	320127	Dgki	M1	1	0	0	0.00925926	0.0278884	0.0996016	0.152416	0.236994	0.279188	0.2	0	0	0.0322581	0.166078	0.266055	0.3	0.233333	0.268817
90	CA-12291-61456-62124-62268-63974[INC][1/1]	coding	1	0	12291	Cacna1g	M1	1	NA	0.129496	0.271504	0.316011	0.315138	0.654558	0.744494	0.84964	0.77986	0.304348		0.448276	0.461538	0.68	0.608696	0.833333	0.851852
91	CA-sr-chr14r-1959[INC][1788|1822/5625]	coding	0	1	218952	Fermt2	M1	1	0.0153626	0.0191154	0.0389736	0.044864	0.0934522	0.22037	0.261366	0.366342	0.346148	0.0209205	0.0275229	0.0714286	0.173579	0.44247	0.405009	0.430387	0.325069
92	CA-208715-3052-7527-7586-12202[INC][59/136][UPT]	other	1	0	208715	Hmgcs1	M1	1	0.314606	0.346172	0.336657	0.340033	0.395929	0.425443	0.484727	0.518108	0.488708	0.466083	0.323855	0.361834	0.474277	0.580602	0.56342	0.56951	0.550576
93	CA-12793-7246-7484-7532-11132[INC][1/123]	coding	1	1	12793	Cnih	M1	1	0.0149959	0.0278243	0.0766906	0.0955521	0.153348	0.236744	0.287893	0.245307	0.275952	0.000581058	0.0041841	0.0770925	0.23176	0.334189	0.328185	0.346737	0.35794
94	CA-27081-5293-11649-11741-12189[INC][3/6]	NMD_ex	1	0	27081	Zfp275	M1	1	0.206891	0.260061	0.303237	0.24894	0.354948	0.577096	0.762376	0.665407	0.726736	0.394737	0.170732	0.149425	0.541985	0.767742	0.741497	0.805714	0.686957
95	CA-sr-chr7f-5885[INC][5917|5541/9531]	coding	0	0	75770	Brsk2	M1	1	0.0830992	0.0830172	0.170157	0.0890761	0.233769	0.398677	0.553445	0.48763	0.573738	0.165173	0.1	0.0930233	0.319813	0.55869	0.498824	0.521778	0.560129
96	CA-213056-53944-54681-54849-59074[INC][3/6][DNT]	coding	1	1	213056	Fam126b	M1	1	0.0240672	0.0615134	0.0298022	0.16852	0.136711	0.311039	0.464561	0.512531	0.490132	0.0909091		0.0973451	0.163823	0.413721	0.465969	0.441975	0.426295
97	CA-72555-263651-271672-271720-286311[INC][2/2][UPT][DNT]	other	1	0	72555	Shisa9	M1	1	0.226449	0.196044	0.154875	0.243711	0.474334	0.575129	0.728136	0.674601	0.631776	0.176471		0.352564	0.54858	0.595166	0.611881	0.589552	0.569444
98	CA-71268-90737-92686-92779-98702[INC][2/1]	coding	1	0	71268	Lrrfip2	M1	1	0.0659864	0.144704	0.262798	0.212384	0.398255	0.531396	0.765331	0.69664	0.754726	0.0689655	0.113402	0.2	0.498881	0.753846	0.719388	0.759894	0.718919
99	CA-56524-56409-69636-69678-71148[INC][8/27]	coding	1	0	56524	Mpp6	M1	1	0.0369838	0.0115002	0.0278123	0.0433531	0.115339	0.177243	0.214709	0.228233	0.294478	0.0566893	0.0265487	0.0283019	0.0869565	0.165121	0.156593	0.195531	0.142857
100	CA-216810-114088-116833-116896-122948[INC][1/12]	coding	1	0	216810	Tom1l2	M1	1	0.0185721	0.0105462	0.0269032	0.0385313	0.106143	0.270311	0.392322	0.398918	0.504574	0.00268097	0.0181818	0.0171821	0.108247	0.243816	0.218143	0.289916	0.251656
101	CA-230775-32559-32857-32956-34984[INC][6/6]	coding	1	1	230775	Bai2	M1	1	0.211971	0.217814	0.262328	0.283738	0.389856	0.491173	0.503171	0.489381	0.495697	0.187935	0.195402	0.318222	0.508695	0.523411	0.51785	0.500803	0.515901
102	CA-224617-23359-24164-24182-24710[INC][7/13]	coding	1	0	224617	Tbc1d24	M1	1	0.0126184	0.0140357	0.0291275	0.0982159	0.423694	0.597227	0.582446	0.710355	0.633205	0.0167598	0	0.0515152	0.594667	0.674419	0.687204	0.66065	0.502646
103	CA-54645-5343-7997-8105-12295[INC][1/10]	other	1	0	54645	Gripap1	M1	1	0.525008	0.55581	0.598138	0.631227	0.701359	0.769521	0.810568	0.794966	0.818745	0.839196	0.528926	0.673184	0.770736	0.83526	0.843478	0.866667	0.886051
104	CA-sr-chr6f-2677[INC][261|120/587]	other	0	0	16438	Itpr1	M1	1	0.0690849	0.0758485	0.112237	0.0709383	0.17394	0.409118	0.464947	0.399426	0.403717	0.0169492	0.0833333	0.037037	0.214286	0.344828	0.438202	0.322581	0.483871
105	CA-20192-36752-43491-43512-66104[INC][1/5][DNT]	other	1	0	20192	Ryr3	M1	1	0.0207226	0	0.00383578	0.00366086	0.0684077	0.25	0.307598	0.345603	0.424237			0	0.0588235
106	CA-16975-44086-46980-47361-48185[INC][3/3]	coding	1	0	16975	Lrp8	M1	1	0.200019	0.229319	0.23816	0.205562	0.337916	0.385304	0.438558	0.50704	0.502339	0.304636	0.286667	0.291866	0.484117	0.481865	0.552	0.536424	0.502762
107	CA-19281-1099521-1103159-1103219-1103862[INC][2/9]	coding	1	1	19281	Ptprt	M1	1	0.0573474	0.0690289	0.0908228	0.12379	0.156561	0.209369	0.317325	0.325677	0.267578	0.0952381	0.0833333	0.119639	0.24263	0.28839	0.346821	0.344361	0.312757
108	CA-104458-4357-4865-4958-8715[INC][2/212]	NMD_in	1	0	104458	Rars	M1	1	0.00984852	0.016972	0.0817311	0.0629788	0.130147	0.179389	0.248658	0.234703	0.226636	0.02526	0.0111524	0.0976909	0.149786	0.261391	0.258427	0.252312	0.294545
109	CA-sr-chr16f-268[INC][11046|12039/2729]	coding	0	0	268859	Rbfox1	M1	1	0.642509	0.670679	0.705166	0.67538	0.761315	0.795212	0.850767	0.842032	0.844786	0.777778	0.552511	0.653523	0.786509	0.845142	0.880218	0.87437	0.855437
110	CA-sr-chr14r-2920[INC][5239|5024/10275]	coding	0	1	27062	Cadps	M1	1	0.0305776	0.034296	0.113982	0.141522	0.232332	0.316456	0.376731	0.342037	0.371339	0.0470588	0.0559441	0.163148	0.329592	0.460545	0.440889	0.469424	0.49558
111	CA-107449-57192-57364-57397-59421[INC][11/4]	coding	1	0	107449	Unc5b	M1	1	0.411665	0.468616	0.320174	0.35443	0.578543	0.76923	0.886281	0.858216	0.854844	0.494737		0.5	0.609756	0.782178	0.894737	0.865672	0.906542
112	CA-sr-chr5f-405[INC][11585|6/10083]	NMD_in	0	1	213990	Agap3	M1	1	0.0986088	0.100843	0.21621	0.132617	0.249181	0.456441	0.567781	0.483972	0.549846	0.199418	0.0694981	0.114648	0.429467	0.664	0.6	0.62366	0.596361
113	CA-11426-317556-318528-318540-319323[INC][4/38]	coding	1	0	11426	Macf1	M1	1	0.00296395	0.0108375	0.0462693	0.015114	0.0580453	0.134346	0.222649	0.205205	0.230719	0.00641026	0.00369004	0.028536	0.122636	0.209257	0.246951	0.264615	0.295567
114	CA-30948-55507-56533-56641-57454[INC][5/5]	coding	1	0	30948	Bin1	M1	1	0.160628	0.226695	0.240215	0.201774	0.312882	0.377566	0.496311	0.534207	0.540654	0.230769	0.245283	0.257556	0.349472	0.45654	0.491981	0.508361	0.581216
115	CA-76719-101801-102244-102433-102780[INC][4/16]	coding	1	1	76719	Kansl1	M1	1	0.223627	0.194205	0.224914	0.240198	0.256058	0.326637	0.432893	0.403827	0.417501	0.208791	0.196755	0.156059	0.221675	0.313433	0.318153	0.365019	0.316909
116	CA-sr-chr8f-2472[INC][3385|3726/2400]	coding	0	0	12286	Cacna1a	M1	1	0.0838728	0.105836	0.168297	0.0539925	0.163515	0.715854	0.847414	0.853341	0.870444	0.1875	0.134328	0.0529801	0.46984	0.867188	0.890639	0.919866	0.894215
117	CA-77626-15704-19128-19215-22142[INC][8/19]	coding	1	0	77626	Smpd4	M1	1	0.0869472	0.214848	0.28587	0.408772	0.547538	0.680551	0.825537	0.874573	0.813477	0.126437	0.0851064	0.382979	0.761557	0.926606	0.837535	0.820175	0.863248
118	CA-75785-3118-7438-7501-12109[INC][27/10][UPT]	other	1	0	75785	Klhl24	M1	1	0.716839	0.669306	0.668913	0.756505	0.809066	0.881548	0.893257	0.905793	0.903717	0.70318	0.638191	0.733333	0.842697	0.868421	0.874539	0.837662	0.784753
119	CA-104027-3135-17304-17395-22815[INC][2/16][UPT]	other	1	0	104027	Synpo	M1	1	NA	0.0968162	0.0564106	0.0359748	0.173151	0.364637	0.494582	0.427582	0.394935			0.0520231	0.322368	0.483516	0.531832	0.462926	0.428571
120	CA-sr-chr6r-1012[INC][1947|2039/1133]	coding	0	0	194401	Mical3	M1	1	0.392638	0.46	0.347409	0.576837	0.659674	0.794038	0.826484	0.918367	0.886288	0.286344	0.230769	0.541176	0.739645	0.849829	0.91	0.846939	0.84375
121	CA-76132-8443-20366-20563-54060[INC][3/2]	NMD_in	1	0	76132	6230409E13Rik	M1	1	0.628262	0.663209	0.64055	0.660978	0.779421	0.801722	0.831936	0.867957	0.837282	0.588342	0.643836	0.671018	0.745267	0.832117	0.839286	0.82659	0.851528
122	CA-72033-4925-15539-15611-46642[INC][2/9][UPT]	coding	1	1	72033	Tsc22d2	M1	1	0.140224	0.16858	0.12699	0.1693	0.224296	0.263676	0.320374	0.388668	0.339005	0.166667	0.162162	0.217391	0.335106	0.368421	0.435	0.390863	0.400922
123	CA-71435-115787-116489-116764-117652[INC][1/17]	NMD_in	1	1	71435	Arhgap21	M1	1	0.0176449	0.0637032	0.165096	0.322142	0.535019	0.767268	0.808099	0.797971	0.794708	0.0215686	0.00740741	0.332618	0.757335	0.838174	0.81283	0.83983	0.841823
124	CA-sr-chr16f-482[INC][754|772/951]	coding	0	0	239719	Mkl2	M1	1	0.0748299	0.153374	0.0133333	0.279503	0.279279	0.538462	0.625899	0.59375	0.574468	0.0434783	0.153846	0.230769	0.489855	0.591837	0.587209	0.639344	0.464
125	CA-217030-77894-78228-78264-79369[INC][5/11][DNT]	coding	1	0	217030	Synrg	M1	1	0.045944	0.0605544	0.196216	0.305079	0.55899	0.662267	0.78424	0.801576	0.791798	0.0485437	0.0105263	0.365591	0.732252	0.854626	0.78481	0.843081	0.838641
126	CA-17967-244974-251500-251530-255761[INC][1/24]	coding	1	1	17967	Ncam1	M1	1	0.0308519	0.0348763	0.108986	0.18173	0.396742	0.580832	0.588343	0.575605	0.561142	0.0681658	0.0501002	0.161089	0.598457	0.653113	0.653734	0.676844	0.65996
127	CA-101706-34817-35452-35494-40643[INC][10/15]	coding	1	0	101706	Numa1	M1	1	0.0415128	0.0569506	0.137997	0.311525	0.698115	0.876239	0.933464	0.960697	0.961931	0.135498	0.0198864	0.311897	0.941448	0.969605	0.972632	0.984016	0.970492
128	CA-208718-59586-90612-90654-120418[INC][8/10]	coding	1	0	208718	Dis3l2	M1	1	0.460311	0.493517	0.532477	0.566021	0.649244	0.747178	0.819067	0.759948	0.751871	0.349398	0.466667	0.641694	0.700831	0.868996	0.795031	0.781513	0.740113
129	CA-77862-9771-10124-10275-10481[INC][34/23][DNT]	coding	1	0	77862	Thyn1	M1	1	0.446259	0.501045	0.465384	0.436514	0.544557	0.611003	0.67965	0.660186	0.686543	0.420732	0.468531	0.39897	0.583164	0.660517	0.65095	0.694567	0.688394
130	CA-12325-36945-39360-39423-41386[INC][2/19]	coding	1	1	12325	Camk2g	M1	1	0.0634849	0.0974871	0.170047	0.287202	0.344994	0.471036	0.529617	0.544984	0.535191	0.0482574	0.0414201	0.358386	0.503106	0.528507	0.561287	0.576028	0.588421
131	CA-13823-133528-133802-133919-135041[INC][11/21][DNT]	coding	1	0	13823	Epb4.1l3	M1	1	0.269205	0.34729	0.322715	0.539863	0.591695	0.802699	0.848871	0.827353	0.826458	0.422733	0.238994	0.517949	0.781437	0.888435	0.879539	0.874088	0.831268
132	CA-sr-chr1r-2016[INC][716|8568/500]	other	0	0	11539	Adora1	M1	1	0.699072	0.665488	0.720268	0.796193	0.841527	0.936991	0.949572	0.943296	0.965968		0.73913	0.782531	0.956757	0.973199	0.977929	0.984	0.970526
133	CA-68481-32932-35686-35792-43864[INC][13/23][DNT]	coding	1	0	68481	Mpzl1	M1	1	0.174827	0.107267	0.111575	0.151936	0.189756	0.341311	0.480163	0.425933	0.399474	0.274427	0.102236	0.1218	0.325758	0.473684	0.473002	0.490196	0.440559
134	CA-sr-chr12r-1413[INC][1609|5441/404]	coding	0	1	94090	Trim9	M1	1	0.753293	0.740365	0.666888	0.757318	0.769146	0.934247	0.944985	0.966083	0.964131	0.478261	0.933333	0.727273	0.892199	0.94453	0.963153	0.962085	0.916667
135	CA-214290-44130-46946-47011-47332[INC][3/8]	coding	1	0	214290	Zcchc6	M1	1	0.055167	0.0158076	0.0262991	0.0615531	0.0838763	0.1396	0.164902	0.193879	0.228435	0.106383	0.010989	0.0606061	0.146341	0.222222	0.165563	0.156627	0.185185
136	CA-99412-6963-8062-8143-11373[INC][11/21]	coding	1	0	99412	Golga2	M1	1	0.0473958	0.0860764	0.277462	0.227918	0.615978	0.829026	0.82291	0.887205	0.91403	0.0881612	0.0322581	0.284507	0.840959	0.883212	0.919448	0.926339	0.924444
137	CA-194237-3302-14546-14607-17577[INC][2/13][UPT]	NMD_in	1	1	194237	Rimkla	M1	1	0.00283112	0.0155181	0.027949	0.102067	0.454969	0.566177	0.641218	0.627137	0.579686	0	0	0.0189702	0.512195	0.491525	0.458824	0.536842	0.521739
138	CA-14083-134157-142841-142925-143956[INC][1/7]	coding	1	0	14083	Ptk2	M1	1	1.01e-05	0.00109993	0.011189	0.00877706	0.0534958	0.10444	0.206898	0.147968	0.189509	0	0	0.0200267	0.107042	0.165663	0.151925	0.176236	0.272956
139	CA-sr-chr7f-1985[INC][4207|3594/7663]	coding	0	0	243961	Shank1	M1	1	0.0805098	0.15653	0.133906	0.232408	0.299468	0.353475	0.390978	0.447212	0.419916	0.0388693	0.0508475	0.22707	0.308748	0.402799	0.402184	0.429417	0.381494
140	CA-231148-82218-84910-84943-86401[INC][4/17]	coding	1	0	231148	Ablim2	M1	1	0.00534831	0.0196806	0.0821685	0.123606	0.54494	0.671957	0.663223	0.77234	0.758942			0.0935252	0.677555	0.746217	0.769414	0.75928	0.772215
141	CA-sr-chr11f-1947[INC][4357|8613/10255]	coding	0	0	26936	Mprip	M1	1	0.0759358	0.146134	0.175829	0.316332	0.416711	0.570876	0.575665	0.605204	0.602177	0.0518801	0.0934996	0.294985	0.505551	0.58655	0.58398	0.599683	0.609467
142	CA-226251-157780-159828-159948-167798[INC][4/7]	coding	1	1	226251	Ablim1	M1	1	7.1e-07	0.00141252	0.004225	0.00162121	0.0132125	0.120409	0.212616	0.186855	0.217423	0.0120482	0.0114943	0.00465116	0.0535152	0.185012	0.215094	0.231481	0.222656
143	CA-93687-16981-19292-19376-22828[INC][4/70]	coding	1	1	93687	Csnk1a1	M1	1	0.0983576	0.149181	0.197107	0.177057	0.253316	0.311446	0.344604	0.344933	0.381324	0.109876	0.0983359	0.172796	0.290856	0.340697	0.349121	0.355059	0.36064
144	CA-20411-134292-139796-140168-143195[INC][3/26]	coding	1	0	20411	Sorbs1	M1	1	0.094955	0.0660531	0.0800406	0.0777826	0.116397	0.223513	0.356995	0.379794	0.391614	0.154079	0.078341	0.0538642	0.160377	0.258134	0.315264	0.273543	0.255583
145	CA-sr-chr2f-5736[INC][850|760/4918]	coding	0	0	60525	Acss2	M1	1	0.033798	0.0196194	0.0146404	0.0504744	0.0479866	0.123892	0.196774	0.174313	0.222423	0	0	0.0344828	0.0927573	0.244444	0.24457	0.194258	0.178082
146	CA-68519-94764-95528-95579-98824[INC][4/20]	coding	1	0	68519	Eml1	M1	1	0.0325509	0.0318019	0.105987	0.0511446	0.215045	0.294192	0.471857	0.563668	0.614827	0.0550459	0	0.0693431	0.309859	0.418079	0.459677	0.549425	0.537849
147	CA-217615-18025-19590-19617-20101[INC][14/10]	coding	1	0	217615	Ctage5	M1	1	0.111343	0.219827	0.306978	0.386031	0.565888	0.711376	0.919971	0.853105	0.751475	0.173913	0.0357143	0.583333	0.686747	0.724138	0.833333	0.8	0.834862
148	CA-54667-5434-6087-6224-7459[INC][1/21]	NMD_in	1	0	54667	Atp8b2	M1	1	0.0482759	0.0914044	0.191919	0.216495	0.46213	0.528715	0.604167	0.619048	0.6	0.0420168	0	0.236364	0.483871	0.591549	0.443478	0.645833	0.511811
149	CA-75991-46970-54487-54565-63214[INC][6/9]	coding	1	1	75991	Slain2	M1	1	0.0295769	0.0427792	0.112524	0.0419225	0.146523	0.207947	0.335954	0.37483	0.363092	0.120172	0.0333333	0.0676923	0.226601	0.387454	0.387387	0.432836	0.41791
150	CA-71720-122956-125877-125985-130366[INC][23/15]	coding	1	0	71720	Osbpl3	M1	1	0.428875	0.29648	0.20185	0.302033	0.54046	0.915239	0.897979	0.93842	0.875706	0.266667		0.22905	0.79845	0.963855	0.966555	0.980456	0.906977
151	CA-240753-50991-51466-51612-55823[INC][10/1]	NMD_ex	1	1	240753	Plekha6	M1	1	0.53125	0.438672	0.633486	0.515979	0.673342	0.815399	0.903713	0.934125	0.929922	0.460432	0.453125	0.464789	0.801147	0.888325	0.880734	0.947773	0.978495
152	CA-sr-chr13f-567[INC][2|372/195]	NMD_in	0	0	68750	Rreb1	M1	1	0.184874	NA	0.200089	NA	0.435734	0.480944	0.809524	0.87013	0.811639	0.04			0.309091	0.368421	0.57377	0.428571	0.454545
153	CA-16561-48563-49497-49539-52617[INC][24/2][UPT]	coding	1	1	16561	Kif1b	M1	1	0.0344887	0.0986909	0.330658	0.254874	0.560937	0.807954	0.805285	0.844224	0.865881	0.0797546	0.0307692	0.206107	0.776018	0.889526	0.886949	0.907582	0.900859
154	CA-230751-3228-9385-9415-18240[INC][1/21][UPT]	coding	1	1	230751	Oscp1	M1	1	0.0602378	0.140882	0.237204	0.218308	0.325203	0.440083	0.535427	0.473814	0.504808	0.0660793	0.049505	0.310734	0.47479	0.515596	0.597523	0.613833	0.583924
155	CA-57778-29641-29997-30096-30345[INC][2/12][DNT]	coding	1	0	57778	Fmnl1	M1	1	0.220867	0.284946	0.371919	0.458937	0.675741	0.804173	0.826717	0.830409	0.853434	0.13253		0.46087	0.798082	0.863331	0.869116	0.87553	0.87013
156	CA-sr-chr3f-1275[INC][1405|953/2429]	coding	0	0	213498	Arhgef11	M1	1	0.0523077	0.130952	0.164265	0.150502	0.286486	0.35958	0.351351	0.395522	0.408284	0.219124	0.03125	0.194103	0.393846	0.49345	0.452145	0.499079	0.361345
157	CA-213006-3400-11704-11903-13095[INC][14/2][UPT]	NMD_ex	1	0	213006	Mfsd4	M1	1	NA	NA	0.444485	0.614871	0.69676	0.777892	0.86115	0.857212	0.841396			0.619718	0.75374	0.89372	0.87944	0.883303	0.852679
158	CA-18541-42155-42268-42289-44377[INC][8/6]	coding	1	0	18541	Pcnt	M1	1	0.152061	0.221393	0.212943	0.468321	0.651135	0.898726	0.900252	0.926367	0.833647	0.333333	0.130435	0.470588	0.954545	0.967742	0.946667	0.961905	0.974026
159	CA-108071-493963-535025-535121-548813[INC][4/2][DNT]	coding	1	1	108071	Grm5	M1	1	0.212269	0.203452	0.302512	0.484026	0.714005	0.895623	0.900246	0.89905	0.921156		0.0625	0.433363	0.855621	0.918616	0.938804	0.906296	0.920561
160	CA-sr-chr11r-2062[INC][6527|8773/1666]	other	0	1	56013	Srcin1	M1	1	0.348957	0.466185	0.593022	0.488273	0.719224	0.885278	0.897214	0.938608	0.943619	0.326829	0.387755	0.544688	0.860265	0.956822	0.9591	0.959804	0.962461
161	CA-69612-5502-5784-5899-7768[INC][18/8]	NMD_ex	1	0	69612	Kansl2	M1	1	0.512605	0.503999	0.537849	0.515152	0.54321	0.666667	0.697674	0.802469	0.736842	0.230769	0.0909091	0.0666667	0.12		0.235294
162	CA-sr-chr10f-1585[INC][771|824/5562]	coding	0	1	11735	Ank3	M1	1	0.00308456	0.00646893	0.0181119	0.0197724	0.0563051	0.108931	0.182777	0.251543	0.255197	0.0422535	0.0145985	0.0193165	0.110651	0.21563	0.214929	0.2575	0.274797
163	CA-28135-2862-7396-7429-9364[INC][2/20][UPT]	other	1	0	28135	Cep63	M1	1	0.189549	0.180421	0.117591	0.176822	0.23683	0.303988	0.364923	0.462234	0.402889	0.258741	0.142857	0.145455	0.246914	0.397849	0.319444	0.406593	0.378641
164	CA-14406-87395-89685-89709-91087[INC][35/9][DNT]	coding	1	1	14406	Gabrg2	M1	1	0.0283774	0.0244962	0.0488614	0.0505837	0.0709481	0.271849	0.461046	0.579892	0.569942	0.0645995	0	0.0350404	0.149943	0.522507	0.596945	0.58026	0.607782
165	CA-319504-206775-209172-209190-211366[INC][11/17]	coding	1	0	319504	Nrcam	M1	1	0.357033	0.364268	0.377645	0.414783	0.537652	0.701328	0.688414	0.64446	0.626835	0.522236	0.322368	0.264301	0.556974	0.728019	0.706541	0.699079	0.634841
166	CA-76707-139398-145920-146028-153208[INC][2/9]	coding	1	1	76707	Clasp1	M1	1	0.138355	0.21654	0.221032	0.14097	0.27134	0.420833	0.397989	0.456049	0.480719	0.141397	0.202749	0.214286	0.340087	0.480315	0.48554	0.498534	0.508353
167	CA-19012-3475-37067-37222-58954[INC][9/1][UPT]	NMD_ex	1	1	19012	Ppap2a	M1	1	0.329268	0.306685	0.185425	0.335226	0.312086	0.596108	0.751555	0.724419	0.665895	0.348148	0.428571	0.296875	0.460123	0.758621	0.793333	0.784211	0.718121
168	CA-sr-chr12f-1186[INC][5356|6948/14474]	coding	0	1	319504	Nrcam	M1	1	0.00538048	0.0347541	0.151194	0.125148	0.191403	0.263234	0.323348	0.33994	0.34514	0.0351668	0.00613497	0.129067	0.260012	0.381287	0.416558	0.418871	0.458611
169	CA-sr-chr15f-937[INC][328|28/3974]	NMD_in	0	0	68501	Nsmce2	M1	1	0.000196594	0.00118847	0.00626615	0.0179769	0.0227686	0.0872717	0.178777	0.218291	0.208928	0	0	0	0.0327169	0.141553	0.0989474	0.0960187	0.153846
170	CA-sr-chr8r-2612[INC][832|811/3137]	other	0	0			M1	1	0.100775	0.107551	0.112069	0.210526	0.263158	0.280702	0.374046	0.401163	0.325301	0.107011	0.0675676	0.130435	0.190672	0.214925	0.257143	0.251366	0.247312
171	CA-18613-38733-46483-46540-63119[INC][6/10][DNT]	coding	1	0	18613	Pecam1	M1	1	0.343437	0.36374	0.399269	0.329137	0.444958	0.515377	0.570677	0.540815	0.524957	0.47619	0.409091	0.445946	0.43695	0.590698	0.634328	0.615942	0.605634
172	CA-109135-115665-115907-115925-122621[INC][5/31]	coding	1	0	109135	Plekha5	M1	1	0.107556	0.178269	0.324192	0.443567	0.643538	0.761022	0.847847	0.832624	0.847738	0.107759	0.125	0.44186	0.843416	0.92827	0.923611	0.924007	0.922807
173	CA-72754-98649-100135-100150-100385[INC][12/9]	coding	1	0	72754	Arhgef10l	M1	1	0.000563629	0.00363802	0.0032895	0.00355162	0.0212025	0.143695	0.313856	0.345506	0.347387	0.00732601	0	0.00990099	0.132176	0.326633	0.357962	0.378882	0.422819
174	CA-216831-144021-153037-153055-153863[INC][1/9]	coding	1	0	216831	Arhgap44	M1	1	0.08973	0.0168512	0.114117	0.0604956	0.122823	0.239406	0.413622	0.452036	0.467504	0.111111	0	0.0464135	0.183223	0.444265	0.4576	0.511712	0.552137
175	CA-227937-56965-57084-57181-108538[INC][1/21]	NMD_in	1	1	227937	Pkp4	M1	1	0.0209335	0.0723783	0.0612828	0.0921102	0.28619	0.523353	0.515289	0.414109	0.433302	0.00923077	0.00591716	0.0812102	0.554354	0.534838	0.53167	0.553676	0.428571
176	CA-13855-36538-38359-38530-47304[INC][6/14]	coding	1	0	13855	Epn2	M1	1	0.226516	0.254898	0.255213	0.38342	0.535219	0.599039	0.628419	0.658066	0.591765	0.155556	0.167568	0.353201	0.630282	0.620462	0.695616	0.693827	0.557351
177	CA-sr-chr8r-2601[INC][212|218/414]	other	0	0	378466	Gm10033	M1	1	0.0625	0.132075	0.111111	0.0588235	0.142857	0.346154	0.442623	0.592233	0.443299	0.125		0.142857	0.277778	0.425	0.497076	0.513514	0.719298
178	CA-108014-6482-7273-7363-7940[INC][3/32]	NMD_in	1	1	108014	Srsf9	M1	1	0.0856205	0.138916	0.202586	0.165778	0.277301	0.337868	0.40784	0.406484	0.526876	0.0592981	0.086514	0.168	0.336308	0.458256	0.449913	0.465839	0.449564
179	CA-sr-chr4r-977[INC][370|415/1052]	other	0	0	17965	Nbl1	M1	1	0.0434783	0.0434783	0.0294118	0.142857	0.166667	0.246753	0.226415	0.307317	0.354331	0.04		0.253012	0.188811	0.383085	0.342007	0.322314	0.215517
180	CA-sr-chr3r-44[INC][1342|2198/151]	coding	0	1	242274	Lrrc7	M1	1	NA	0.536935	0.55269	0.596645	0.887783	0.943238	0.982987	0.975493	0.982622			0.678322	0.964286	0.989362	0.981308	0.966019	0.968872
181	CA-17190-10130-10616-10784-11119[INC][3/18]	coding	1	0	17190	Mbd1	M1	1	0.297908	0.277845	0.259368	0.310709	0.362131	0.489855	0.416807	0.5264	0.498234	0.235849	0.368421	0.353741	0.433071	0.630573	0.448864	0.444954	0.465839
182	CA-268996-45658-48430-48523-49296[INC][17/20]	coding	1	1	268996	Ss18	M1	1	0.162046	0.315824	0.226036	0.292789	0.26681	0.521732	0.536624	0.63405	0.567679	0.141836	0.167785	0.279279	0.469169	0.550725	0.56582	0.676404	0.488
183	CA-sr-chr15r-359[INC][24|58540/21119]	other	0	0	22143	Tuba1b	M1	1	0.490482	0.318956	0.323887	0.419973	0.493963	0.633551	0.67945	0.75146	0.75392	0.648575	0.788146	0.572777	0.715547	0.861988	0.85462	0.844733	0.912512
184	CA-80905-6992-11209-11424-14849[INC][5/2]	NMD_ex	1	0	80905	Polh	M1	1	0.434959	0.463394	0.421926	0.532155	0.587533	0.703826	0.634146	0.706463	0.71703	0.759036	0.6	0.487179	0.782178	0.852941	0.797753	0.666667	0.794872
185	CA-19270-616325-628711-628798-640129[INC][5/12]	coding	1	0	19270	Ptprg	M1	1	0.193393	0.213624	0.264541	0.229713	0.264943	0.352383	0.454572	0.54307	0.524226	0.215548	0.16129	0.232955	0.315625	0.52648	0.501259	0.470899	0.52381
186	CA-sr-chr6r-1019[INC][568|569/2269]	coding	0	0	194401	Mical3	M1	1	0.0316313	0.0385608	0.0795056	0.124958	0.18112	0.322212	0.387276	0.292008	0.276595	0.026178	0.0322581	0.128028	0.227373	0.318182	0.261111	0.322997	0.237354
187	CA-69894-3055-3699-3778-4001[INC][12/7][UPT]	other	1	0	69894	2010107G23Rik	M1	1	0.528973	0.483714	0.47138	0.473453	0.559865	0.589217	0.683026	0.665177	0.64877	0.649533	0.581395	0.524205	0.708155	0.76	0.781215	0.789687	0.787611
188	CA-sr-chr9f-2609[INC][1022|1263/4820]	coding	0	0	72278	Ccpg1	M1	1	0.000296622	0.000381715	0.000408592	0.00225752	0.00873021	0.135991	0.323002	0.297006	0.305515	0	0	0	0.0263876	0.2625	0.384746	0.378594	0.329032
189	CA-225742-3379-28809-28917-49946[INC][3/13][UPT]	coding	1	0	225742	St8sia5	M1	1	0.219536	0.249864	0.157895	0.198711	0.249678	0.320092	0.413752	0.427453	0.415415			0.226415	0.270142	0.407151	0.371389	0.363441	0.371622
190	CA-sr-chr2f-3327[INC][3367|5/3342]	NMD_in	0	1	13046	Celf1	M1	1	0.179811	0.343822	0.33284	0.327652	0.491304	0.588667	0.603636	0.634758	0.610359	0.0580887	0.16962	0.338947	0.527002	0.578082	0.527928	0.565891	0.594203
191	CA-66231-3041-6594-6766-9569[INC][3/57][UPT]	NMD_in	1	0	66231	Thoc7	M1	1	0.135693	0.165597	0.141249	0.232029	0.309665	0.371288	0.335831	0.38692	0.389377	0.13324	0.163077	0.242798	0.303424	0.403846	0.401869	0.421981	0.381818
192	CA-sr-chr11f-1237[INC][7258|12/885]	other	0	0	26420	Mapk9	M1	1	0.672018	0.705965	0.695171	0.636851	0.705815	0.801971	0.847051	0.880277	0.864394	0.764706	0.719298	0.643478	0.75288	0.832718	0.869159	0.869697	0.862745
193	CA-68646-27833-30549-30615-31846[INC][8/24]	coding	1	1	68646	Nadkd1	M1	1	0.134715	0.11357	0.157472	0.163786	0.301223	0.331847	0.370985	0.318333	0.389324	0.157556	0.0482759	0.176471	0.309568	0.307125	0.362522	0.367347	0.373626
194	CA-22063-10162-16437-16539-21149[INC][4/3]	coding	1	1	22063	Trpc1	M1	1	0.563266	0.683501	0.557081	0.674447	0.719032	0.795211	0.833536	0.85766	0.862586	0.511111		0.713415	0.795724	0.894009	0.909502	0.897898	0.887147
195	CA-67070-41255-44558-44615-46582[INC][58/25][DNT]	coding	1	0	67070	Lsm14a	M1	1	0.652868	0.598296	0.482173	0.588935	0.664504	0.810243	0.851616	0.869641	0.875138	0.716102	0.681574	0.577812	0.780515	0.901639	0.92062	0.905051	0.856557
196	CA-12289-364040-364308-364368-365358[INC][1/5]	coding	1	0	12289	Cacna1d	M1	1	0.000390357	0.00876094	0.022402	0.00964831	0.0275143	0.217774	0.474768	0.405945	0.506359	0	0	0	0.0747126	0.386667	0.431472	0.466667	0.459459
197	CA-16993-30391-31854-31937-32566[INC][72/22]	coding	1	1	16993	Lta4h	M1	1	0.532163	0.590747	0.669937	0.577923	0.734093	0.803607	0.837353	0.856112	0.834426	0.531773	0.585227	0.622378	0.809377	0.817259	0.822852	0.817413	0.844394
198	CA-22249-126876-171941-171964-174134[INC][1/9]	NMD_in	1	0	22249	Unc13b	M1	1	0.118785	0.211754	0.410728	0.343833	0.551352	0.645161	0.765059	0.735849	0.794118	0.0440252	0.0485437	0.53719	0.756098	0.891892	0.789474	0.876923	0.756098
199	CA-sr-chr9f-674[INC][1896|2067/1105]	coding	0	0	330914	Arhgap32	M1	1	0.0891542	0.242489	0.262745	0.390196	0.699861	0.820934	0.780751	0.876414	0.872113	0.108434	0.0232558	0.427807	0.863429	0.873786	0.912863	0.855372	0.917889
200	CA-sr-chr7f-3605[INC][1240|1168/1313]	coding	0	0	233552	Gdpd5	M1	1	0.0733971	0.108884	0.203197	0.280181	0.518156	0.675879	0.653514	0.647581	0.624653	0.0618893	0.128205	0.394531	0.682008	0.754098	0.771845	0.745342	0.768293
201	CA-269629-359456-478672-478720-530142[INC][1/4][DNT]	other	1	0	269629	Lhfpl3	M1	1	0.044695	0.103688	0.138142	0.193918	0.2314	0.257721	0.377892	0.409431	0.482837	0.037037		0.160896	0.236769	0.266491	0.311663	0.348231	0.344978
202	CA-319481-49064-52421-52478-58185[INC][2/8]	coding	1	1	319481	Wdr59	M1	1	0.153022	0.279768	0.210095	0.324485	0.369839	0.531491	0.498599	0.514464	0.502085	0.22314	0.0416667	0.353448	0.426136	0.561983	0.592857	0.598616	0.533333
203	CA-100972-77983-84074-84169-85293[INC][1/27][DNT]	coding	1	0	100972	Rab28	M1	1	0.0906445	0.0835755	0.0469613	0.0866912	0.0930709	0.173497	0.207409	0.250389	0.186245	0.0839844	0.0434783	0.0941176	0.10703	0.229437	0.261914	0.248837	0.162135
204	CA-108058-207789-211884-211944-214235[INC][7/2]	coding	1	1	108058	Camk2d	M1	1	0.178956	0.417638	0.525108	0.557965	0.653592	0.920882	0.980197	0.973938	0.940399	0.382979		0.368889	0.807754	0.963636	0.977778	0.987952	0.990083
205	CA-80744-3204-8991-9052-12631[INC][9/39][UPT]	other	1	0	80744	Cwc22	M1	1	0.417224	0.547185	0.49515	0.534516	0.629597	0.701805	0.68424	0.752065	0.775	0.351351	0.652174	0.767442	0.788618	0.746479	0.775281	0.877551	0.929825
206	CA-sr-chr6r-1428[INC][1331|1351/1038]	other	0	1	11941	Atp2b2	M1	1	NA	NA	0.434783	0.516484	0.471698	0.6	0.680297	0.690722	0.638225	0.304348		0.131034	0.450331	0.596	0.58631	0.640479	0.64574
207	CA-17245-13488-18047-18077-18408[INC][11/11]	coding	1	1	17245	Mdm1	M1	1	0.191457	0.207294	0.347733	0.455912	0.784638	0.952237	0.928571	0.885127	1	0.25	0.284553	0.238095	0.828571	0.911111	0.963636	1
208	CA-sr-chr2r-5307[INC][2|1570/2083]	other	0	0	99326	Garnl3	M1	1	0.206897	0.15528	0.150794	0.0828025	0.173333	0.425178	0.506849	0.47234	0.47451	0.154639	0.135135	0.0402385	0.275779	0.414474	0.417085	0.379147	0.263636
209	CA-57752-167818-169060-169201-176706[INC][1/12]	coding	1	0	57752	Tacc2	M1	1	0.096399	0.149221	0.255553	0.477438	0.661626	0.778971	0.902859	0.855546	0.807319	0.0666667	0.0535714	0.516401	0.819332	0.896321	0.934685	0.901099	0.889546
210	CA-sr-chr7r-278[INC][5|800/1503]	NMD_in	0	0	101513	Mob2	M1	1	0.0210526	0.0243902	0.0396825	0.142857	0.103448	0.196653	0.229947	0.208589	0.222591	0.0540541	0	0.109375	0.248908	0.462687	0.35277	0.391608	0.563636
211	CA-74256-3072-8277-8411-11198[INC][31/44][UPT]	other	1	0	74256	Cyld	M1	1	0.321429	0.333333	0.222222	0.325934	0.407942	0.469731	0.550582	0.541812	0.485543			0.318182	0.573333	0.591241	0.527559	0.537255	0.57047
212	CA-102693-49582-49742-49775-50500[INC][1/22][DNT]	coding	1	0	102693	Phldb1	M1	1	0.000562446	0.000404965	0.00063308	0.000370278	0.00602008	0.243219	0.524991	0.479565	0.372122	0	0	0.00430108	0.0823529	0.414966	0.537092	0.422414	0.449857
213	CA-sr-chr7r-1435[INC][627|712/3022]	coding	0	0	233824	Cog7	M1	1	0	0.0125523	0.00769231	0.00275482	0.0113208	0.11775	0.214815	0.295139	0.25	0.0121951	0	0.0045045	0.0888383	0.184834	0.287197	0.289308	0.271071
214	CA-70208-15664-16218-16236-21414[INC][6/11]	coding	1	1	70208	Med23	M1	1	0.502107	0.584644	0.631411	0.721866	0.678084	0.832615	0.854229	0.881376	0.871104	0.55287	0.5	0.658768	0.863454	0.931034	0.907336	0.860927	0.870968
215	CA-226412-53094-62463-62553-67587[INC][3/14]	coding	1	1	226412	R3hdm1	M1	1	0.106177	0.20879	0.301465	0.419274	0.739649	0.831662	0.84869	0.870263	0.885065	0.0893617	0.0961538	0.422037	0.861333	0.925611	0.920991	0.933047	0.924138
216	CA-72108-15680-15926-15994-17695[INC][4/1]	NMD_ex	1	0	72108	Ddhd2	M1	1	0.639692	0.667919	0.552068	0.710839	0.802341	0.871562	0.899768	0.912227	0.871411	0.814433	0.708333	0.680982	0.886179	0.967828	0.942966	0.971067	0.929329
217	CA-sr-chr7r-3008[INC][105|89/612]	coding	0	0	18213	Ntrk3	M1	1	4.57e-06	0.00699626	0.0152829	0.0101511	0.0755707	0.113023	0.255765	0.305917	0.195292	0	0	0.0133333	0.151515	0.230769	0.27027	0.40625	0.433962
218	CA-sr-chr12r-1102[INC][2935|5930/1404]	coding	0	0	109711	Actn1	M1	1	0.0579018	0.0983357	0.2169	0.40555	0.785773	0.891491	0.916323	0.936921	0.9283	0.0596026	0.0326797	0.516779	0.901919	0.953811	0.954834	0.949593	0.917184
219	CA-77040-21859-22070-22118-22746[INC][4/8]	coding	1	0	77040	Atg16l1	M1	1	0.148477	0.205181	0.264031	0.383434	0.791985	0.847035	0.904873	0.875055	0.892089	0.243697	0.315789	0.426791	0.913649	0.940959	0.958998	0.93662	0.95092
220	CA-sr-chr16r-530[INC][5541|5687/2394]	other	0	1	268902	Robo2	M1	1	0.438596	0.421988	0.254826	0.33991	0.617193	0.798942	0.75431	0.801762	0.815929	0.44484	0.836228	0.429268	0.928533	0.985507	0.963345	0.9642	0.974194
221	CA-77531-1026918-1044187-1044259-1050787[INC][2/10]	coding	1	1	77531	Anks1b	M1	1	0.0894331	0.2078	0.273255	0.36079	0.703527	0.710215	0.768194	0.841371	0.829388	0.0392157	0.121951	0.416667	0.820144	0.847313	0.844847	0.868701	0.855869
222	CA-sr-chr17f-416[INC][603|688/4800]	coding	0	1	17356	Mllt4	M1	1	0.0764566	0.0243728	0.041251	0.0736065	0.109927	0.168578	0.235158	0.171636	0.267945	0.0787487	0.027027	0.0662906	0.17757	0.186296	0.230241	0.24026	0.179487
223	CA-26400-3294-4948-4996-7564[INC][14/28][UPT]	coding	1	1	26400	Map2k7	M1	1	0.0199516	0.015995	0.0935034	0.0785936	0.0860676	0.144672	0.173025	0.224115	0.227076	0.0958904	0	0.0487805	0.148225	0.168317	0.176305	0.183136	0.237251
224	CA-22720-13143-14026-14155-14564[INC][4/27][DNT]	other	1	0	22720	Zfp62	M1	1	0.164276	0.235204	0.251816	0.196471	0.247809	0.314317	0.380827	0.382618	0.413075	0.186441	0.193182	0.205674	0.303644	0.340541	0.405172	0.42029	0.266055
225	CA-72068-35479-47233-47291-56562[INC][16/136]	NMD_in	1	1	72068	Cnot2	M1	1	0.103907	0.167833	0.216265	0.325997	0.499717	0.574665	0.597914	0.624524	0.556798	0.130319	0.126214	0.376344	0.615697	0.703985	0.664042	0.695284	0.637755
226	CA-214951-3140-3555-3717-3934[INC][19/3][UPT]	coding	1	0	214951	Rhbdl1	M1	1	0.643461	0.556211	0.517269	0.650444	0.802898	0.925292	0.866523	0.903056	0.941327	0.445783	0.675676	0.596667	0.833058	0.886567	0.876723	0.881512	0.890244
227	CA-224613-3177-4259-4357-11273[INC][18/18][UPT]	other	1	0	224613	Flywch1	M1	1	0.346836	0.272636	0.358844	0.336647	0.343238	0.437888	0.47638	0.50839	0.485231	0.46281	0.27451	0.338028	0.484225	0.595989	0.592568	0.530726	0.570275
228	CA-sr-chr2r-2701[INC][312|388/1298]	coding	0	1	327655	Ppip5k1	M1	1	8.45e-06	1.37e-05	1.08e-05	8.16e-06	0.0287206	0.0838745	0.132059	0.222951	0.201839	0.047619			0.0786517	0.17037	0.29979	0.287356	0.27907
229	CA-17921-19944-23002-23020-24122[INC][8/10]	coding	1	0	17921	Myo7a	M1	1	0.000894394	0.00082705	0.000961528	0.00106463	0.029047	0.139358	0.227185	0.359772	0.340946	0	0	0	0.0240964	0.348315	0.4	0.407407	0.344262
230	CA-15387-8690-9257-9329-9829[INC][507/56]	coding	1	1	15387	Hnrnpk	M1	1	0.222759	0.194832	0.240633	0.168425	0.240934	0.318436	0.418454	0.381635	0.414626	0.0312036	0.0263415	0.0195045	0.0481013	0.056	0.0607187	0.0572687	0.0310559
231	CA-238988-3173-4241-4308-33245[INC][13/12][UPT]	other	1	0	238988	Erc2	M1	1	0.208215	0.171708	0.162544	0.182409	0.242698	0.367106	0.39337	0.38434	0.306006	0.169399	0.173333	0.202629	0.27663	0.435768	0.418301	0.344086	0.348387
232	CA-20360-1290-2058-2148-2965[INC][2/2][UPT]	other	1	0	20360	Sema6c	M1	1	0.317876	0.43937	0.406836	0.525985	0.609197	0.682069	0.825656	0.8	0.678571	0.415929	0.376623	0.647969	0.823789	0.884615	0.863636	0.797468	0.757576
233	CA-15257-40075-40761-40896-43357[INC][14/1]	coding	1	1	15257	Hipk1	M1	1	0.758588	0.754174	0.801392	0.816997	0.941686	0.920622	0.958798	0.988524	0.980559	0.867596	0.692308	0.775785	0.964523	1	0.993921	0.996835	1
234	CA-16579-111627-135393-135459-139046[INC][9/23][DNT]	coding	1	0	16579	Kifap3	M1	1	0.170898	0.254506	0.261364	0.479971	0.794771	0.874697	0.89788	0.907685	0.89496	0.218497	0.176471	0.463821	0.93396	0.954587	0.95135	0.958093	0.945692
235	CA-sr-chr18f-1501[INC][714|776/1388]	coding	0	1	240283	Dmxl1	M1	1	0.0184256	0.10174	0.134146	0.222774	0.283551	0.405489	0.340519	0.434168	0.483712	0.0543478	0.037037	0.294118	0.456647	0.456193	0.519824	0.478079	0.482927
236	CA-sr-chr4r-3923[INC][368|653/407]	coding	0	1			M1	1	NA	0.241379	0.0909091	0.102041	0.269841	0.393939	0.752577	0.637795	0.714286			0.037037	0.241379	0.66443	0.714286	0.750916	0.724138
237	CA-sr-chr4r-3026[INC][207|221/2198]	coding	0	1	67299	Dock7	M1	1	0.00173563	0.0243324	0.0430178	0.102662	0.198176	0.38703	0.369737	0.270746	0.32021	0.00319489	0	0.0989011	0.315068	0.362637	0.452381	0.538462	0.438596
238	CA-66067-3365-3870-3969-5495[INC][24/1][UPT]	coding	1	0	66067	Gtpbp8	M1	1	0.585458	0.563143	0.656352	0.673591	0.730352	0.792075	0.818862	0.777446	0.858725	0.666667	0.660377	0.72093	0.818182	0.945946	0.877729	0.901639	0.84
239	CA-230775-23477-24674-24839-25484[INC][7/6]	coding	1	1	230775	Bai2	M1	1	0.629422	0.743734	0.692326	0.770373	0.875667	0.920703	0.933425	0.94005	0.944369	0.5	0.666667	0.806331	0.916414	0.933714	0.959862	0.956835	0.943715
240	CA-94229-273167-273961-274000-281210[INC][9/10][DNT]	coding	1	1	94229	Slc4a10	M1	1	0.652089	0.723744	0.624818	0.604542	0.800115	0.895914	0.905523	0.903058	0.908416	0.409091	0.809524	0.794183	0.903594	0.950405	0.955633	0.951984	0.928659
241	CA-80883-294708-318711-318846-363561[INC][3/6][DNT]	other	1	1	80883	Ntng1	M1	1	NA	NA	0.0177536	0.0745502	0.37651	0.467421	0.631501	0.549573	0.456846	0.0285714			0.431818	0.37931	0.574468	0.595238	0.490196
242	CA-21781-3066-20369-20436-28415[INC][43/10]	NMD_ex	1	0	21781	Tfdp1	M1	1	0.522811	0.510923	0.417904	0.508174	0.604729	0.626465	0.698723	0.678258	0.683564	0.516908	0.522013	0.467742	0.639935	0.615854	0.660455	0.626617	0.646552
243	CA-sr-chr3r-31[INC][2145|151/273]	other	0	1	242274	Lrrc7	M1	1	0.331943	0.275347	0.370003	0.640624	0.844014	0.94059	0.956782	1	0.989013	0.222222		0.62963	0.959184	0.962733	0.990338	1	1
244	CA-59079-90017-93183-93327-98588[INC][1/2]	coding	1	1	59079	Erbb2ip	M1	1	0.666749	0.660543	0.534702	0.733818	0.766175	0.951607	0.94771	0.906136	0.926166	0.697842	0.589744	0.608696	0.925	0.851852	0.902703	0.886598	0.955801
245	CA-sr-chr16f-1277[INC][3|20902/7324]	other	0	1	78408	Fam131a	M1	1	0.0587951	0.108304	0.161515	0.323057	0.580139	0.712098	0.687554	0.681391	0.666152	0.0196078	0.0482759	0.27529	0.645318	0.612419	0.589783	0.587968	0.577596
246	CA-16531-698166-700452-700481-707160[INC][8/19][DNT]	coding	1	1	16531	Kcnma1	M1	1	0.0157342	0.125366	0.0727661	0.0859327	0.113161	0.200203	0.37301	0.406293	0.458243	0.08	0	0.0677966	0.213886	0.4189	0.474654	0.441558	0.500885
247	CA-sr-chr7r-3010[INC][203|213/612]	coding	0	1	18213	Ntrk3	M1	1	0.0749885	0.160156	0.117361	0.145138	0.20793	0.340869	0.326428	0.343226	0.266207	0.142857	0.111111	0.195652	0.345029	0.268293	0.372093	0.493333	0.491525
248	CA-104112-26798-27811-27841-32238[INC][30/37]	coding	1	0	104112	Acly	M1	1	0.44075	0.500804	0.448584	0.538226	0.576869	0.627573	0.644899	0.625808	0.623903	0.469044	0.491379	0.606044	0.703187	0.740558	0.699634	0.70567	0.686446
249	CA-sr-chr8f-1219[INC][478|412/159]	coding	0	1	110304	Glra3	M1	1	NA	NA	0.375	0.361111	0.747899	0.774436	0.897959	0.905882	0.834862				0.701149	0.891304	0.847458	0.830189	0.943662
250	CA-sr-chr17r-2803[INC][2|452/2122]	NMD_in	0	0	58226	Cacna1h	M1	1	0.0065694	0.00667407	0.012884	0.0331065	0.207896	0.306453	0.267313	0.312242	0.222558	0.0163934	0	0.0291667	0.337748	0.230769	0.323308	0.318519	0.137931
251	CA-sr-chr5r-4463[INC][9|1200/3813]	NMD_in	0	0	320951	Pisd	M1	1	0.0497925	0.0381679	0.0870279	0.100204	0.136276	0.149306	0.243836	0.177394	0.2247	0.0596491	0.0380952	0.0793651	0.11773	0.143577	0.180905	0.163265	0.22179
252	CA-227632-17182-21342-21384-27215[INC][3/7][UPT]	coding	1	0	227632	Kcnt1	M1	1	NA	0.0083953	0.00225684	0.00358845	0.021183	0.0939521	0.262834	0.290944	0.277059			0.0192308	0.0157729	0.2	0.2	0.240678	0.23301
253	CA-229603-3293-7184-7242-34947[INC][4/20][UPT]	other	1	0	229603	Otud7b	M1	1	0.116652	0.237409	0.255608	NA	0.278121	0.517314	0.462798	0.637265	0.50181	0.04	0.0909091		0.153846	0.272727	0.464286	0.326531	0.5
254	CA-sr-chr9f-1290[INC][271|105/1180]	coding	0	0	235323	Usp28	M1	1	0.0783266	0.0293537	0.00859147	0.0253663	0.0395467	0.201624	0.363819	0.27194	0.287746	0.230769		0.0201342	0.0315315	0.246073	0.226277	0.201923	0.272727
255	CA-sr-chr9f-1018[INC][636|818/236]	other	0	1	80288	Bcl9l	M1	1	0.635396	0.55491	0.683607	0.547532	0.685173	0.85074	0.907801	0.87066	0.864362	0.666667	0.315789	0.517241	0.887446	0.847826	0.903448	0.89404	0.9375
256	CA-sr-chr1r-3695[INC][897|2387/619]	coding	0	1	77300	Raph1	M1	1	0.413919	0.572414	0.578182	0.515789	0.637795	0.74359	0.763158	0.770992	0.843972	0.421053	0.344262	0.684647	0.762238	0.911263	0.928144	0.895028	0.92233
257	CA-380753@0-63580-64870-65176-67457[INC][1/5][DNT]	coding	1	1	380753	Atxn7l1	M1	1	0.391179	0.314555	0.393007	0.506211	0.433078	0.578803	0.634427	0.641016	0.604635	0.235294	0.137255	0.226891	0.4613	0.560284	0.56044	0.486631	0.604651
258	CA-66691-33190-35214-35295-37504[INC][2/20]	coding	1	0	66691	Gapvd1	M1	1	0.0296888	0.0624662	0.181053	0.32363	0.674416	0.782047	0.812359	0.721391	0.82123	0.0325318	0.0526316	0.348031	0.833333	0.838346	0.793532	0.842105	0.872642
259	CA-228850-30624-32676-32712-33917[INC][2/5]	coding	1	1	228850	Ralgapb	M1	1	0.0309495	0.0888214	0.243271	0.303447	0.455025	0.635758	0.62443	0.602409	0.579857	0.0331126	0.0424242	0.315364	0.567141	0.664516	0.656331	0.643329	0.614035
260	CA-18481-194158-198303-198348-199545[INC][8/14]	coding	1	1	18481	Pak3	M1	1	0.0192542	0.0555595	0.232074	0.153581	0.289861	0.361673	0.474468	0.400386	0.49696	0.0352221	0.0169492	0.173653	0.398664	0.45351	0.424149	0.456091	0.558974
261	CA-sr-chr7r-1632[INC][368|635/417]	coding	0	0	233765	Plekha7	M1	1	0.046729	0.171717	0.365854	0.333333	0.5625	0.690722	0.763441	0.675214	0.813559	0.047619	0.08	0.272727	0.679245	0.770833	0.823899	0.79562	0.821429
262	CA-237422-77649-87166-87286-100460[INC][4/6][DNT]	coding	1	1	237422	Ric8b	M1	1	0.206957	0.235602	0.265354	0.274748	0.303089	0.352739	0.422481	0.384098	0.341997	0.239544	0.167568	0.32	0.382946	0.422846	0.404	0.388636	0.404145
263	CA-sr-chr6r-1205[INC][70|1249/320]	coding	0	1	12288	Cacna1c	M1	1	0.401307	0.46126	0.58573	0.544536	0.664494	0.76898	0.881172	0.77309	0.775562	0.295775	0.5625	0.683453	0.737991	0.722222	0.805195	0.835616	0.696203
264	CA-80883-304963-307293-307353-363561[INC][4/4][DNT]	other	1	1	80883	Ntng1	M1	1	0.0456014	0.0379619	0.255303	0.420363	0.772961	0.817445	0.931448	0.854343	0.954623	0.0597015		0.607843	0.982456	0.969697	0.964912	0.98	0.943662
265	CA-sr-chr17r-1201[INC][917|1214/121]	coding	0	0	63856	Taf8	M1	1	0.759592	0.840599	0.84726	0.766413	0.915966	0.984612	1	0.989304	1	0.752066	0.910448	0.757009	0.940741	1	1	0.981043	1
266	CA-sr-chr16f-45[INC][2054|2084/6400]	coding	0	0	76779	Cluap1	M1	1	0.0194553	0.0250896	0.172919	0.057117	0.226468	0.31071	0.41502	0.316327	0.356467	0.0110294	0.012766	0.114201	0.365926	0.374603	0.350263	0.368957	0.482609
267	CA-11477-32051-53528-53805-69271[INC][3/7]	other	1	0	11477	Acvr1	M1	1	0.306553	0.394438	0.355569	0.424521	0.456987	0.575106	0.513589	0.58086	0.542555	0.275229	0.485149	0.504425	0.521277	0.57529	0.582474	0.656992	0.586957
268	CA-16536-33339-34554-34584-37607[INC][10/19]	coding	1	0	16536	Kcnq2	M1	1	0.0465904	0.0852406	0.134476	0.419035	0.768831	0.879112	0.886684	0.864499	0.875092	0.0881226	0.0277778	0.340979	0.853881	0.830235	0.84459	0.828551	0.828534
269	CA-102607-15897-37902-38087-38891[INC][16/5]	coding	1	0	102607	Snx19	M1	1	0.750032	0.7176	0.657936	0.801866	0.847088	0.902348	0.911066	0.910348	0.924704	0.838384	0.72	0.839161	0.922535	0.919822	0.951294	0.957105	0.93674
270	CA-sr-chr1r-1489[INC][664|825/962]	coding	0	1	74081	Cep350	M1	1	0.0241287	0.0733333	0.270833	0.240816	0.475	0.568627	0.590062	0.557143	0.649123	0.0721649	0.02	0.525926	0.668203	0.727273	0.714286	0.73	0.69697
271	CA-sr-chr1r-3696[INC][1232|1297/897]	coding	0	1	77300	Raph1	M1	1	0.43038	0.475113	0.333333	0.52657	0.477707	0.663004	0.693122	0.6625	0.693069	0.28972	0.483871	0.418994	0.598616	0.714286	0.758929	0.741648	0.590698
272	CA-sr-chr7r-1809[INC][207|210/3323]	NMD_in	0	1	319934	Sbf2	M1	1	0.00529177	0.00375941	0.00736384	0.0152613	0.04335	0.105736	0.186946	0.185249	0.298548	0.0106383	0	0.0229358	0.0942529	0.241026	0.150943	0.314815	0.283333
273	CA-242736-3666-5923-5988-7214[INC][20/31][UPT]	other	1	0	242736	Pramef8	M1	1	0.195936	0.17057	0.194142	0.217655	0.267555	0.366596	0.401943	0.305825	0.343117	0.189542	0.183099	0.324324	0.390071	0.513514	0.393548	0.376238	0.365854
274	CA-207165-39207-39732-39921-48025[INC][1/1]	coding	1	1	207165	Bptf	M1	1	0.810807	0.755382	0.799308	0.726245	0.810331	0.886844	0.923202	0.939995	0.955679	0.862069	0.695238	0.621622	0.816667	0.919643	0.984848	0.958621	0.897959
275	CA-sr-chr1f-1280[INC][3|19107/8962]	other	0	0	17756	Mtap2	M1	1	0.320734	0.399939	0.505766	0.471103	0.57987	0.661259	0.662446	0.689437	0.67762	0.291776	0.298319	0.378782	0.544337	0.570146	0.561219	0.585507	0.570093
276	CA-94090-82553-83348-83381-98130[INC][1/3]	coding	1	0	94090	Trim9	M1	1	0.712888	0.592626	0.720741	0.632378	0.670999	0.893361	0.905172	0.941692	0.954029	0.314286		0.522727	0.820331	0.899721	0.921739	0.935484	0.875
277	CA-71750-77703-77820-77874-84457[INC][8/27]	coding	1	1	71750	R3hdm2	M1	1	0.0433106	0.108917	0.319898	0.308441	0.51312	0.654527	0.670458	0.640067	0.654678	0.0666667	0.0630137	0.371429	0.721426	0.788766	0.750793	0.768771	0.749288
278	CA-268566-281097-299243-299300-339201[INC][1/10]	coding	1	1	268566	Gphn	M1	1	0.0172116	0.0577241	0.123787	0.0903465	0.133763	0.161975	0.285746	0.232324	0.243965	0.0208333	0.0144928	0.0904724	0.136546	0.28125	0.260514	0.264254	0.310945
279	CA-sr-chr11f-3761[INC][165|330/250]	NMD_in	0	0	66196	Myo19	M1	1	0.0991207	0.285628	0.340919	0.446657	0.487179	0.675676	0.618615	0.87234	0.75	0.107143	0.0322581	0.555556	0.803279	0.851852	0.71875	0.921569	0.935484
280	CA-78656-16679-17182-17401-17861[INC][14/19]	coding	1	1	78656	Brd8	M1	1	0.438459	0.462885	0.523778	0.515174	0.593839	0.583597	0.654952	0.627942	0.68127	0.430678	0.483412	0.5	0.621212	0.718391	0.710714	0.695364	0.778947
281	CA-20411-166914-172373-172457-179777[INC][5/27]	coding	1	1	20411	Sorbs1	M1	1	0.0850565	0.107733	0.0751042	0.248283	0.323045	0.382742	0.451605	0.361909	0.398346	0.111111	0.0333333	0.294964	0.384615	0.541126	0.420561	0.445122	0.402174
282	CA-13003-33308-39715-42595-52011[INC][2/3]	coding	1	0	13003	Vcan	M1	1	0.704968	0.701974	0.698104	0.68006	0.680739	0.856329	0.926369	0.883308	1	0.706422	0.75641	0.612903	0.759259	0.891892	0.928571	0.833333	1
283	CA-sr-chr6r-3752[INC][6|1587/1567]	other	0	0	320038	Dlx6as1	M1	1	0.239961	0.244898	0.247863	0.304721	0.376744	0.492063	0.403974	0.430233	0.47619	0.225275	0.0909091	0.278912	0.545455	0.405405	0.438849	0.380435	0.59322
284	CA-sr-chr10f-2863[INC][3303|9/3549]	other	0	0	77531	Anks1b	M1	1	0.217425	0.225553	0.176187	0.269474	0.245213	0.299563	0.397181	0.348989	0.41663	0.0731707		0.234483	0.285092	0.381643	0.375319	0.347311	0.337979
285	CA-245684-139441-155938-156028-157498[INC][5/1]	coding	1	1	245684	Cnksr2	M1	1	0.461203	0.451294	0.392304	0.651683	0.752323	0.85016	0.841192	0.853158	0.832469	0.449102	0.351351	0.634369	0.831787	0.901425	0.901194	0.89524	0.84106
286	CA-236732-21412-22923-23154-24930[INC][5/31]	coding	1	1	236732	Rbm10	M1	1	0.196423	0.215509	0.158211	0.243375	0.337985	0.377653	0.349917	0.462071	0.373822	0.150628	0.121951	0.209809	0.294118	0.312253	0.310638	0.346154	0.463158
287	CA-26987-15320-21489-21568-26932[INC][2/14][DNT]	coding	1	0	26987	Eif4e2	M1	1	0.13075	0.128017	0.170859	0.18457	0.199635	0.236463	0.246304	0.335588	0.267496	0.0813953	0.0857143	0.142438	0.174973	0.236641	0.186352	0.214815	0.201005
288	CA-sr-chr6f-2718[INC][703|423/2730]	coding	0	1	108073	Grm7	M1	1	0.00781526	0.0198146	0.0096637	0.0201343	0.0302228	0.121644	0.196372	0.340588	0.288456	0		0.0236559	0.104701	0.285429	0.266667	0.27809	0.343284
289	CA-sr-chr9r-3663[INC][424|204/2009]	coding	0	0	102693	Phldb1	M1	1	0.0751162	0.0391035	0.00822677	0.0316584	0.0638639	0.134396	0.22165	0.161477	0.167752	0.100775	0.0294118	0.0322581	0.18543	0.209302	0.327103	0.314815	0.233083
290	CA-sr-chr10f-1995[INC][120|136/1661]	NMD_in	0	0	19205	Ptbp1	M1	1	0	0.00496636	0.00965826	0.00933095	0.0402217	0.0717928	0.290856	0.267137	0.257918	0	0.0144928	0.0178571	0.125628	0.179487	0.262136	0.255474	0.222222
291	CA-72805-8594-13517-13745-16685[INC][3/5]	coding	1	0	72805	Zfp839	M1	1	0.152071	0.121809	0.137942	0.200031	0.302194	0.425792	0.448298	0.350435	0.347911	0.230769	0.103448	0.15	0.362637	0.428571	0.285714	0.333333	0.362319
292	CA-20908-30658-32310-32356-32772[INC][3/46]	NMD_in	1	0	20908	Stx3	M1	1	0.203043	0.433716	0.42714	0.489929	0.559011	0.605886	0.843105	0.760223	0.770254	0.217391		0.512545	0.61039	0.68559	0.747573	0.753927	0.774648
293	CA-sr-chr12r-1051[INC][246|267/2741]	coding	0	0	110893	Slc8a3	M1	1	0.0235624	0.00759899	0.0070807	0.00436161	0.0130516	0.100045	0.222057	0.295324	0.21177	0	0.027027	0.00209644	0.0140281	0.174603	0.224377	0.173127	0.125581
294	CA-sr-chr12r-1397[INC][9|4102/2384]	coding	0	1	94090	Trim9	M1	1	0.297297	0.195767	0.202532	0.154529	0.255189	0.381653	0.602524	0.617225	0.532164	0.303371	0.642857	0.217857	0.477337	0.561644	0.620779	0.676796	0.595442
295	CA-244954-3174-3595-3678-14525[INC][1/26][UPT][DNT]	other	1	0	244954	Prss35	M1	1	NA	0.679407	0.56595	0.755237	0.74923	0.806966	0.898716	0.907258	0.877019	0.0526316		0.754386	0.847328	0.784615	0.97561	0.977778	0.849057
296	CA-226025-753328-761367-761403-761553[INC][11/13]	coding	1	1	226025	Trpm3	M1	1	0.338819	0.14686	0.305265	0.132617	0.257665	0.561646	0.627626	0.717522	0.733088	0.428571		0.116022	0.476364	0.761905	0.737143	0.781818	0.873418
297	CA-sr-chr16f-2703[INC][411|487/3384]	coding	0	0	70028	Dopey2	M1	1	0	0	0.00726392	0.00819672	0.00829875	0.059952	0.214485	0.221622	0.216346	0	0	0.00184162	0.0222883	0.149573	0.210811	0.253406	0.302799
298	CA-sr-chr7f-4246[INC][3|497/180]	other	0	0	320878	Mical2	M1	1	NA	0.358134	0.29624	0.2681	0.689833	0.792554	0.832217	0.720796	0.831518			0.36	0.68	0.705882	0.648352	0.816327	0.695652
299	CA-12411-24668-25571-25613-26848[INC][8/17][DNT]	coding	1	0	12411	Cbs	M1	1	0.176898	0.164912	0.208358	0.279237	0.344688	0.36351	0.357441	0.531308	0.48061	0.222222	0.15493	0.236897	0.378545	0.458824	0.558282	0.545455	0.476636
300	CA-sr-chr7f-4713[INC][356|417/1802]	coding	0	1	19647	Rbbp6	M1	1	0.0157895	0.0627063	0.10628	0.152709	0.117647	0.170455	0.275591	0.248555	0.300813	0.035533	0.0138889	0.121212	0.180124	0.301075	0.31058	0.326087	0.308108
301	CA-sr-chr11f-3409[INC][696|631/813]	coding	0	1	18015	Nf1	M1	1	0.0632911	0.144654	0.283951	0.25974	0.435644	0.538462	0.61194	0.558442	0.487805	0.0569948	0.0666667	0.257732	0.52027	0.624365	0.545455	0.61435	0.630435
302	CA-68339-103157-106333-106772-108615[INC][1/9]	NMD_in	1	0	68339	Ccdc88c	M1	1	0.000156715	0.000357981	0.000170985	0.000238793	0.00417151	0.0836109	0.30003	0.336941	0.290697	0.00421941	0.00330033	0	0	0.254545	0.260116	0.271605	0.184211
303	CA-18483-24670-26220-26352-28469[INC][9/39][DNT]	coding	1	0	18483	Palm	M1	1	0.0114939	0.0142929	0.0178823	0.0123495	0.0211035	0.0842383	0.181719	0.251368	0.267054	0.0208668	0.0122249	0.0114395	0.0403056	0.1511	0.199339	0.211713	0.259587
304	CA-245446-3197-5906-5978-6887[INC][8/5][UPT][DNT]	other	1	0	245446	Slitrk4	M1	1	NA	0.51466	0.364636	0.421179	0.402407	0.625858	0.751008	0.836253	0.823537			0.220779	0.590909	0.703125	0.81746	0.777778	0.761905
305	CA-230861-92533-93801-93915-106296[INC][2/6]	coding	1	1	230861	Eif4g3	M1	1	0.0447117	0.0743806	0.208683	0.142708	0.182379	0.261892	0.352651	0.369175	0.474105	0.0519187	0.0541872	0.198777	0.24109	0.402597	0.435644	0.395881	0.458462
306	CA-207777-19695-20226-21066-21688[INC][1/4]	coding	1	0	207777	Bzrap1	M1	1	0.104914	0.120439	0.382956	0.410461	0.925651	0.991462	1	0.996581	0.996354	0.0899471	0.0864198	0.373737	0.987522	1	0.998588	0.997335	1
307	CA-56809-3059-12056-12119-12717[INC][5/3][UPT]	other	1	0	56809	Gmeb1	M1	1	0.266055	0.306931	0.239437	0.422222	0.490909	0.6	0.52	0.724138	NA	0.333333		0.297297	0.641791	0.818182	0.531915	0.689655
308	CA-74493-44142-44953-45142-48003[INC][31/20]	coding	1	0	74493	Tnks2	M1	1	0.689422	0.706938	0.625981	0.7403	0.72208	0.826165	0.825758	0.827481	0.808549	0.750636	0.678322	0.703824	0.769771	0.836066	0.842438	0.848101	0.804213
309	CA-230903-6456-6574-6670-6783[INC][1/9]	NMD_in	1	0	230903	Fbxo44	M1	1	0.325737	0.285337	0.212108	0.229292	0.284505	0.451271	0.436576	0.512357	0.478399	0.253333	0.415929	0.221302	0.336906	0.415973	0.430776	0.437634	0.433628
310	CA-70508-214945-224855-224945-226245[INC][1/5]	coding	1	1	70508	Bbx	M1	1	0.0325522	0.0742524	0.0912688	0.118974	0.32729	0.262858	0.310154	0.363679	0.402204	0.144928	0.0140845	0.166667	0.274336	0.445378	0.372973	0.425743	0.428571
311	CA-74383-53237-53647-53698-55262[INC][5/13][DNT]	coding	1	1	74383	Ubap2l	M1	1	0.38936	0.42497	0.37992	0.436021	0.466569	0.647795	0.594185	0.540447	0.604201	0.456311	0.44186	0.387931	0.483444	0.425287	0.509434	0.488372	0.636364
312	CA-110197-84920-87515-87632-88468[INC][3/1]	coding	1	0	110197	Dgkg	M1	1	NA	0.618715	0.603944	0.485667	0.618623	0.776175	0.810608	0.819268	0.803584			0.46087	0.612903	0.761905	0.769981	0.796296	0.745042
313	CA-213498-101770-102478-102508-106606[INC][3/13]	coding	1	0	213498	Arhgef11	M1	1	0.120616	0.104106	0.0440218	0.0775795	0.0863321	0.194062	0.204407	0.242599	0.266614	0.152542	0.125581	0.0702087	0.139731	0.241218	0.224561	0.241437	0.199372
314	CA-sr-chr3r-2362[INC][4|5653/766]	coding	0	0	229517	Slc25a44	M1	1	0.70534	0.62753	0.601522	0.64323	0.744482	0.832763	0.789249	0.850098	0.811097	0.650794	0.671233	0.7	0.846875	0.860169	0.877318	0.857143	0.829574
315	CA-56045-36502-36779-36902-38719[INC][27/40][DNT]	coding	1	0	56045	Samhd1	M1	1	0.104735	0.0810987	0.106542	0.141206	0.109079	0.169392	0.23976	0.259269	0.31582	0.137255	0.111111	0.0628019	0.11236	0.405405	0.254658	0.306667	0.289474
316	CA-sr-chr11r-953[INC][1105|2042/492]	other	0	0	72386	2610035D17Rik	M1	1	0.678571	0.736842	0.723881	0.761589	0.797872	0.797872	0.893617	0.852349	0.832753	0.769697	0.699531	0.685714	0.735849	0.761905	0.791798	0.815385	0.838509
317	CA-320707-55150-59778-59932-70148[INC][1/3][DNT]	coding	1	1	320707	Atp2b3	M1	1	0.411633	0.350113	0.313	0.320558	0.419326	0.541318	0.50969	0.509177	0.541	0.515152		0.221374	0.407035	0.474667	0.46484	0.495702	0.529221
318	CA-sr-chr8r-2622[INC][219|261/811]	other	0	0			M1	1	0.0731707	0.136364	0.0833333	0.0833333	0.0833333	0.2	0.238095	0.286822	0.333333	0.142857	0.0769231	0.115385	0.13369	0.251029	0.297468	0.32	0.271605
319	CA-16842-81955-83552-83636-85658[INC][6/8]	coding	1	0	16842	Lef1	M1	1	0.0539624	0.14187	0.238095	0.360292	0.688071	0.740269	0.619048	0.809639	0.912138	0.163793	0.0384615	0.419355	0.78	0.859649	0.857143	0.851852	0.818182
320	CA-24135-5689-6178-6274-10578[INC][22/25]	other	1	0	24135	Zfp68	M1	1	0.366286	0.40364	0.31188	0.44257	0.484851	0.548752	0.525573	0.554788	0.535061	0.338633	0.324561	0.445283	0.527187	0.524164	0.547389	0.487903	0.556522
321	CA-16564-103943-104610-104625-109047[INC][2/4]	coding	1	0	16564	Kif21a	M1	1	0.227018	0.304411	0.266787	0.335758	0.563809	0.627147	0.576085	0.564408	0.609796	0.160305	0.136364	0.397059	0.564576	0.641711	0.692063	0.678125	0.698246
322	CA-sr-chr9f-3871[INC][17340|126/9034]	NMD_in	0	1	17758	Mtap4	M1	1	0.0648622	0.155559	0.236097	0.313149	0.534637	0.684413	0.587193	0.607748	0.600141	0.11264	0.0862069	0.322043	0.687811	0.699732	0.719484	0.768865	0.680902
323	CA-320478-3189-3335-3402-80977[INC][3/1][UPT]	other	1	0	320478	Sox2ot	M1	1	0.470865	0.489574	0.390955	0.638361	0.482759	0.656566	0.803975	0.899805	0.857143	0.542857	0.6	0.5	0.653846	0.806452	0.708333	0.836735	0.793103
324	CA-sr-chr13r-1491[INC][40|134/233]	other	0	0	14088	Fancc	M1	1	0.0274652	0.0545887	0.14283	0.0530757	0.303158	0.33638	0.344864	0.304515	0.436539			0	0.407407		0.446809	0.490196
325	CA-100273-71529-97323-97392-102680[INC][7/38]	coding	1	1	100273	Osbpl9	M1	1	0.242495	0.313313	0.207349	0.347458	0.340741	0.446429	0.476744	0.411327	0.525692	0.253846	0.206897	0.253807	0.407407	0.540984	0.586207	0.524904	0.508021
326	CA-sr-chr3r-769[INC][3686|2651/9869]	coding	0	1	109676	Ank2	M1	1	0.00706675	0.0232363	0.148566	0.0864409	0.225579	0.275171	0.321846	0.252046	0.294625	0.0220264	0	0.147695	0.289039	0.290999	0.259784	0.282479	0.406143
327	CA-22685-3066-9141-9197-10179[INC][11/2][UPT][DNT]	other	1	0	22685	Zfp239	M1	1	0.768335	0.725885	0.752437	0.875892	0.847686	0.870152	0.932134	0.94205	0.947258	0.897436	0.714286	0.773913	0.939799	0.942857	0.94695	0.95045	0.96875
328	CA-72144-23308-25585-25731-27957[INC][19/3]	NMD_ex	1	0	72144	Slc37a3	M1	1	0.759795	0.680298	0.627131	0.684702	0.709226	0.812472	0.857664	0.845865	0.872605	0.794872	0.641304	0.558299	0.755152	0.854167	0.880171	0.867028	0.845638
329	CA-22601-54644-57057-57105-69058[INC][8/17]	coding	1	1	22601	Yap1	M1	1	0.225432	0.243498	0.200187	0.369066	0.461927	0.42912	0.522709	0.472721	0.538791	0.257862	0.246753	0.245283	0.502646	0.528455	0.431472	0.482759	0.511811
330	CA-sr-chr2r-734[INC][2|159/978]	NMD_in	0	1	228880	Zmynd8	M1	1	0.011007	0.0184697	0.0165714	0.0465258	0.0997391	0.111111	0.171738	0.309739	0.179519	0	0	0.0508475	0.138462	0.21875	0.362319	0.346154	0.172414
331	CA-72140-35206-35822-36019-38425[INC][1/17]	NMD_in	1	0	72140	Ccdc123	M1	1	0.101218	0.0997992	0.0976934	0.0797717	0.106238	0.155666	0.306634	0.341599	0.38196	0.106667	0.186207	0.12973	0.130435	0.326203	0.381132	0.336066	0.340426
332	CA-57783-9920-25058-25230-26205[INC][17/20][UPT]	other	1	0	57783	Tnip1	M1	1	0.372881	0.394958	0.367742	0.497326	0.637097	0.530303	0.682353	0.693881	0.728972	0.421053	0.466667	0.543307	0.614973	0.553571	0.671642	0.755869	0.777778
333	CA-19206-29288-30912-31039-34112[INC][1/8]	NMD_in	1	0	19206	Ptch1	M1	1	0.12775	0.150544	0.0980608	0.234265	0.213575	0.312744	0.509932	0.350404	0.352113	0.0521739	0.0212766	0.193798	0.319298	0.415385	0.405941	0.339623	0.395604
334	CA-sr-chr13r-3099[INC][1657|1241/209]	NMD_ex	0	0	11472	Actn2	M1	1	NA	0.526638	0.567964	0.718903	0.851762	0.969319	0.916315	0.942337	0.88888	0.974576		0.73913	0.875325	0.931429	0.958763	0.966851	0.859649
335	CA-78603-3092-10480-10555-17578[INC][2/4][UPT]	other	1	0	78603	B230216N24Rik	M1	1	NA	NA	0.133333	0.153846	0.0769231	0.362637	0.394958	0.379732	0.342466			0.25	0.226667	0.719298	0.485714	0.470588	0.461538
336	CA-27366-3546-6264-6333-14906[INC][12/87]	NMD_in	1	0	27366	Txnl4a	M1	1	0.386846	0.403694	0.519961	0.431507	0.494604	0.529544	0.589299	0.627325	0.637713	0.376396	0.423622	0.411829	0.468293	0.556827	0.567454	0.554301	0.599089
337	CA-sr-chr18r-968[INC][690|1975/160]	NMD_ex	0	0	26384	Gnpda1	M1	1	0.81469	0.846632	0.730346	0.764476	0.824491	0.945104	0.972461	0.927657	0.978156	1	0.894737	0.671875	0.874477	0.939759	0.954984	0.95977	0.928058
338	CA-83997-77331-83140-83203-94106[INC][1/6]	coding	1	1	83997	Slmap	M1	0	0.448341	0.523389	0.489028	0.528469	0.603677	0.682429	0.603044	0.665052	0.656408	0.321839	0.235294	0.51004	0.535354	0.545279	0.506716	0.510896	0.510204
339	CA-17187-3259-3959-3986-11972[INC][37/51][UPT]	coding	1	1	17187	Max	M1	0	0.269728	0.284623	0.240248	0.28799	0.261047	0.336716	0.382249	0.456156	0.385496	0.260606	0.292225	0.232928	0.261796	0.41195	0.399638	0.372134	0.367837
340	CA-22589-3414-20718-20903-32379[INC][3/5][UPT]	NMD_in	1	0	22589	Atrx	M1	0	0.295123	0.309786	0.324014	0.358779	0.401805	0.478464	0.51833	0.589378	0.41465	0.333333	0.359477	0.465465	0.531707	0.591398	0.569721	0.589226	0.578947
341	CA-sr-chr4f-1356[INC][2|1357/414]	other	0	1	242466	Zfp462	M1	0	0.564315	0.49789	0.543253	0.762712	0.792208	0.954545	0.878788	0.857143	0.948718	0.64497	0.542169	0.59596	0.848485	1	1	0.882353	1
342	CA-73242-8779-8892-8961-11014[INC][27/29]	coding	1	0	73242	Atat1	M1	0	0.416292	0.370641	0.271025	0.329009	0.430568	0.569308	0.512947	0.575912	0.538158	0.358055	0.508507	0.325524	0.46684	0.511628	0.508197	0.49947	0.535354
343	CA-sr-chr18f-1119[INC][1321|5/1129]	other	0	1	108857	Ankhd1	M1	0	0.221771	0.313577	0.269434	0.46836	0.406473	0.527158	0.48395	0.635396	0.590682	0.143631	0.173653	0.413174	0.381526	0.633803	0.627907	0.569507	0.54386
344	CA-234595-3006-3584-3690-7723[INC][10/5][UPT]	other	1	0	234595	Slc38a7	M1	0	0.72332	0.789809	0.638629	0.828383	0.89011	0.923664	0.97861	0.952153	0.942387	0.863014	0.73913	0.816092	0.965368	0.971223	0.965116	0.978495	0.88764
345	CA-sr-chr10r-823[INC][3360|2843/481]	coding	0	1	260315	Nav3	M1	0	0.669653	0.681776	0.598422	0.863107	0.892049	0.967922	0.950775	0.965659	0.982623	0.437908	0.790476	0.832967	0.952344	0.975104	0.973214	0.972789	0.983539
346	CA-sr-chr8f-4262[INC][195|7/353]	other	0	0			M1	0	0	0.0442478	0.155556	0.104478	0.317073	NA	0.272727	0.44	0.416667	0.0869565	0.047619	0.230769	0.481481	0.297297	0.372549	0.340909	0.483871
347	CA-sr-chr4f-3633[INC][72|5200/664]	NMD_in	0	1	80912	Pum1	M1	0	0.735133	0.735847	0.636951	0.767797	0.779908	0.831612	0.867469	0.831575	0.896773	0.771562	0.777778	0.796909	0.860544	0.891156	0.90625	0.904077	0.944056
348	CA-29811-5023-5361-5403-5703[INC][126/176]	coding	1	0	29811	Ndrg2	M1	0	0.0633223	0.0984401	0.0835171	0.147123	0.168164	0.160365	0.190735	0.300934	0.279413	0.121718	0.101968	0.143992	0.225252	0.245052	0.297137	0.312067	0.3553
349	CA-224650-70378-72087-72150-78726[INC][5/7]	coding	1	1	224650	Anks1	M1	0	0.0914255	0.0676095	0.0496205	0.0726678	0.227043	0.361064	0.247699	0.252796	0.390955	0.112299	0.0833333	0.0909091	0.359116	0.589744	0.305556	0.461538	0.269231
350	CA-sr-chr14r-2605[INC][7862|7358/12081]	coding	0	1	12325	Camk2g	M1	0	0.266944	0.248537	0.34564	0.291319	0.393647	0.453656	0.460186	0.423598	0.415801	0.224806	0.236052	0.301731	0.420524	0.35208	0.35853	0.36088	0.419689
351	CA-73242-14681-14769-14812-15153[INC][15/1][DNT]	coding	1	0	73242	Atat1	M1	0	0.543809	0.526118	0.526863	0.845159	0.711675	0.923278	NA	1	NA	0.673077	0.458647	0.644444	0.891892		0.846154
352	CA-66511-9348-10190-10328-12336[INC][27/29][DNT]	coding	1	1	66511	2500003M10Rik	M1	0	0.593231	0.496469	0.412176	0.594361	0.63196	0.749723	0.741611	0.74136	0.724053	0.481637	0.467098	0.477639	0.616368	0.598719	0.617574	0.597619	0.658648
353	CA-277854-123310-126215-126276-130021[INC][6/2]	coding	1	0	277854	Depdc5	M1	0	0.81301	0.729862	0.699699	0.729762	0.827441	0.884904	0.936904	0.883439	0.88256	0.864865	0.85034	0.74359	0.925764	0.927273	0.949833	0.943333	0.905363
354	CA-18606-63104-71724-71799-73019[INC][1/20]	coding	1	1	18606	Enpp2	M1	0	0.00403676	0.0169893	0.0664652	0.0602294	0.0756948	0.287639	0.246909	0.149314	0.286508	0.0291262		0.0812325	0.0860185	0.218001	0.210132	0.169003	0.224059
355	CA-72055-3372-6513-6631-12706[INC][67/12][UPT]	NMD_ex	1	0	72055	Slc38a10	M1	0	0.602283	0.466642	0.481146	0.406731	0.50222	0.64612	0.783987	0.785382	0.792043	0.66581	0.523256	0.275905	0.568345	0.783394	0.773399	0.788034	0.748148
356	CA-214685-6754-7134-7301-7981[INC][1/1]	NMD_ex	1	0	214685	Chadl	M1	0	0.351588	0.285524	0.312726	0.226015	0.396762	0.670001	0.580317	0.580367	0.52096	0.661017	0.307692	0.225694	0.528889	0.517241	0.573171	0.488673	0.591549
357	CA-sr-chr7f-3359[INC][78|5419/975]	NMD_in	0	1	23859	Dlg2	M1	0	0.597191	0.590611	0.574503	0.749258	0.818738	0.839044	0.853477	0.827276	0.855916	0.494949	0.607143	0.724033	0.842375	0.887324	0.829787	0.875	0.925926
358	CA-116837@1-81795-178244-178313-212140[INC][1/2]	other	1	0	116837	Rims1	M1	0	0.451963	0.333341	0.458986	0.323836	0.396616	0.576776	0.599465	0.63572	0.644969	0.583333	0.294118	0.344444	0.518764	0.687468	0.671083	0.686204	0.676259
359	CA-sr-chr7f-3581[INC][390|368/1990]	other	0	0	17760	Mtap6	M1	0	0.123077	0.125581	0.0616302	0.114019	0.172414	0.2	0.368421	0.589744	0.4375	0.157895	0.0666667	0.10907	0.286863	0.363636	0.486486	0.395349
360	CA-sr-chr3f-1821[INC][3018|515/2230]	coding	0	1	59069	Tpm3	M1	0	0.452362	0.338178	0.431303	0.342592	0.41339	0.52091	0.565962	0.558261	0.574	0.45098	0.178571	0.248796	0.492505	0.531835	0.464286	0.451575	0.534884
361	CA-74203-30749-34635-34707-35109[INC][18/16]	coding	1	0	74203	Eif4enif1	M1	0	0.58043	0.598758	0.640864	0.657041	0.658249	0.672812	0.697539	0.788861	0.770743	0.587368	0.64977	0.659004	0.693038	0.734831	0.754584	0.742424	0.777174
362	CA-sr-chr13r-2292[INC][829|928/241]	NMD_ex	0	0	16553	Kif13a	M1	0	0.764123	0.682672	0.726772	0.635625	0.703193	0.835224	0.888048	0.882531	0.9064	0.8	0.916667	0.7125	0.785714	0.897959	0.963303	0.935484	0.816514
363	CA-sr-chr8r-236[INC][46|305/771]	other	0	0			M1	0	0	0.0728477	0.0877193	0.0643275	0.0801688	0.131429	0.322581	0.265306	0.411765			0.128205	0.145038	0.48	0.401869	0.482353	0.5
364	CA-sr-chr5f-1725[INC][133|221/989]	NMD_in	0	0	66681	Pgm1	M1	0	0.0410959	0.0671141	0.0744681	0.111111	0.0852713	0.225806	0.28125	0.151515	0.275	0.0344828	0	0.229358	0.173077	0.411765	0.25	0.269841	0.306122
365	CA-20441-30366-83217-83265-106032[INC][15/4]	coding	1	0	20441	St3gal3	M1	0	0.25235	0.247011	0.36457	0.19369	0.22369	0.420475	0.580335	0.571884	0.565907	0.342618	0.220588	0.227564	0.321357	0.606838	0.591497	0.587065	0.684211
366	CA-sr-chr7f-4493[INC][36|130/121]	other	0	0	73919	Lyrm1	M1	0	NA	0.1	0.136364	0.243243	0.135135	NA	0.294118	0.36	0.409091			0.2	0.481481	0.52	0.6	0.525424
367	CA-11989-3081-3393-3532-4078[INC][3/21][UPT]	other	1	0	11989	Slc7a3	M1	0	NA	0.0245423	0.0984088	0.122011	0.152983	0.157845	0.247166	0.22288	0.180227			0.139535	0.148387	0.25641	0.174825	0.15942	0.216216
368	CA-14760-13296-23591-23709-30443[INC][4/8][DNT]	other	1	0	14760	Gpr19	M1	0	0.0511878	0.0592059	0.0987972	0.0845837	0.169885	0.161722	0.156626	0.282375	0.220502	0.0681818	0.106383	0.0681818	0.169231	0.219512	0.19403	0.269565	0.254237
369	CA-20402-20989-31152-33321-34609[INC][1/12]	other	1	0	20402	Zfp106	M1	0	0.647152	0.581968	0.489605	0.65744	0.660181	0.700745	0.807637	0.802486	0.75873	0.764151	0.6	0.555556	0.711569	0.775238	0.766345	0.758696	0.813472
370	CA-sr-chr16f-772[INC][6484|4/2117]	other	0	0	224019	Tmem191c	M1	0	0.474747	0.468531	0.531773	0.572864	0.637441	0.712994	0.687988	0.646388	0.661224	0.2		0.538269	0.654874	0.643527	0.631206	0.609446	0.604888
371	CA-73699-16302-19262-19374-19712[INC][2/27]	NMD_in	1	0	73699	Ppp2r1b	M1	0	0.0272368	0.0505534	0.0797597	0.0767905	0.0247152	0.110699	0.306122	0.282167	0.262769	0.0338164	0.0295858	0.0798122	0.191919	0.133333	0.237288	0.277108	0.151515
372	CA-432769-26144-26795-26891-29448[INC][8/3]	NMD_in	1	0	432769	Zfp708	M1	0	0.690317	0.817293	0.56	0.60855	0.813121	1	NA	1	1	0.851852	0.8	0.888889	1	0.909091	1	0.966102
373	CA-sr-chr1r-1543[INC][1912|1723/291]	other	0	1	12290	Cacna1e	M1	0	0.577742	0.728018	0.511974	0.774226	0.842352	0.94184	0.930469	0.946157	0.916969	0.351351	0.508772	0.883041	0.92691	0.896679	0.945312	0.914591	0.9375
374	CA-sr-chr2f-2144[INC][373|754/1180]	other	0	0	320343	Lypd6	M1	0	0.0973753	0.200003	0.164756	0.125695	0.208612	0.250052	0.248228	0.329194	0.27442	0.244444	0.0196078	0.217105	0.317647	0.48503	0.416667	0.452055	0.5875
375	CA-72693-3109-3200-3255-3605[INC][6/8][UPT]	other	1	0	72693	Zcchc12	M1	0	0.354332	0.340781	0.304048	0.280282	0.350737	0.436603	0.435245	0.421461	0.505907	0.408333		0.269565	0.381503	0.401575	0.430233	0.460784	0.479167
376	CA-66151-3086-3294-3412-3938[INC][51/71][UPT]	other	1	0	66151	Prr13	M1	0	0.305152	0.248391	0.166954	0.305211	0.237737	0.39302	0.408776	0.457317	0.424681	0.272331	0.373494	0.214953	0.281407	0.502674	0.473469	0.48418	0.432911
377	CA-238988-683569-697807-697873-856161[INC][5/5][DNT]	coding	1	1	238988	Erc2	M1	0	0.545684	0.60385	0.515404	0.695855	0.734853	0.813313	0.779089	0.805995	0.757555	0.694444	0.526316	0.719484	0.864967	0.872117	0.866348	0.847154	0.793275
378	CA-sr-chr7f-2399[INC][16|1792/527]	other	0	0	381983	Lmtk3	M1	0	0.672946	0.609085	0.489708	0.522217	0.662777	0.755396	0.783133	0.802632	0.795918	0.769231	0.783784	0.387387	0.566667	0.73494	0.687943	0.65035	0.737374
379	CA-20191-191635-206707-206728-219097[INC][2/4]	coding	1	0	20191	Ryr2	M1	0	NA	0	0	0	0	0.0742341	0.15567	0.277511	0.149582			0	0.0374332	0.0958904	0.132275	0.296089	0.219512
380	CA-sr-chr8r-1201[INC][175|1297/3164]	NMD_in	0	0	16582	Kifc3	M1	0	0.146839	0.105383	0.0583311	0.140427	0.156397	0.19622	0.230221	0.298071	0.201844	0.127517	0.28	0.163097	0.232117	0.22043	0.255217	0.22179	0.171765
381	CA-330164-3310-3618-3736-3860[INC][5/5][UPT]	NMD_in	1	0	330164	C130026L21Rik	M1	0	0.384364	0.358238	0.239594	0.483804	0.509231	0.577282	0.528776	0.653746	0.614428	0.258427	0.333333	0.379913	0.530343	0.548387	0.653061	0.521127	0.628571
382	CA-329735-3571-4221-4353-4985[INC][4/6][UPT]	other	1	0	329735	4933431E20Rik	M1	0	0.411086	0.480095	0.599159	0.463267	0.487115	0.602314	0.694051	0.729849	0.737959	0.388235	0.52381	0.420635	0.537931	0.658947	0.705799	0.680945	0.75
383	CA-17977-226526-230292-230347-230432[INC][21/7][DNT]	coding	1	1	17977	Ncoa1	M1	0	0.618739	0.55054	0.620585	0.568113	0.616273	0.63143	0.725185	0.712291	0.753167	0.565957	0.624161	0.570122	0.633225	0.685906	0.704198	0.720848	0.77673
384	CA-94218-12964-15158-15257-16290[INC][7/14]	other	1	0	94218	Cnnm3	M1	0	0.261287	0.37818	0.230736	0.453804	0.480041	0.563335	0.619338	0.50715	0.581518	0.266968	0.1125	0.420382	0.59719	0.671756	0.686957	0.642105	0.495146
385	CA-231386-3102-7815-7851-14139[INC][2/9][UPT]	coding	1	0	231386	Ythdc1	M1	0	0.22314	0.206349	0.293532	0.210526	0.318182	0.342466	0.359477	0.415205	0.527778	0.254237	0.173554	0.257143	0.323077	0.324786	0.347692	0.372694	0.426471
386	CA-193796-3180-21284-21393-28583[INC][4/37][UPT]	other	1	0	193796	Kdm4b	M1	0	0.209132	0.244444	0.124498	0.2	0.208333	0.319734	0.3125	0.418182	0.326316	0.313869	0.184783	0.181586	0.242574	0.411765	0.398551	0.333333	0.255814
387	CA-13052-30468-34235-34312-34671[INC][1/46]	NMD_in	1	0	13052	Cxadr	M1	0	0.000116425	0.000496878	7.92e-05	0.000404705	0.00760341	0.0593329	0.178309	0.329748	0.345949	0	0	0	0.0142912	0.13369	0.214286	0.158621	0.185185
388	CA-227682-5719-7298-7360-8470[INC][24/14]	NMD_ex	1	0	227682	Trub2	M1	0	0.489642	0.469276	0.467034	0.417275	0.460431	0.560644	0.572542	0.55251	0.623882	0.468822	0.474654	0.445736	0.486688	0.535849	0.592287	0.637997	0.627907
389	CA-14245-19111-21508-21607-24251[INC][5/8]	coding	1	0	14245	Lpin1	M1	0	0.0639671	0.0478715	0.129141	0.136755	0.22314	0.304082	0.218941	0.262898	0.243408	0.0496454	0.0740741	0.0416667	0.169014	0.3	0.214286	0.272727	0.316239
390	CA-sr-chr11f-4132[INC][315|313/2617]	NMD_in	0	1	103537	Mbtd1	M1	0	0.0819273	0.0796019	0.0941423	0.0876172	0.110997	0.166267	0.214223	0.27	0.400081	0.0353866	0.0625	0.0817121	0.137778	0.203883	0.202532	0.197531	0.122449
391	CA-15499-25609-25686-25752-25822[INC][8/10]	coding	1	0	15499	Hsf1	M1	0	0.559509	0.452099	0.416154	0.509191	0.640269	0.692284	0.611656	0.752125	0.712866	0.461039	0.536842	0.42439	0.661157	0.632047	0.644189	0.703588	0.727941
392	CA-sr-chr4f-1291[INC][5155|4129/455]	NMD_ex	0	1	100434	Slc44a1	M1	0	0.840015	0.745502	0.706703	0.815806	0.809628	0.940249	0.92646	0.905635	0.915797	0.983193	0.722222	0.71261	0.929593	0.951899	0.945117	0.95514	0.926761
393	CA-271711-3094-11547-11673-16397[INC][2/11][UPT]	other	1	0	271711	Tmem169	M1	0	0.142874	0.188882	0.290834	0.314192	0.30998	0.369665	0.390244	0.616438	0.472527	0.378151	0.244444	0.410405	0.453237	0.570093	0.578947	0.54878	0.672727
394	CA-sr-chr19r-835[INC][15|222/376]	NMD_in	0	0	192236	Hps1	M1	0	0.0698536	0.13234	0.0485461	0.266667	0.297297	NA	0.680498	0.317104	0.566742	0.0344828	0.0566038	0.459459	0.492537	0.487179	0.357143	0.47541	0.354839
395	CA-sr-chr5f-3285[INC][166|12/392]	NMD_in	0	0	19303	Pxn	M1	0	0.0286137	0.128066	0.167943	0.0925626	0.0222699	NA	0.315228	0.351914	0.390082	0.137255	0.0454545	0.15625	0.179487	0.351351	0.259259	0.411765	0.185185
396	CA-246277-12073-12150-12215-12441[INC][15/1]	NMD_ex	1	0	246277	Csad	M1	0	0.765272	0.842218	0.726798	0.762213	0.860191	0.9094	0.889265	0.94854	0.88814	0.97037	0.849462	0.822222	0.885714	0.945652	0.93808	0.962145	0.972603
397	CA-sr-chr10r-3557[INC][75|87/596]	coding	0	0	64009	Syne1	M1	0	NA	NA	0.0854411	0.025719	0.0886725	0.173144	0.250034	0.145103	0.222368			0.111111	0.0895522	0.105691	0.027027	0.0793651	0.142857
398	CA-sr-chr4r-3537[INC][3923|23/453]	NMD_in	0	0	21885	Tle1	M1	0	0.798513	0.740267	0.705271	0.817959	0.840573	0.913814	0.879841	0.895393	0.871779	0.662222	0.691429	0.84739	0.826087	0.856502	0.942122	0.853147	0.826667
399	CA-170644-34594-34826-34916-36988[INC][9/5][DNT]	coding	1	0	170644	Ubn1	M1	0	0.302007	0.187516	0.292621	0.263078	0.206196	0.35155	0.442096	0.486217	0.497899	0.415625	0.271318	0.248408	0.264126	0.461538	0.490397	0.483085	0.530086
400	CA-19126-102951-103443-103467-109622[INC][1/10]	coding	1	0	19126	Prom1	M1	0	0.242646	0.354285	0.327323	0.311552	0.389367	0.338069	0.489758	0.521668	0.566487	0.297297	0.235294	0.421687	0.549296	0.585366	0.546798	0.6	0.661538
401	CA-320429-74424-76380-76466-77632[INC][3/8]	NMD_in	1	0	320429	Trank1	M1	0	0.270361	0.461902	0.29484	0.409248	0.45203	0.505212	0.540182	0.577809	0.522467	0.211538		0.407216	0.477544	0.534577	0.520693	0.469937	0.507692
402	CA-68278-8964-9289-9348-9557[INC][2/64]	NMD_in	1	0	68278	Ddx39	M1	0	0.0325223	0.0654004	0.0481478	0.0679084	0.0554236	0.0596014	0.2159	0.257383	0.262242	0.0154686	0.0478011	0.035824	0.118712	0.157895	0.177011	0.146172	0.226994
403	CA-14183-8060-27164-27431-28531[INC][36/17][UPT]	coding	1	0	14183	Fgfr2	M1	0	0.587112	0.548455	0.506615	0.608831	0.61193	0.756581	0.644641	0.705976	0.718574	0.577181	0.428571	0.767442	0.690608	0.762963	0.692308	0.663793	0.653631
404	CA-73683-8968-10167-10230-11104[INC][10/4]	coding	1	0	73683	Atg16l2	M1	0	0.246982	0.525508	0.267553	0.55427	0.708109	0.776	0.665201	0.838882	0.834624	0.461538	0.2	0.612903	0.857778	0.781818	0.909091	0.805556	0.82
405	CA-sr-chr11r-5424[INC][2|2659/4130]	other	0	0	216558	Ugp2	M1	0	0.134884	0.0996564	0.125767	0.16986	0.230769	0.296149	0.342508	0.249211	0.220608	0.201149	0.209677	0.197419	0.304348	0.354497	0.356322	0.331325	0.27044
406	CA-229473-132793-133827-134010-136736[INC][17/14]	coding	1	0	229473	D930015E06Rik	M1	0	0.411745	0.415549	0.423765	0.356075	0.495662	0.496309	0.527802	0.642146	0.521203	0.499022	0.403442	0.446384	0.524752	0.725	0.559322	0.686275	0.76
407	CA-269587-120671-140849-141299-142446[INC][6/45]	coding	1	0	269587	Epb4.1	M1	0	0.0330561	0.0315962	0.0360827	0.0658351	0.085974	0.0935985	0.197035	0.415629	0.371395	0.0299677	0.0373134	0.0803949	0.077551	0.147287	0.25	0.275229	0.192982
408	CA-sr-chr8r-2411[INC][173|7375/219]	other	0	0	382056	Crtc1	M1	0	0.776699	0.844504	0.720841	0.882022	0.942408	0.953003	0.961039	0.969631	0.958678	0.937888	0.818182	0.946721	0.985097	0.980676	0.991354	0.979618	0.995565
409	CA-109108-11889-20717-20777-22896[INC][32/10]	coding	1	0	109108	Slc30a9	M1	0	0.743751	0.747872	0.625148	0.81944	0.906663	0.939483	0.929637	0.926614	0.91388	0.762864	0.824176	0.827939	0.944229	0.961317	0.960284	0.958735	0.949612
410	CA-16709-43522-43664-43733-45007[INC][25/22]	coding	1	1	16709	Ktn1	M1	0	0.154895	0.0522612	0.0725429	0.0656354	0.0751314	0.204171	0.196458	0.262557	0.202844	0.209009	0.141414	0.0306122	0.0965251	0.15727	0.174254	0.171171	0.2192
411	CA-sr-chrXf-879[INC][2|304/751]	other	0	0	15354	Hmgb3	M1	0	0.100917	0.0641026	0.111111	0.152381	0.154286	0.178947	0.166667	0.25	0.310345	0.333333	0.0666667	0.12381	0.171053	0.414634	0.333333	0.355932	0.333333
412	CA-sr-chr18f-2146[INC][1388|13/1319]	coding	0	0	17190	Mbd1	M1	0	0.277027	0.304348	0.296089	0.32	0.277311	0.352941	0.364238	0.480226	0.432836	0.375	0.506494	0.271375	0.309309	0.446602	0.426866	0.361446	0.392405
413	CA-213006-17004-17398-17514-18509[INC][8/1]	NMD_ex	1	0	213006	Mfsd4	M1	0	NA	NA	0.823529	0.72043	0.927652	0.952157	0.963549	0.959485	0.967135			0.847134	0.954751	0.96748	0.968553	0.985468	0.99361
414	CA-13859-66162-78303-78509-82950[INC][8/1][DNT]	coding	1	0	13859	Eps15l1	M1	0	0.684778	0.748073	0.614083	0.872112	0.806139	0.909591	0.924202	0.93295	0.897612	0.751073	0.6	0.809524	0.861004	0.939726	0.899614	0.904412	0.883162
415	CA-52690-19312-21903-22052-23936[INC][27/14]	NMD_ex	1	0	52690	Setd3	M1	0	0.584825	0.535763	0.469947	0.736952	0.802229	0.827356	0.838774	0.833192	0.800093	0.610119	0.492063	0.744728	0.875672	0.886142	0.872453	0.867423	0.856754
416	CA-380928-202524-204244-204353-205642[INC][8/6]	coding	1	0	380928	Lmo7	M1	0	0.160562	0.0390085	0.0194004	0.0531027	0.298273	0.378642	0.311331	0.276656	0.325036	0.555556	0.0465116	0.0183876	0.413897	0.289256	0.326949	0.327354	0.275862
417	CA-56017-8920-9028-9137-9572[INC][15/3]	NMD_ex	1	0	56017	Slc2a8	M1	0	0.752171	0.773938	0.668815	0.794739	0.885425	0.926748	0.890802	0.882428	0.897583	0.835616	0.764706	0.822485	0.909287	0.933962	0.878481	0.95122	0.953271
418	CA-sr-chr4f-170[INC][33|231/94]	other	0	0	100503636	1700123M08Rik	M1	0	0.238095	0.5	0.302326	0.515152	NA	0.75	NA	0.714286	0.625			0.636364	0.533333	0.666667	0.783784	0.567568
419	CA-76626-335223-353032-353056-354420[INC][1/21]	coding	1	1	76626	Msi2	M1	0	0.0944112	0.0565346	0.0353078	0.0461083	0.0567733	0.0779289	0.191034	0.244342	0.271305	0.149502	0.112583	0.004329	0.0287081	0.13253	0.203571	0.277207	0.180723
420	CA-12807-15553-18353-18508-19391[INC][16/1][DNT]	NMD_ex	1	0	12807	Hps3	M1	0	0.657871	0.723402	0.622502	0.869904	0.906306	0.923921	0.896296	0.932203	0.985294	0.744186	0.560976	0.901639	0.936255	0.925234	0.896907	0.925581	1
421	CA-sr-chr7f-2980[INC][19|295/426]	NMD_in	0	0	75547	Akap13	M1	0	0.0458716	0.166667	0.173333	0.16	0.301587	0.148936	0.521739	0.490909	0.452055	0.0275229	0.0714286	0.478261	0.368421	0.209877	0.280899	0.315789	0.265306
422	CA-239188-158362-211263-211309-226816[INC][1/4]	other	1	0	239188	Enox1	M1	0	0.269682	0.353737	0.273673	0.362074	0.385487	0.475325	0.403939	0.534497	0.419707	0.226131	0.272727	0.391304	0.454545	0.470199	0.479042	0.50152	0.46087
423	CA-sr-chr14f-1490[INC][74|614/317]	other	0	1			M1	0	0.475708	0.50295	0.496615	0.386667	0.5625	0.84	NA	NA	0.692308	0.377778	0.365854	0.485149	0.666667	0.727273	0.533333	0.73913	0.857143
424	CA-73744-10744-11071-11193-11292[INC][13/1]	NMD_ex	1	0	73744	Man2c1	M1	0	0.780001	0.687558	0.704296	0.776079	0.916317	0.893971	0.870381	0.929847	0.894242	0.860465	0.822581	0.726619	0.903052	0.934641	0.921348	0.913669	0.946844
425	CA-14115-48063-49866-50007-53575[INC][2/16]	coding	1	0	14115	Fbln2	M1	0	0.00895128	4.87e-05	0.0144805	0.0461617	0.0506993	0.118299	0.185185	0.400173	0.543028	0.0409091		0.011236	0.148515	0.235294	0.235294	0.26087	0.5
426	CA-sr-chr1f-2242[INC][5026|5021/549]	coding	0	0	16978	Lrrfip1	M1	0	0.543689	0.577198	0.499145	0.896937	0.915308	0.951396	0.948419	0.976321	0.972467	0.521127	0.344262	0.877466	0.967494	0.990461	0.985185	0.993896	0.976415
427	CA-sr-chr17f-3395[INC][2091|2254/2290]	other	0	0	116871	Mta3	M1	0	0.265306	0.286908	0.223464	0.472527	0.475248	0.4714	0.579176	0.489115	0.526316	0.310345	0.181818	0.356383	0.421583	0.572674	0.539792	0.549505	0.619968
428	CA-217843-176585-179750-179867-182370[INC][2/4]	coding	1	0	217843	Unc79	M1	0	0.35312	0.357165	0.321486	0.443482	0.535555	0.596743	0.499522	0.545103	0.530951	0.268722	0.275168	0.439114	0.509009	0.541436	0.561368	0.525727	0.576037
429	CA-14020-65750-67785-67818-78847[INC][2/12]	coding	1	1	14020	Evi5	M1	0	0.286485	0.59318	0.265218	0.602503	0.665321	0.808619	0.77067	0.77019	0.792833	0.452229	0.325843	0.6875	0.814672	0.794118	0.846715	0.843972	0.704698
430	CA-18826-8520-48692-48811-69954[INC][6/2][UPT]	other	1	0	18826	Lcp1	M1	0	0.714179	0.571109	0.454545	0.490196	0.812859	0.699906	0.857143	1	1	0.67619		0.764706	0.636364	0.92	0.862069	1
431	CA-sr-chr15f-619[INC][185|6/1083]	coding	0	1	116838	Rims2	M1	0	0	0.010101	0.00900901	0.0185185	0.0243902	0.0458716	0.079646	0.171717	0.222222	0.00840336		0.023622	0.0265487	0.119048	0.162963	0.110204	0.157025
432	CA-sr-chr7r-3821[INC][53|288/312]	other	0	0	330544	C230091D08Rik	M1	0	0.222222	0.166667	0.172414	0.178571	0.258065	0.461538	0.310345	0.316456	0.425			0.4	0.574468	0.37931	0.413043	0.368421	0.388889
433	CA-sr-chr2f-4851[INC][275|738/2060]	NMD_in	0	0	74450	Pank2	M1	0	0.0220588	0.0616114	0.222798	0.0646766	0.140271	0.228216	0.256545	0.257919	0.309735	0.0444444	0.037594	0.144981	0.183144	0.302491	0.264151	0.316456	0.309859
434	CA-13368-5302-5403-5474-6421[INC][1/13]	NMD_in	1	0	13368	Dffb	M1	0	0.193834	0.454545	0.413793	0.355283	0.345855	0.435855	0.68248	0.846154	0.690058	0.147541	0.189189	0.441176	0.484536	0.62963	0.535714	0.488372	0.733333
435	CA-66897-42296-42838-42980-48560[INC][3/22]	NMD_in	1	0	66897	Naa16	M1	0	0.495545	0.536951	0.391315	0.428597	0.372603	0.701091	0.722973	0.684211	0.673348	0.286822	0.39759	0.278689	0.409836	0.307692	0.55	0.571429
436	CA-170952-42498-45232-45403-47795[INC][6/6][DNT]	NMD_in	1	0	170952	Prima1	M1	0	NA	NA	0.00113317	0.00356122	0.122558	0.534401	0.377034	0.227326	0.445146	0.047619				0.55102	0.344	0.686275	0.555556
437	CA-14810-8736-10758-10821-11688[INC][2/10]	coding	1	1	14810	Grin1	M1	0	0.0191441	0.0961161	0.134899	0.0752009	0.108132	0.139657	0.18587	0.164641	0.222137	0.142857	0.130435	0.0936288	0.168177	0.293419	0.28339	0.279043	0.296512
438	CA-sr-chr19r-917[INC][2365|1781/255]	NMD_ex	0	0	67590	Tctn3	M1	0	0.814049	0.729604	0.709296	0.834635	0.912954	0.938407	0.942702	0.920765	0.891789	0.823129	0.830508	0.857143	0.948998	0.95572	0.942363	0.952522	0.880435
439	CA-12750-8061-8598-8676-10366[INC][3/4]	other	1	0	12750	Clk4	M1	0	0.433404	0.312053	0.404969	0.373967	0.499796	0.481518	0.731438	0.52182	0.745868			0.381818	0.428571	0.347826	0.509434	0.614035	0.785714
440	CA-67667-3020-3445-3518-6225[INC][1/6][UPT]	other	1	0	67667	Alkbh8	M1	0	0.634147	0.55481	0.444738	0.756965	0.655741	0.813611	0.789395	0.799686	0.850795	0.570093	0.913043	0.73913	0.757009	0.892857	0.85567	0.89899	0.952381
441	CA-22671-3268-3390-3459-3973[INC][9/14]	coding	1	0	22671	Rnf112	M1	0	0.410768	0.432496	0.279103	0.398764	0.301076	0.544939	0.557092	0.588078	0.559251	0.302326	0.387755	0.315291	0.415904	0.58694	0.62509	0.645493	0.487889
442	CA-19726-3195-90900-90959-113263[INC][1/5][UPT]	other	1	0	19726	Rfx3	M1	0	0.405431	0.453903	0.39337	0.543802	0.581754	0.755102	0.644514	0.631579	0.596905	0.526316	0.513514	0.614458	0.677083	0.755102	0.675676	0.747899	0.65625
443	CA-sr-chr3r-758[INC][4077|5277/6178]	coding	0	0	109676	Ank2	M1	0	0.481081	0.396907	0.280083	0.314917	0.345091	0.485477	0.561762	0.616872	0.64366	0.559406	0.573964	0.214225	0.318513	0.504141	0.578797	0.583214	0.579656
444	CA-18227-17941-18264-18281-18385[INC][2/10]	NMD_ex	1	1	18227	Nr4a2	M1	0	0.6071	0.74995	0.566109	0.793115	0.839452	0.893206	0.880443	0.844411	0.933732	0.673759	0.642857	0.814815	0.82906	0.854167	0.852535	0.856209	0.818182
445	CA-269587-120671-122735-122786-142446[INC][1/45]	coding	1	1	269587	Epb4.1	M1	0	0.000116772	0.000115274	0.000190433	0.000418016	0.00402756	0.0732226	0.0807145	0.301894	0.273801	0	0.00129032	0	0.0131004	0.0833333	0.24	0.164021	0.313433
446	CA-232341-73180-75733-75991-78023[INC][1/1]	coding	1	1	232341	Wnk1	M1	0	NA	0.072411	0.086575	0.060004	0.0655692	0.400338	0.304974	0.313735	0.201387			0.04	0.0789474	0.27027	0.3	0.190083	0.243243
447	CA-71960-10569-11063-11087-12819[INC][1/3]	coding	1	0	71960	Myh14	M1	0	NA	0.199208	0.280851	0.103664	0.179472	0.29906	0.493684	0.380217	0.468855				0.174603	0.514286	0.51145	0.409396	0.542857
448	CA-231871-5612-11454-11626-13120[INC][16/2]	NMD_ex	1	0	231871	Daglb	M1	0	0.684668	0.68276	0.62843	0.639335	0.615333	0.731822	0.845613	0.755809	0.795299	0.769231	0.762712	0.594828	0.67753	0.831533	0.826087	0.826087	0.872464
449	CA-69234-3630-4929-5025-5393[INC][3/7][DNT]	other	1	0	69234	Zfp688	M1	0	0.334134	0.360923	0.379006	0.244073	0.30908	0.511241	0.525113	0.458845	0.502299	0.516129	0.423077	0.296703	0.474453	0.649635	0.538462	0.614583	0.5
450	CA-12366-14747-14831-14892-17738[INC][1/15]	NMD_in	1	1	12366	Casp2	M1	0	0.206258	0.293404	0.274331	0.222514	0.273822	0.289992	0.387815	0.396751	0.515215	0.162252	0.272059	0.24031	0.219298	0.326923	0.395683	0.386861	0.393939
451	CA-sr-chr5r-2905[INC][60|202/360]	other	0	0	246293	Klhl8	M1	0	0.0645161	0.133333	0.0882353	0.1875	0.30303	0.173333	0.259259	0.384615	0.375	0.142857		0.138889	0.277108	0.333333	0.414634	0.62069	0.414634
452	CA-194590-132323-133869-133923-174745[INC][1/3]	coding	1	0	194590	Reps2	M1	0	0.604275	0.625071	0.539719	0.714202	0.817734	0.819355	0.795366	0.783728	0.797883	0.643836		0.792208	0.877399	0.874747	0.849595	0.838451	0.830028
453	CA-50784-3164-5759-5911-6015[INC][74/2][UPT]	NMD_ex	1	0	50784	Ppap2c	M1	0	0.810212	0.585386	0.496358	0.478923	0.591212	0.897796	0.870022	0.958883	0.939269	0.855072	0.939394	0.452991	0.782609	1	0.896552	0.957447	1
454	CA-sr-chr10r-1261[INC][304|138/340]	other	0	0			M1	0	NA	0.272727	0.428571	0.230769	0.36	0.535714	0.461538	0.605263	0.505155			0.235955	0.319149	0.393939	0.433071	0.408451	0.413793
455	CA-224022-3032-3468-3591-3703[INC][6/6][UPT][DNT]	other	1	0	224022	Slc7a4	M1	0	0.105717	0.215108	0.203284	0.132859	0.231579	0.254764	0.341653	0.291052	0.251797			0.245902	0.269461	0.385965	0.408867	0.380117	0.255319
456	CA-54645-5343-7265-7292-7997[INC][30/1]	coding	1	0	54645	Gripap1	M1	0	0.828801	0.775533	0.742856	0.693832	0.741426	0.858965	0.890386	0.891282	0.911906	0.774713	0.896104	0.83659	0.880169	0.924658	0.960409	0.948619	0.965418
457	CA-56017-3696-4955-5055-7996[INC][22/1]	other	1	0	56017	Slc2a8	M1	0	0.745535	0.916679	0.77036	0.800003	0.915781	0.977846	0.956893	0.981777	0.935733	0.909091	0.829787	0.914286	0.984375	0.979167	1	0.983871	1
458	CA-sr-chr7f-2532[INC][1909|2084/1272]	coding	0	0	338352	Nell1	M1	0	0.512359	0.544559	0.435105	0.552291	0.545037	0.673066	0.61022	0.632906	0.599494	0.6		0.546296	0.624742	0.706601	0.683794	0.677835	0.631579
459	CA-21422-29381-32452-32559-34232[INC][14/1]	NMD_ex	1	0	21422	Tfcp2	M1	0	0.763432	0.835291	0.739746	0.789304	0.919574	0.916706	0.858396	0.954084	0.924998	0.815385	0.862069	0.808333	0.908257	0.913043	0.911565	0.914634	0.958621
460	CA-17354-18968-49221-49276-57545[INC][20/3]	NMD_ex	1	0	17354	Mllt10	M1	0	0.753245	0.711282	0.745977	0.829385	0.756627	0.825799	0.903586	0.945287	0.818507	0.8125	0.76	0.838384	0.847328	0.917526	0.913669	0.933775	0.963636
461	CA-217370-3982-4276-4421-5025[INC][1/65]	NMD_in	1	0	217370	BC017643	M1	0	0.0517944	0.136143	0.0679847	0.087641	0.134391	0.180951	0.265961	0.326361	0.139964	0.0526316	0.0229008	0.161765	0.147287	0.264706	0.159236	0.204545	0.147541
462	CA-59044-73650-76915-77009-82218[INC][56/15][DNT]	coding	1	1	59044	Rnf130	M1	0	0.717143	0.558395	0.703399	0.704285	0.666636	0.775165	0.772707	0.822805	0.888874	0.624161	0.558824	0.675676	0.73991	0.772632	0.811575	0.811475	0.852273
463	CA-sr-chr14f-1861[INC][730|793/98]	coding	0	0	50720	Sacs	M1	0	0.636746	0.807004	0.734778	0.78538	0.823334	0.843191	0.940252	0.914312	0.831813	0.617647	0.639344	0.978495	0.891566	0.890909	0.944444	0.984127	1
464	CA-73750-67102-69833-69866-79458[INC][5/16]	coding	1	0	73750	Whrn	M1	0	0.334761	0.434155	0.171384	0.404091	0.609319	0.586604	0.548324	0.595268	0.665011	0.0549451	0.428571	0.652174	0.759717	0.64	0.563291	0.605948	0.561404
465	CA-239647-117229-129849-130043-139921[INC][3/1][DNT]	other	1	0	239647	Fam113b	M1	0	0.248747	0.0749116	0.176267	0.233048	0.198146	0.371534	0.502067	0.391147	0.282171	0.384615		0.238095	0.257143	0.272727	0.263158	0.233333	0.2
466	CA-24055-34580-35337-35506-36217[INC][1/21]	NMD_in	1	0	24055	Sh3bp2	M1	0	0.0207116	0.0159615	0.00220414	0.0107983	0.0231169	1.13e-05	0.265306	0.463434	0.31241	0.0162866	0.00452489	0.00647948	0	0.153846	0.2	0.243243	0.185185
467	CA-sr-chr1r-2044[INC][7199|8048/381]	coding	0	1	381290	Atp2b4	M1	0	0.907692	0.714286	0.76569	0.890796	0.933913	0.967907	0.989059	0.981132	0.976143	0.89011		0.875211	0.949137	0.985366	0.979179	0.978136	0.961938
468	CA-11733-169348-169714-169839-176399[INC][15/1][DNT]	coding	1	0	11733	Ank1	M1	0	0.820263	0.905987	0.789509	0.945162	0.962828	0.966811	0.984334	0.986707	0.989684	0.733333	0.666667	0.969072	0.980519	0.986517	0.987358	0.990544	0.995516
469	CA-77920-11799-12217-12310-17008[INC][1/2][DNT]	other	1	0	77920	A330102I10Rik	M1	0	0.357353	0.368961	0.273153	0.53173	0.513613	0.522498	0.531915	0.555608	0.71846	0.375		0.436145	0.54878	0.813953	0.754386	0.670886
470	CA-sr-chr6r-2369[INC][679|1943/213]	other	0	0	194388	Tet3	M1	0	0.858093	0.831169	0.740413	0.87069	0.873303	0.93007	0.882353	0.951807	1	0.774194	0.779412	0.827338	0.973154	0.930233	0.913978	1	0.92
471	CA-233765-38209-44508-44589-47603[INC][4/10]	coding	1	1	233765	Plekha7	M1	0	0.018812	0.0328341	0.0991138	0.123055	0.08438	0.116667	0.2	0.245571	0.12963	0	0.0232558	0.1	0.144578	0.0721649	0.175	0.240223	0.158879
472	CA-sr-chr3f-2578[INC][3635|95/270]	coding	0	0	67171	Dram2	M1	0	0.808604	0.836576	0.73945	0.781962	0.807497	0.829873	0.87266	0.962694	0.896892	0.885714	0.735849	0.85	0.881579	0.927711	0.932642	0.906977	0.927536
473	CA-sr-chr15r-1919[INC][905|2152/186]	coding	0	0	18810	Plec	M1	0	0.871022	0.714286	0.648279	0.597645	0.689555	0.948905	0.951613	0.95843	0.961433	0.72549		0.836066	0.850847	0.936937	0.943182	0.982659	0.933555
474	CA-22232-8520-10896-11624-12947[INC][2/1][DNT]	coding	1	0	22232	Slc35a2	M1	0	0.916084	0.805923	0.782701	0.761268	0.85711	0.908485	0.949556	0.942196	0.973721	0.980769	0.875	0.7289	0.858347	0.956522	0.934156	0.93865	0.944186
475	CA-20411-143337-147093-147123-151646[INC][26/13]	coding	1	0	20411	Sorbs1	M1	0	0.357826	0.270855	0.386493	0.329637	0.347771	0.358535	0.466315	0.44504	0.471127	0.427778	0.296	0.302752	0.43508	0.434164	0.476289	0.468254	0.543147
476	CA-sr-chr9f-3260[INC][8|1486/179]	other	0	0	56332	Amotl2	M1	0	0.817708	0.830137	0.665236	0.790323	0.863014	1	0.885714	1	0.917808	0.708738	0.909091	0.85	0.925926	1	1	0.953488	1
477	CA-102693-34396-36528-36696-37112[INC][1/4]	coding	1	0	102693	Phldb1	M1	0	0.268144	0.251979	0.143793	0.0893614	0.120583	0.330212	0.551874	0.462345	0.387146	0.236842	0.319588	0.0981013	0.182724	0.460317	0.55	0.511551	0.420455
478	CA-sr-chr13f-923[INC][52|205/430]	NMD_in	0	0	319719	4732471D19Rik	M1	0	0.254237	0.196262	0.25	0.176471	0.272727	0.272727	NA	NA	0.571429	0.419355	0.181818	0.0597015	0.0566038	0.238095	0.173333	0.255814	0.0746269
479	CA-71448-3137-6288-6432-7780[INC][30/9][UPT]	other	1	0	71448	Tmem80	M1	0	0.621492	0.594909	0.522169	0.606959	0.692109	0.723008	0.735535	0.663534	0.689903	0.690476	0.546099	0.635359	0.655914	0.771144	0.746702	0.759312	0.641026
480	CA-215789-215631-222075-222087-223517[INC][6/5]	coding	1	0	215789	Phactr2	M1	0	0.31271	0.202397	0.131123	0.584558	0.354617	0.728223	0.454061	0.738179	0.748185	0.333333	0.357143		0.352113	0.68	0.6	0.548872	0.465116
481	CA-12826-109601-111274-111291-112818[INC][1/80]	NMD_in	1	0	12826	Col4a1	M1	0	0.00806979	0.0734567	0.0805795	0.0798742	0.0744095	0.0409866	0.268252	0.416003	0.508445	0.00137174	0	0.139887	0.0465658	0.101796	0.292237	0.395722	0.417219
482	CA-68703-152678-160427-160553-189779[INC][3/2]	coding	1	1	68703	Rere	M1	0	0.785424	0.796977	0.816534	0.891051	0.819907	0.925439	1	0.920805	0.873144	0.808564	0.754011	0.809045	0.90566	0.973154	0.923664	0.947826	0.921788
483	CA-101565-22843-23276-23362-25657[INC][3/4][DNT]	coding	1	0	101565	6330503K22Rik	M1	0	0.257963	0.133246	0.0495275	0.0429492	0.0457883	0.248327	0.485813	0.361576	0.380235	0.23301	0.303965	0.0319829	0.0535211	0.329032	0.31769	0.293247	0.320755
484	CA-sr-chr1r-2189[INC][3|2390/5857]	NMD_in	0	0	269116	Nfasc	M1	0	0.0103416	0.00670895	0.00868925	0.0217912	0.118755	0.465907	0.30664	0.228346	0.160306	0.00309598	0.00831025	0.0344828	0.23166	0.263692	0.196443	0.143389	0.131542
485	CA-sr-chr8r-245[INC][771|1539/1504]	other	0	0			M1	0	0.363636	0.343348	0.27791	0.404959	0.397059	0.369295	0.497006	0.502183	0.430052	0.560976	0.294118	0.425856	0.544787	0.526627	0.572581	0.53668	0.580952
486	CA-sr-chr10f-389[INC][62|29/316]	other	0	0			M1	0	NA	0.0434783	0.08	0.0344828	0.0933333	0.0909091	0.151515	0.322034	0.192308			0.08	0.0833333	0.12	0.173333	0.244444	0.166667
487	CA-sr-chr5f-2490[INC][1014|4/997]	NMD_in	0	1	52398	Sept11	M1	0	0.2647	0.271159	0.23234	0.305816	0.374973	0.409275	0.357259	0.463785	0.328515	0.15	0.181818	0.307463	0.413093	0.459459	0.445783	0.452055	0.522388
488	CA-18752-14010-18328-18481-18999[INC][5/1]	coding	1	0	18752	Prkcg	M1	0	0.777778	0.857143	0.766816	0.954334	0.957639	0.973213	0.977777	0.970603	0.971649			0.975341	0.986243	0.996188	0.995198	0.997945	0.996792
489	CA-sr-chrXf-1466[INC][399|452/258]	other	0	0	100042480	Nhsl2	M1	0	NA	NA	0.485714	0.395349	0.506173	0.5	0.586207	0.569061	0.697479			0.757576	0.581818	0.766234	0.716535	0.809524	0.688889
490	CA-sr-chr7f-1402[INC][243|266/293]	NMD_in	0	0	50760	Fbxo17	M1	0	0.40158	0.407431	0.185811	0.407761	0.400063	0.600131	0.4419	0.605736	0.637273	0.43662		0.358974	0.424658	0.534884	0.580247	0.6	0.365079
491	CA-26374-10296-15263-15361-19876[INC][24/1]	NMD_ex	1	0	26374	Rfwd2	M1	0	0.733203	0.680715	0.703862	0.807833	0.873684	0.837209	0.855336	0.965504	0.819991	0.619718	0.678571	0.610169	0.761589	0.846154	0.85034	0.791411	0.764706
492	CA-12814-105650-110631-110647-110860[INC][1/14]	NMD_in	1	0	12814	Col11a1	M1	0	0.171717	0.494737	0.563244	0.454271	0.473684	0.612903	0.75	0.627907	0.771429	0.0179641	0.259259	0.694444	0.423729			0.846154	0.826087
493	CA-241727-34556-35169-35277-38275[INC][7/7]	coding	1	0	241727	Snph	M1	0	0.348762	0.175047	0.297768	0.212357	0.252152	0.356677	0.424649	0.395536	0.418057	0.344828	0.0810811	0.234837	0.285648	0.421282	0.410898	0.42539	0.400692
494	CA-sr-chr7r-3379[INC][317|242/155]	other	0	0			M1	0	0.515924	0.609756	0.563025	0.583333	0.526316	0.931034	0.85	0.828571	0.666667	0.492958	0.703704	0.818182	0.741935		0.818182	0.897436
495	CA-sr-chr6f-697[INC][5|413/315]	coding	0	0	109624	Cald1	M1	0	0.289258	0.283778	0.199833	0.250025	0.159187	0.37506	0.481053	0.409319	0.372156	0.585366		0.25	0.36	0.583333	0.533333	0.692308	0.833333
496	CA-16773-596671-598470-598482-601415[INC][7/7]	coding	1	0	16773	Lama2	M1	0	0.00356298	0.0907405	0.00158026	0.177991	0.350716	0.34034	0.333368	0.401967	0.189614	0.037037		0.444444	0.508772	0.463415	0.472527	0.333333	0.294118
497	CA-116837@0-31400-37062-37245-38280[INC][2/1]	coding	1	0	116837	Rims1	M1	0	0.297253	0.422905	0.324059	0.521746	0.458643	0.526751	0.472913	0.606024	0.556698	0.575758		0.489796	0.470363	0.467758	0.491901	0.478714	0.503158
498	CA-13132-127909-132507-133161-134165[INC][3/16]	coding	1	0	13132	Dab2	M1	0	0.622391	0.545192	0.649935	0.564064	0.557555	0.78634	0.776286	0.666667	0.874251	0.716578		0.627907	0.677165	0.614458	0.736264	0.714286	0.869565
499	CA-83768-5100-5606-5725-5816[INC][8/3]	NMD_ex	1	0	83768	Dpp7	M1	0	0.725331	0.776526	0.580003	0.677734	0.891698	0.826886	0.932511	0.882666	0.854342	0.771429	0.644444	0.666667	0.918129	0.934066	0.905045	0.918575	0.909091
500	CA-69538-56089-67995-68021-69472[INC][2/7]	NMD_in	1	0	69538	Antxr1	M1	0	0.0662145	0.229603	0.0943215	0.153608	0.219996	0.290967	0.379805	0.245902	0.241016	0	0.0454545	0.305085	0.307692	0.375	0.268817	0.351852	0.280899
501	CA-sr-chr3f-2932[INC][7|590/284]	coding	0	1	16842	Lef1	M1	0	0.306726	0.342418	0.22034	0.447295	0.651675	0.802899	NA	0.521799	0.677379	0.386207	0.45098		0.846154	0.863636	0.815385	0.914894	0.909091
502	CA-66869-3135-5493-5601-8918[INC][9/27][UPT]	other	1	0	66869	Zfp869	M1	0	0.305442	0.384829	0.480955	0.306599	0.45848	0.492491	0.449201	0.69847	0.616319	0.5		0.6	0.589744	0.818182	0.670588	0.710526	0.826087
503	CA-16554-140168-150814-150877-153443[INC][2/3]	coding	1	0	16554	Kif13b	M1	0	0.222185	0.123253	0.406214	0.295541	0.355773	0.472305	0.337655	0.559036	0.559782	0.264151	0.205479	0.311111	0.363636	0.418182	0.427027	0.54321	0.620438
504	CA-sr-chr6r-408[INC][6|1514/887]	other	0	0	11857	Arhgdib	M1	0	0.407407	0.232068	0.248366	0.39521	0.48257	0.567279	0.455782	0.47619	0.535354	0.607477		0.435897	0.660377	0.490909	0.669421	0.730769	0.714286
505	CA-227753-13545-29292-29363-30546[INC][18/221]	other	1	0	227753	Gsn	M1	0	0.018262	0.0399444	0.0346291	0.0353031	0.0363194	0.451225	0.404052	0.203747	0.170139	0.0614525	0	0.00473934	0.141994	0.311927	0.227437	0.17033	0.111111
506	CA-18711-39968-40477-40645-47109[INC][2/2]	coding	1	1	18711	Pikfyve	M1	0	0.584113	0.577729	0.42721	0.747516	0.623481	0.798645	0.721579	0.79306	0.754638	0.581081	0.704918	0.68595	0.656904	0.744681	0.818966	0.783333	0.683453
507	CA-319263-3297-34274-34696-61717[INC][12/10][UPT]	other	1	0	319263	Pcmtd1	M1	0	0.850775	0.873911	0.779054	0.823449	0.755527	0.886551	0.959512	0.955629	0.943872	0.848649	0.739837	0.663113	0.725594	0.971056	0.944043	0.952692	0.913713
508	CA-215476-3138-5232-5349-12666[INC][4/1][UPT]	other	1	0	215476	C330019G07Rik	M1	0	0.294083	0.253419	0.0944364	0.333297	0.303792	0.31225	0.45056	0.455595	0.36755	0.238095	0.25	0.341772	0.383459	0.446809	0.408284	0.552448	0.255814
509	CA-78914-3183-4609-4670-6632[INC][27/3][UPT]	NMD_ex	1	0	78914	Nadsyn1	M1	0	0.58499	0.348475	0.241449	0.371522	0.486822	0.864921	0.72783	0.593061	0.684358	0.555556		0.235294	0.846154		0.818182	0.846154	0.68
510	CA-sr-chr15f-2521[INC][55|3830/416]	other	0	0	12805	Cntn1	M1	0	NA	0.694444	0.844156	0.677419	0.795699	0.902314	0.884393	0.85641	0.88664	0.793103		0.656992	0.857143	0.929936	0.89589	0.878345	0.898148
511	CA-sr-chr5f-2989[INC][2011|706/1387]	NMD_in	0	0	69504	Zfp932	M1	0	0.304536	0.442348	0.295844	0.492308	0.508651	0.482625	0.532995	0.644788	0.5	0.251613	0.344538	0.493776	0.592	0.489362	0.559211	0.543624	0.52518
512	CA-241308-215569-216549-216707-227825[INC][1/5]	NMD_in	1	0	241308	Ralgps1	M1	0	0.439657	0.507211	0.420069	0.668643	0.694527	0.635763	0.699674	0.688598	0.680924	0.398844	0.371429	0.640288	0.634831	0.792208	0.781955	0.701068	0.597765
513	CA-13650-9360-9613-9718-10170[INC][1/21]	coding	1	0	13650	Rhbdf1	M1	0	0.0119185	0.00055367	0.000525357	0.00484313	0.0326341	0.0379443	0.0681595	0.190745	0.311661	0.05	0	0.00440529	0.0173913	0.0357143	0.0350877	0.0985915	0.126761
514	CA-sr-chr9f-1267[INC][48|65/388]	other	0	0			M1	0	0	0.025641	0.0980392	0.0645161	0.0491803	0.0666667	0.181818	0.238095	0.435897	0.153846		0.0526316	0.0888889	0.205882	0.126437	0.178947	0.26087
515	CA-18080-69779-70673-72794-74045[INC][8/11]	coding	1	0	18080	Nin	M1	0	0.372552	0.161702	0.173134	0.2665	0.265863	0.434159	0.458321	0.349629	0.40791	0.590551	0.138462	0.11828	0.271739	0.290323	0.263682	0.308108	0.307087
516	CA-69662-3334-3933-4119-4306[INC][1/2][UPT]	other	1	0	69662	2310061I04Rik	M1	0	NA	0.282142	0.342331	0.347488	0.347763	0.404252	0.678713	0.399991	0.543374			0.540541	0.482759	0.405405	0.675676	0.714286	0.714286
517	CA-14586-3765-8642-8957-14359[INC][7/1][UPT]	coding	1	0	14586	Gfra2	M1	0	0.750176	0.783055	0.690381	0.919793	0.87097	0.956273	0.896888	0.947319	0.891098	0.818182		0.82243	0.905579	0.91771	0.925773	0.91858	0.90795
518	CA-sr-chr1r-4864[INC][3926|2017/2651]	coding	0	0	116837	Rims1	M1	0	0.471636	0.35747	0.314872	0.369902	0.422284	0.577745	0.58551	0.49509	0.459204	0.333333		0.388298	0.569053	0.608233	0.576739	0.518625	0.502196
519	CA-sr-chr8f-1805[INC][206|222/301]	other	0	0	17925	Myo9b	M1	0	0.439191	0.39906	0.281386	0.357997	0.476485	0.708074	0.454621	0.551809	0.630658	0.531915	0.351351	0.25	0.42029	0.35	0.413333	0.508772
520	CA-19894-2685-3073-3281-3419[INC][1/2][UPT]	other	1	0	19894	Rph3a	M1	0	0.816827	0.702865	0.648475	0.588798	0.704571	0.768792	0.83565	0.884251	0.88918	0.854545	0.545455	0.533578	0.670959	0.79911	0.814159	0.839043	0.834758
521	CA-269116-113113-116875-116926-123174[INC][3/10]	coding	1	1	269116	Nfasc	M1	0	0.0360676	0.0353552	0.0851105	0.0887466	0.231736	0.454035	0.299164	0.19917	0.211922	0.0410509	0.0138614	0.0700637	0.287422	0.274123	0.216266	0.168347	0.18743
522	CA-114604-18650-24515-24617-32217[INC][4/2]	coding	1	0	114604	Prdm15	M1	0	0.665828	0.856275	0.715733	0.906991	0.762737	0.892706	0.918066	0.938616	0.944288	0.757576	0.84127	0.904762	0.966387	0.932203	0.956522	0.979798	0.884615
523	CA-sr-chr4f-884[INC][202|152/327]	other	0	0			M1	0	0.178571	0.15	0.265306	0.207547	0.2	0.527273	0.333333	0.297297	0.433962			0.132075	0.5	0.254237	0.537037	0.495146	0.625
524	CA-23918-6191-6412-6484-7134[INC][2/78]	coding	1	1	23918	Impdh2	M1	0	0.183436	0.118617	0.413477	0.16762	0.325268	0.216621	0.451164	0.590193	0.645442				0.857143	0.882353	1	0.972603	1
525	CA-56874-3833-8049-8192-10663[INC][15/2]	NMD_ex	1	0	56874	Rnf32	M1	0	0.683168	0.849099	0.733333	0.789302	0.783981	0.828039	0.843764	0.910173	0.852685	0.818182	0.846154	0.73494	0.819672	0.803468	0.869565	0.841897	0.73913
526	CA-sr-chr15f-1631[INC][115|141/1627]	NMD_in	0	0	27008	Micall1	M1	0	0.026738	0.0361446	0.013245	0.003003	0.00404858	0.026738	0.134328	0.106383	0.256198	0.0280374	0.0333333	0.00863558	0.0138889	0.230769	0.21519	0.241026	0.172414
527	CA-226562-66866-69405-69458-69900[INC][5/9][DNT]	coding	1	1	226562	Prrc2c	M1	0	0.206202	0.225593	0.477544	0.19433	0.410741	0.380547	0.469073	0.563034	0.496355	0.258621	0.306122	0.277311	0.509434	0.626374	0.556561	0.624549	0.803681
528	CA-18952-3095-5187-5484-5790[INC][6/5][UPT]	coding	1	0	18952	Sept4	M1	0	NA	0.811855	0.810292	0.637553	0.664008	0.852931	0.906607	0.959807	0.952979			0.844961	0.909449	0.943662	0.962286	0.955968	0.977143
529	CA-54004-3375-54653-54686-57271[INC][4/4][UPT]	coding	1	1	54004	Diap2	M1	0	0.611111	0.647674	0.614035	0.75	0.832282	0.835376	0.74	0.760123	0.933333	0.771429		0.794872	0.88785	0.89899	0.883117	0.911504	0.779528
530	CA-sr-chr5r-4435[INC][770|1432/174]	other	0	0	215476	C330019G07Rik	M1	0	0.796333	0.788773	0.719392	0.876068	0.797798	0.794561	0.919192	0.931203	0.885256	0.878049	0.826087	0.951807	0.865979	0.957143	0.933702	0.957143	0.929577
531	CA-110147-9958-10111-10213-10411[INC][72/28]	coding	1	1	110147	Ehmt2	M1	0	0.719552	0.843056	0.710325	0.895442	0.902172	0.931431	0.92598	0.912064	0.892838	0.770578	0.763522	0.910968	0.943416	0.943289	0.957375	0.946279	0.93985
532	CA-sr-chr5r-3617[INC][175|2581/117]	other	0	0	14395	Gabra2	M1	0	0.815518	0.897462	0.596177	0.781434	0.940313	0.945402	0.971436	0.938251	0.988228	1		0.876543	0.91623	0.957627	0.97561	0.964824	0.949153
533	CA-sr-chr4r-2303[INC][23|273/319]	other	0	0	195522	Zfp691	M1	0	0.279118	0.247132	0.0526316	0.142857	0.172414	0.41712	0.545449	0.354834	0.295764	0.621622		0.333333	0.297297	0.448276	0.57377	0.432099	0.3125
534	CA-57261-2606-33923-34083-57388[INC][4/10][UPT]	other	1	0	57261	Brd4	M1	0	0.495759	0.607776	0.526913	0.571463	0.591912	0.604527	0.725213	0.643078	0.596409	0.563636	0.365385	0.470899	0.663004	0.72549	0.72973	0.825641	0.737931
535	CA-403174-5001-8489-8765-10409[INC][5/1][UPT][DNT]	coding	1	0	403174	A930005I04Rik	M1	0	0.663388	0.459894	0.521934	0.484362	0.48035	0.602994	0.680103	0.706771	0.697356	0.619048		0.505376	0.564935	0.660377	0.71831	0.72973	0.615385
536	CA-228880-3144-3512-3573-11976[INC][5/65][UPT]	NMD_in	1	0	228880	Zmynd8	M1	0	0.111124	0.156463	0.105196	0.152941	0.134615	0.2	0.346154	0.201528	0.180328	0.162791	0.0833333	0.2	0.232877	0.180328	0.169811	0.346154	0.272727
537	CA-sr-chr7f-4531[INC][140|74/343]	NMD_in	0	0	233813	Vwa3a	M1	0	0.0344828	0.212121	0.137255	0.0666667	0.104478	0.207547	0.395349	0.185185	0.297872			0.214286	0.221239	0.346154	0.323529	0.363636	0.238095
538	CA-sr-chr11f-6[INC][601|3769/1147]	other	0	0	236604	Pisd-ps1	M1	0	0.659454	0.493081	0.531694	0.432064	0.426377	0.568771	0.721764	0.763537	0.852509	0.672727	0.715976	0.727626	0.866667	0.84456	0.816456	0.827225	0.815385
539	CA-sr-chr18r-1595[INC][2751|1940/273]	coding	0	1	268996	Ss18	M1	0	0.878777	0.895459	0.757984	0.771735	0.875564	0.901885	0.972818	0.902362	0.95531	0.905787	0.897959	0.72	0.860606	0.99	0.969697	0.953488	0.919355
540	CA-sr-chr9f-3967[INC][60|251/183]	other	0	0	16578	Kif9	M1	0	NA	0.407407	0.384615	0.357211	0.267313	0.428892	0.575758	0.5	0.75	0.166667		0.333333	0.509434	0.741935	0.583333	0.709677
541	CA-sr-chr9f-632[INC][369|405/354]	coding	0	1	382066	Prdm10	M1	0	0.306306	0.463687	0.262411	0.416667	0.471264	0.428571	0.619048	0.442623	0.563636	0.388889	0.457627	0.506494	0.684211	0.612903	0.651163	0.761194	0.666667
542	CA-sr-chr13f-1579[INC][96|164/1023]	other	0	0	218343	Ttc37	M1	0	0.00900901	0.055794	0.0638298	0.0629371	0.0746269	0.142857	0.0967742	0.27027	0.0909091	0.0259067	0	0.148148	0.0896552	0.117117	0.277419	0.208054	0.180328
543	CA-sr-chr1r-166[INC][177|224/492]	NMD_in	0	0	226844	Mfsd7b	M1	0	0.341039	0.20051	0.196895	0.233324	0.265259	0.264973	0.302914	0.5	0.46472	0.16129	0.272727	0.214953	0.153846	0.375	0.2	0.448276	0.4375
544	CA-99167-3143-13054-13158-15965[INC][5/13][UPT]	other	1	0	99167	Ssx2ip	M1	0	0.163291	NA	NA	0.114219	0.131469	0.135975	0.255751	0.365775	0.231597			0.025	0.0949721	0.142857	0.204819	0.184211	0.111111
545	CA-sr-chr19r-31[INC][313|1058/173]	other	0	0			M1	0	0.865169	0.5	0.666667	0.648352	0.814815	0.705882	0.87931	0.96875	1	0.518987	0.692308	0.642857	0.804196	0.902439	0.884058	0.913669	0.932203
546	CA-228355-43292-45230-45239-45421[INC][2/12]	coding	1	1	228355	Madd	M1	0	0.347458	0.527442	0.538894	0.427264	0.454664	0.552343	0.603689	0.59617	0.55227	0.416268	0.458333	0.455285	0.500867	0.480952	0.6337	0.613924	0.589928
547	CA-208650-157684-157800-157932-160464[INC][3/8]	coding	1	1	208650	Cblb	M1	0	0.128101	0.140029	0.104048	0.0839754	0.124919	0.17895	0.155588	0.325771	0.177778	0.153374	0.181818	0.0784314	0.130841	0.24812	0.22093	0.205479	0.25641
548	CA-64707-3284-5339-5485-13060[INC][9/7][UPT]	NMD_ex	1	1	64707	Suv39h2	M1	0	0.565576	0.340674	0.454545	0.179487	0.356875	0.809524	0.714286	NA	0.631579	0.60241	0.530864	0.391304	0.342105	0.567568	0.527778	0.510204	0.2
549	CA-20563-239926-240812-240836-244498[INC][6/9]	coding	1	1	20563	Slit2	M1	0	0.176244	0.238074	0.243617	0.250472	0.245773	0.275922	0.254002	0.338284	0.485142	0.366667	0.314286	0.134328	0.282869	0.351351	0.397959	0.362745	0.351852
550	CA-13876-154254-155993-156065-163302[INC][4/3]	coding	1	0	13876	Erg	M1	0	0.675511	NA	0.390406	0.43871	0.584563	0.488971	0.778479	0.776549	0.8367	0.52381		0.489362	0.557522	0.588235	0.586957	0.623188	0.459459
551	CA-13383-186491-187193-187227-193400[INC][2/15]	NMD_in	1	1	13383	Dlg1	M1	0	0.638922	0.744036	0.708608	0.53753	0.718305	0.778041	0.791159	0.786019	0.785815	0.360202	0.725	0.754601	0.838565	0.846639	0.844961	0.854798	0.851034
552	CA-228355-20682-22025-22085-22446[INC][11/21]	coding	1	1	228355	Madd	M1	0	0.25214	0.265639	0.177123	0.340646	0.279588	0.338654	0.325839	0.39633	0.303933	0.193858	0.216374	0.288835	0.247516	0.320023	0.353561	0.34075	0.289809
553	CA-67338-3203-28315-28459-55607[INC][4/40][UPT]	other	1	0	67338	Rffl	M1	0	0.0405105	0.0558109	NA	0.172434	0.047619	0.0931097	0.159072	0.185407	0.258917	0.0434783	0.111111		0.25	0.121951	0.276596	0.16129	0.348837
554	CA-22590-16194-18913-19105-23896[INC][3/15][DNT]	NMD_in	1	0	22590	Xpa	M1	0	0.148227	0.167205	0.0638319	0.185988	0.184757	0.236852	0.285027	0.214364	0.172418	0.120879	0.204545	0.195181	0.183099	0.213235	0.214502	0.196262	0.114504
555	CA-13859-56571-66029-66162-78303[INC][12/2]	NMD_ex	1	0	13859	Eps15l1	M1	0	0.529187	0.518476	0.725537	0.504361	0.679934	0.729616	0.744456	0.686382	0.707104	0.707042	0.570732	0.5	0.744828	0.808612	0.756432	0.807453	0.803175
556	CA-sr-chr10f-1544[INC][1136|237/271]	other	0	0	108829	Jmjd1c	M1	0	0.79479	0.672162	0.665291	0.592192	0.577307	0.951011	0.7875	0.875858	0.874587	0.610169	0.662921	0.54955	0.748344	0.829787	0.798165	0.873874	0.735294
557	CA-104457-4891-5114-5219-5446[INC][7/32][DNT]	coding	1	0	104457	0610010K14Rik	M1	0	0.381179	0.407875	0.275479	0.396335	0.389811	0.476609	0.529865	0.394968	0.456708	0.374245	0.348837	0.321234	0.427146	0.400372	0.448133	0.441624	0.35248
558	CA-sr-chr10f-2526[INC][429|425/144]	other	0	0	408062	Zfp873	M1	0	0.652893	0.607595	0.565217	0.578947	0.525	0.764706	0.631579	0.846154	0.714286	0.784946	0.833333	0.57377	0.714286	0.764706	0.90625	0.79661	0.707317
559	CA-sr-chr4f-1456[INC][346|464/521]	other	0	0	100041581	Zkscan16	M1	0	NA	NA	0.2	0.333333	0.252747	0.296	0.291667	0.417722	0.375661				0.444444	0.517241	0.461538	0.530516	0.471503
560	CA-269275-44966-64593-64833-72847[INC][4/3]	coding	1	0	269275	Acvr1c	M1	0	NA	0.61916	NA	0.73913	0.489362	0.762712	0.969524	0.826189	0.776125			0.617021	0.606061	0.807018	0.789062	0.767442	0.832258
561	CA-78887-52247-52673-52769-53127[INC][3/15]	coding	1	0	78887	Sfi1	M1	0	0.0683864	0.0872976	0.113402	0.0660868	0.272727	0.230769	0.119139	0.217759	0.294118	0.107143	0.0232558	0.0930233	0.186047	0.0833333	0.117117	0.115789	0.234043
562	CA-216613-191251-194344-194443-198348[INC][1/3][DNT]	coding	1	1	216613	Ccdc85a	M1	0	0.515488	0.606114	0.388797	0.756837	0.719416	0.770819	0.745908	0.707803	0.743339	0.384615		0.659521	0.758977	0.808019	0.786311	0.761317	0.698039
563	CA-56316-15841-16565-16717-17125[INC][11/1]	NMD_ex	1	0	56316	Ggcx	M1	0	0.621499	0.557397	0.458033	0.386558	0.547087	0.664994	0.809982	0.60984	0.642754	0.784615	0.62963	0.307692	0.559322	0.789474	0.733333	0.765432	0.65625
564	CA-114874-31564-38201-38303-40303[INC][2/5]	coding	1	1	114874	Ddhd1	M1	0	0.467725	0.64178	0.385186	0.361209	0.448644	0.459603	0.618366	0.760987	0.791627	0.402597	0.466667	0.394366	0.471545	0.777778	0.73913	0.779935	0.736434
565	CA-14056-50686-51200-51282-52114[INC][2/65]	NMD_in	1	1	14056	Ezh2	M1	0	0.0374201	0.0690458	0.083826	0.105039	0.0371948	0.0436405	0.12538	0.226079	0.304354	0.019802	0.0342342	0.0947368	0.0306748	0.142857	0.16129	0.207921	0.181818
566	CA-20637-14844-15463-15523-17829[INC][1/32]	NMD_in	1	1	20637	Snrnp70	M1	0	0.122035	0.177463	0.229406	0.0935606	0.12717	0.12543	0.290525	0.28392	0.36364	0.0654511	0.189843	0.128566	0.159597	0.197263	0.163787	0.20371	0.21314
567	CA-54604-62351-71212-71345-89901[INC][1/5][UPT]	NMD_in	1	1	54604	Pcnx	M1	0	0.257975	0.375405	0.190858	0.514256	0.568027	0.578093	0.535541	0.594592	0.423271	0.156069	0.382114	0.537538	0.646586	0.495798	0.626168	0.530792	0.488987
568	CA-319653-3190-4947-5038-7346[INC][3/15][UPT]	other	1	0	319653	Slc25a40	M1	0	0.334171	0.28858	0.132294	0.437631	0.254994	0.326858	0.464854	0.505703	0.415419			0.306122	0.428571	0.361702	0.386364	0.325301	0.318182
569	CA-103554-54380-58234-58295-61575[INC][2/48]	NMD_in	1	1	103554	Psme4	M1	0	0.139395	0.144008	0.109201	0.148602	0.140903	0.128882	0.194402	0.349027	0.194729	0.0738699	0.135647	0.153409	0.115385	0.129412	0.142232	0.114504	0.170732
570	CA-57258-19538-24467-24622-24733[INC][7/19]	NMD_in	1	1	57258	Xpo4	M1	0	0.264731	0.223441	0.165989	0.271048	0.152475	0.184514	0.482809	0.386883	0.348971	0.223529	0.230769	0.268293	0.297297	0.351351	0.4	0.302326	0.508197
571	CA-245555-3485-104436-104492-115111[INC][5/2][UPT]	other	1	0	245555	C77370	M1	0	0.751372	0.760205	0.79235	0.774052	0.842522	0.774942	0.993278	0.826868	0.849344	0.88	0.846154	0.803279	0.883598	0.964286	0.90099	0.882353	0.948718
572	CA-18021-52527-62719-62823-71315[INC][4/28][DNT]	coding	1	1	18021	Nfatc3	M1	0	0.11469	0.164378	0.0786063	0.151942	0.152309	0.161625	0.214225	0.146801	0.348386	0.0782609	0.101449	0.163934	0.0967742	0.241379	0.210884	0.31746	0.177778
573	CA-102334-10316-14896-15058-19457[INC][3/24]	NMD_in	1	1	102334	Ankrd10	M1	0	0.216024	0.173129	0.175006	0.30051	0.393386	0.293382	0.296832	0.412471	0.292803	0.260417	0.279778	0.305623	0.308824	0.448276	0.398601	0.337748	0.324675
574	CA-108100-60495-62946-62994-66267[INC][4/15][DNT]	coding	1	0	108100	Baiap2	M1	0	0.0601121	0.13337	0.243672	0.116322	0.082866	0.179912	NA	0.244685	0.64698	0.0810811	0.0243902	0.169811	0.2	0.166667	0.348837	0.724138
575	CA-sr-chr7f-5397[INC][209|924/1076]	other	0	0	360216	Zranb1	M1	0	0.235556	0.336207	0.236364	0.302752	0.255319	0.333333	0.454545	0.303797	0.346939	0.317647	0.373134	0.30303	0.376068	0.402299	0.423868	0.474048	0.322034
576	CA-sr-chr11r-1429[INC][181|9/364]	other	0	0	68087	Dcakd	M1	0	0.153846	0.103448	0.163636	0.0666667	0.169231	0.105263	0.225806	0.244444	0.5	0.1		0.116883	0.235294	0.306122	0.282609	0.259259	0.375
577	CA-233545-58898-59776-59818-62385[INC][2/8]	coding	1	1	233545	2210018M11Rik	M1	0	0.257231	0.187229	0.196107	0.206556	0.239978	0.217024	0.291822	0.392961	0.237771	0.261017	0.221374	0.206612	0.272727	0.284615	0.318087	0.361616	0.330769
578	CA-19126-103467-103891-103960-109622[INC][6/1]	coding	1	0	19126	Prom1	M1	0	0.761317	0.793829	0.802592	0.484327	0.795091	0.86456	0.834334	0.939995	0.930215	0.93361	0.863014	0.813953	0.944056	0.952096	0.926829	0.895954	0.95
579	CA-214968-53049-54908-55076-56725[INC][3/6][DNT]	coding	1	1	214968	Sema6d	M1	0	0.286982	0.263044	0.246763	0.363211	0.40105	0.30799	0.423771	0.313255	0.481584	0.325203	0.120419	0.311321	0.3875	0.518519	0.409524	0.474227	0.444444
580	CA-214968-53049-53409-53466-56725[INC][5/6][DNT]	coding	1	1	214968	Sema6d	M1	0	0.302359	0.310883	0.39669	0.38393	0.372992	0.337822	0.413707	0.403274	0.545545	0.302521	0.180488	0.342342	0.369775	0.438849	0.436364	0.5	0.538462
581	CA-sr-chr2f-5453[INC][98|211/246]	other	0	0	12995	Csnk2a1	M1	0	0.0555556	0.192308	0.138462	0.25	0.128205	0.470588	0.363636	0.404255	0.132075				0.761905	0.833333	0.902439	0.789474
582	CA-228361-46610-77886-77973-82892[INC][13/6]	coding	1	1	228361	Ambra1	M1	0	0.617386	0.566634	0.524126	0.626813	0.657232	0.740947	0.656089	0.608469	0.676868	0.659148	0.680556	0.648305	0.674699	0.688109	0.720395	0.690226	0.673846
583	CA-100088-8826-9509-9548-10512[INC][12/86]	coding	1	0	100088	Rcc1	M1	0	0.0863801	0.0751746	0.14339	0.0694096	0.157061	0.309552	0.170983	0.10792	0.249029	0.111111	0.137615	0.107143	0.34104	0.269231	0.136	0.232	0.297297
584	CA-sr-chr11r-179[INC][16|371/464]	other	0	0	17134	Mafg	M1	0	0.285714	0.113924	0.259259	0.272727	0.255319	0.221053	0.375	0.486486	0.282609	0.238095		0.211268	0.288136	0.321429	0.36	0.339623	0.343284
585	CA-sr-chr19r-1678[INC][302|19/371]	NMD_in	0	0	67710	Polr2g	M1	0	0.0534238	0.0407931	0.0987758	0.0610133	0.152299	0.159269	0.242568	0.0825336	0.110635	0.111111	0.2	0.35	0.410853	0.306667	0.227723	0.398374	0.347826
586	CA-sr-chr10r-3010[INC][3|2047/813]	other	0	0	327744	E130307A14Rik	M1	0	0.341991	0.410658	0.6	0.369697	0.463768	0.466667	0.643836	0.518987	0.576471	0.466102	0.563636	0.563492	0.640212	0.701754	0.647668	0.566038	0.733333
587	CA-sr-chr1r-1539[INC][1578|1552/1251]	other	0	0	12290	Cacna1e	M1	0	0.56465	0.469339	0.68811	0.54095	0.605509	0.632059	0.650157	0.6674	0.651224	0.35	0.494253	0.456311	0.479675	0.461039	0.501706	0.527508	0.53668
588	CA-211660-48341-50529-50735-52833[INC][4/3]	NMD_ex	1	0	211660	Cspp1	M1	0	0.535192	0.576041	0.42686	0.461572	0.506494	0.689682	0.644444	0.777778	0.473684	0.728571	0.606838	0.436364	0.486486	0.787234	0.706667	0.661017	0.428571
589	CA-66302-3262-8324-8442-14710[INC][27/2][UPT]	NMD_ex	1	0	66302	Fam82b	M1	0	0.761548	0.82335	0.70035	0.924494	0.820598	0.89576	0.897859	0.850909	0.8837	0.910112	0.833333	0.867769	0.987421	0.903614	0.978836	0.94	0.885714
590	CA-sr-chr10f-512[INC][2128|6875/5332]	NMD_in	0	0	52906	Ahi1	M1	0	0.302902	0.503976	0.321919	0.411134	0.431513	0.384917	0.539154	0.488357	0.469523	0.0828283	0.386047	0.536283	0.504863	0.465753	0.398664	0.378431	0.385735
591	CA-106581-3237-21219-21331-26662[INC][37/7][UPT]	other	1	0	106581	Itfg3	M1	0	0.275614	0.220827	0.166535	0.239624	0.292539	0.399389	0.197114	0.40802	0.324474	0.291667	0.28	0.222798	0.307692	0.37931	0.276074	0.329341	0.25
592	CA-14479-36331-46796-46883-52985[INC][10/18]	coding	1	1	14479	Usp15	M1	0	0.505986	0.523293	0.534455	0.405162	0.524362	0.502995	0.586272	0.535357	0.63139	0.380117	0.404959	0.479167	0.546577	0.623529	0.558473	0.643836	0.702006
593	CA-sr-chr7r-3718[INC][946|1053/276]	other	0	0	52480	D7Ertd715e	M1	0	0.821476	0.714687	0.893721	0.775029	0.814631	0.804496	0.870992	0.955988	0.872615	0.839196	0.8	0.683673	0.744681	0.807692	0.861111	0.855072	0.803922
594	CA-sr-chr9r-2023[INC][400|643/1715]	coding	0	0	69642	2310046A06Rik	M1	0	NA	0.0948141	0.259994	0.242437	0.154442	0.208958	0.278619	0.237172	0.408476			0.196013	0.184252	0.278772	0.242836	0.238349	0.283951
595	CA-sr-chr6f-2215[INC][127|101/306]	other	0	0	269774	Aak1	M1	0	0.190476	0.254237	0.153846	0.185185	0.189189	0.212121	0.304348	0.411765	0.185185	0.207792	0.26087		0.304348	0.222222	0.384615	0.346939	0.222222
596	CA-sr-chr4f-2951[INC][185|337/476]	NMD_in	0	0	56401	Lepre1	M1	0	0.199639	0.563149	0.435189	0.258439	0.312509	0.318626	0.559744	0.548594	0.65	0.056338	0.25	0.495327	0.369565	0.5	0.509434	0.573333	0.589744
597	CA-245880-73656-83844-84014-84792[INC][1/1]	NMD_ex	1	0	245880	Wasf3	M1	0	0.939873	0.674509	0.768784	0.956181	0.904107	0.949307	0.909947	0.957899	0.944444	0.851852		1	0.983607	0.991209	0.983099	0.968296	0.972145
598	CA-sr-chr1r-3036[INC][101|525/363]	other	0	0	227334	Usp40	M1	0	0.475942	0.251819	0.386139	0.333175	0.591837	0.657851	0.545455	0.607143	0.366617	0.522936	0.275862	0.368421	0.584416	0.6	0.448276	0.438202	0.511111
599	CA-19205-8351-8512-8590-9219[INC][71/64]	coding	1	0	19205	Ptbp1	M1	0	0.325774	0.381167	0.304519	0.435523	0.45672	0.543268	0.307871	0.509416	0.512929	0.372372	0.329208	0.419729	0.459119	0.469613	0.497758	0.468852	0.377551
600	CA-sr-chr7f-737[INC][137|110/600]	NMD_in	0	0	101540	Prkd2	M1	0	0.0295858	0.0958904	0.285714	0.114754	0.119048	0.152542	0.2	0.275862	0.235294	0.0514286	0.0204082	0.212121	0.238938	0.285714	0.333333	0.217391	0.105263
601	CA-sr-chr10r-3218[INC][540|3/334]	other	0	0	432442	Akap7	M1	0	0.359527	0.526447	0.344479	0.561029	0.529412	0.458333	0.606147	0.568342	0.500023	0.365079		0.48	0.457143	0.6	0.378378	0.411765	0.482759
602	CA-71445-6366-25114-25216-29013[INC][23/18]	other	1	0	71445	5530601H04Rik	M1	0	0.635166	0.592856	0.551273	0.673549	0.57426	0.66229	0.721098	0.578013	0.788104	0.582011	0.562189	0.598566	0.617486	0.674797	0.598039	0.687657	0.762238
603	CA-257633-11597-13314-13460-18085[INC][13/1]	NMD_ex	1	0	257633	Acsf3	M1	0	0.721043	0.751612	0.69757	0.791956	0.819042	0.857838	0.842638	0.894609	0.694277	0.901639	0.92	0.765363	0.922261	0.836066	0.95189	0.896104	0.865854
604	CA-sr-chr17r-2184[INC][1710|1036/6252]	NMD_in	0	0	56399	Akap8	M1	0	0.206153	0.217601	0.112344	0.154602	0.131652	0.124369	0.212881	0.31373	0.274544	0.163056	0.184275	0.214171	0.177465	0.209524	0.200737	0.230525	0.212828
605	CA-232089-3092-4947-4978-6393[INC][2/7][UPT]	other	1	0	232089	Elmod3	M1	0	0.252336	0.345133	0.46	0.327586	0.378788	0.290951	0.384615	0.52795	0.51938	0.485714	0.384615	0.25641	0.300813	0.533981	0.376812	0.423077	0.43662
606	CA-sr-chr14r-220[INC][284|102/583]	NMD_in	0	0	66435	Uggt2	M1	0	0.126761	0.275362	0.122807	0.125	0.0940171	0.108108	0.254237	0.302326	0.27907	0.1875	0.241379	0.288136	0.170213	0.342105	0.252747	0.395349	0.377778
607	CA-19280-51542-51663-51690-52976[INC][6/17]	other	1	0	19280	Ptprs	M1	0	0.547694	0.722027	0.812399	0.684599	0.626936	0.684147	0.805732	0.781766	0.823515	0.431734	0.556898	0.777159	0.71476	0.769029	0.804138	0.798561	0.804878
608	CA-sr-chr5r-4464[INC][177|472/3813]	NMD_in	0	0	320951	Pisd	M1	0	0.041841	0.0468986	0.0733333	0.0677966	0.0364026	0.0466926	0.0921053	0.0692718	0.255354	0.0496454	0.042654	0.0511247	0.0532725	0.0633609	0.0578035	0.0634518	0.298246
609	CA-245578-307459-350268-350298-439174[INC][2/3]	other	1	0	245578	Pcdh11x	M1	0	0.724401	0.724638	0.63581	0.79936	0.716084	0.809981	0.713774	0.941176	0.738095	0.847826		0.806167	0.797872	0.832061	0.883598	0.838509	0.82716
610	CA-sr-chr9r-2011[INC][2837|2419/1615]	coding	0	0	69642	2310046A06Rik	M1	0	NA	0.642317	0.60364	0.528563	0.51102	0.541256	0.735189	0.659388	0.682384			0.561866	0.564477	0.700288	0.679581	0.711452	0.672727
611	CA-231279-7916-9141-9281-10582[INC][9/2]	NMD_ex	1	0	231279	Guf1	M1	0	0.370341	0.299498	0.295694	0.426536	0.467499	0.508289	0.419985	0.384569	0.399033	0.564286	0.336538	0.394636	0.491525	0.482143	0.570093	0.505535	0.371795
612	CA-77065-3218-10445-10592-13790[INC][5/7][UPT]	other	1	0	77065	Ints7	M1	0	0.792512	0.857972	0.772496	0.689562	0.753698	0.746751	0.840458	0.916694	0.856611	0.83908	0.627586	0.707317	0.793427	0.725191	0.885714	0.827027	0.861386
613	CA-sr-chr6r-1121[INC][1168|737/1737]	coding	0	1	232341	Wnk1	M1	0	0.293921	0.201003	0.337239	0.209563	0.392745	0.305526	0.41041	0.280616	0.362224	0.25		0.227273	0.308411	0.357798	0.34688	0.366712	0.51087
614	CA-76355-7543-8180-8271-13904[INC][21/4]	NMD_ex	1	0	76355	Tgds	M1	0	0.745829	0.788002	0.776477	0.888733	0.800989	0.851282	0.728719	0.962855	0.918005	0.861702	0.876289	0.816092	0.762712	0.820513	0.890625	0.815126	0.875
615	CA-72168-19644-20208-20229-20436[INC][4/10][DNT]	coding	1	0	72168	Aifm3	M1	0	0.27219	0.443414	0.487284	0.11295	0.0960547	0.173917	0.536802	0.605817	0.70003	0.4		0.0952381	0.108434	0.539726	0.64624	0.689579	0.72315
616	CA-16548-5961-7793-7928-9548[INC][3/18]	coding	1	0	16548	Khk	M1	0	0.598147	0.353785	0.555556	0.437741	0.398456	0.525236	0.525273	0.628792	0.608208			0.641026	0.587302	0.663158	0.767442	0.68	0.679245
617	CA-sr-chr1f-4654[INC][151|206/429]	other	0	0	320977	A330023F24Rik	M1	0	NA	0.0222224	0.354843	0.111111	0.266669	0.147287	0.222223	0.40765	0.353234			0.0952381	0.2	0.302326	0.216667	0.350993	0.381818
618	CA-100515-3148-4568-4634-5044[INC][2/19][UPT]	other	1	0	100515	Zfp518b	M1	0	0.0582906	0.0904616	0.136174	0.120853	0.157374	0.47807	0.214286	0.191688	0.105263	0.164557	0.0967742	0.22314	0.232877	0.2	0.333333	0.277778
619	CA-21414-29314-30400-30473-31609[INC][1/19]	coding	1	1	21414	Tcf7	M1	0	0.306557	0.330623	0.30268	0.301057	0.228578	0.116229	NA	0.691379	0.482365	0.419355		0.207547	0.169231	0.285714	0.459459	0.548387
620	CA-sr-chr7r-4780[INC][15|156/299]	other	0	0	233103	4931406P16Rik	M1	0	0.134328	0.222222	0.0882353	0.310345	0.178571	0.183673	0.235294	0.209302	0.375	0.219512		0.257143	0.428571		0.190476	0.12	0.230769
621	CA-sr-chr17r-3735[INC][648|8525/1678]	other	0	0	328734	Pisd-ps2	M1	0	0.673529	0.674944	0.695755	0.648649	0.644628	0.716814	0.823276	0.823529	0.604051	0.760766	0.842466	0.86277	0.899225	0.886978	0.869347	0.907264	0.588785
622	CA-71276-62287-64610-64825-69196[INC][3/2]	NMD_in	1	0	71276	Ccdc57	M1	0	0.157906	0.200029	0.169815	0.10893	0.157917	0.155559	0.217408	0.147565	0.369154	0.0588235	0.3125	0.132075	0.186047	0.176471	0.191011	0.230769	0.2
623	CA-269587-110526-115327-115390-120494[INC][7/38]	coding	1	1	269587	Epb4.1	M1	0	0.215384	0.243999	0.150919	0.338936	0.226144	0.231792	0.255598	0.380989	0.267126	0.370409	0.179724	0.348601	0.171875	0.350318	0.387387	0.321267	0.33758
624	CA-68910-3473-5338-5414-6087[INC][24/4][UPT]	other	1	0	68910	Zfp467	M1	0	0.637676	0.638181	0.69773	0.585702	0.707719	0.822118	0.696006	0.710774	0.646093	0.837838	0.694444	0.525641	0.746269	0.747573	0.825243	0.705357	0.556962
625	CA-sr-chr9f-599[INC][586|898/200]	other	0	0	235086	Igsf9b	M1	0	0.820225	0.641791	0.840909	0.621622	0.684211	0.739535	0.851064	0.818182	0.830189	0.822222		0.644444	0.793103	0.944444	0.825	0.837398	0.885057
626	CA-sr-chr12r-1595[INC][234|163/352]	other	0	0	100504101	Gm20063	M1	0	NA	NA	0.571429	0.302326	0.375	0.392857	0.484848	0.714286	0.545455			0.0769231	0.211009	0.376812	0.383085	0.436975	0.28125
627	CA-22249-59177-105459-105495-109760[INC][7/5]	coding	1	0	22249	Unc13b	M1	0	0.241852	0.35272	0.447398	0.310239	0.309024	0.209817	0.55	0.539989	0.380588	0.229091	0.25	0.366906	0.366337	0.555556	0.309091	0.269231	0.333333
628	CA-215474-3106-7352-7477-12287[INC][5/13][UPT]	other	1	0	215474	Sec22c	M1	0	0.0954484	0.117845	0.187503	0.10989	0.0750988	0.14094	0.147826	0.123862	0.289855	0.121951	0.131313	0.140299	0.164634	0.164179	0.145985	0.160305	0.164384
629	CA-sr-chr10r-810[INC][1080|753/1314]	coding	0	1	260315	Nav3	M1	0	0.358622	0.309666	0.385113	0.207316	0.37003	0.318503	0.36369	0.365944	0.45844	0.375	0.462366	0.366071	0.431429	0.519481	0.443946	0.562044	0.53125
630	CA-sr-chr10f-718[INC][169|60/465]	NMD_in	0	0	73910	Arhgap18	M1	0	0.0714286	0.173333	0.193548	0.220779	0.117647	0.106383	0.191489	0.405405	0.179487	0.0520231	0	0.181818	0.113924	0.238095	0.241379	0.307692	0.257143
631	CA-19280-45028-50323-50382-50514[INC][1/3]	other	1	0	19280	Ptprs	M1	0	0.825688	0.639532	0.752528	0.751485	0.779221	0.966367	0.80447	0.745208	0.804913	0.87013	0.851351	0.658363	0.866667	0.922481	0.846809	0.778723	0.910828
632	CA-319478-3192-3317-3393-5908[INC][4/2][UPT]	other	1	1	319478	Cxxc4	M1	0	0.55278	0.594364	0.552638	0.623029	0.626942	0.473495	0.594745	0.639257	0.876825	0.656051	0.434783	0.511628	0.621951	0.884058	0.692308	0.738318	0.714286
633	CA-sr-chr11r-5241[INC][2127|2338/2349]	coding	0	1	216613	Ccdc85a	M1	0	0.32989	0.466226	0.28555	0.464803	0.485743	0.527095	0.444872	0.430334	0.414257	0.333333		0.500756	0.507117	0.457686	0.509918	0.516432	0.416667
634	CA-14360-160132-163120-163276-165217[INC][9/2]	coding	1	1	14360	Fyn	M1	0	0.631321	0.628936	0.498868	0.740901	0.780484	0.696836	0.645049	0.647248	0.788016	1	0.909091	1	0.986111	0.882353	0.980583	0.942308	0.953488
635	CA-20354-33393-62074-62138-71102[INC][6/38]	other	1	0	20354	Sema4d	M1	0	0.131664	0.145912	0.366029	0.1304	0.247951	0.42322	0.26454	0.221222	0.260616	0.2	0.163265	0.161049	0.341176	0.3	0.247401	0.234624	0.408602
636	CA-219072-5225-6607-6720-7325[INC][1/54]	NMD_in	1	0	219072	Haus4	M1	0	0.0392952	0.0543957	0.113486	0.0488922	0.0499949	0.111111	0.0322581	0.0440054	0.351918	0.0526316	0.0503597	0.0654206	0.0869565		0.08	0.117647	0.0322581
637	CA-244484-3081-23429-23535-30971[INC][4/5][UPT]	other	1	0	244484	Wdr17	M1	0	0.401456	0.485157	0.557453	0.446589	0.492358	0.555098	0.496063	0.441471	0.61788	0.44		0.465909	0.527778	0.616667	0.544402	0.520325	0.56391
638	CA-21414-25041-26626-26719-27768[INC][17/15]	coding	1	0	21414	Tcf7	M1	0	0.11444	0.221795	0.15279	0.266928	0.0909622	0.126817	0.190398	0.303222	0.260267	0.0967742		0.0967742	0.131579	0.128205	0.272727	0.157895	0.209302
639	CA-sr-chr2f-6053[INC][53|800/800]	other	0	0	20779	Src	M1	0	0.316129	0.278689	0.340909	0.575	0.28972	0.315315	0.538462	0.380282	0.477477	0.317829	0.314286	0.197531	0.210811	0.365385	0.340426	0.399142	0.521739
640	CA-12912-28846-29923-29965-36413[INC][5/24]	coding	1	1	12912	Creb1	M1	0	0.395498	0.27058	0.457036	0.438959	0.474585	0.420315	0.453982	0.617864	0.332353	0.567568	0.714286	0.621622	0.784615	0.705882	0.758621	0.789474	0.909091
641	CA-sr-chr2f-4631[INC][27|1880/597]	other	0	0	66170	Chchd5	M1	0	0.591433	0.593124	0.595037	0.534616	0.476793	0.549049	0.549693	0.661132	0.698979	0.7375	0.701149	0.671642	0.614679	0.738318	0.755319	0.848649	0.775701
642	CA-18552-198140-222878-222982-244854[INC][6/1]	NMD_ex	1	1	18552	Pcsk5	M1	0	0.773502	0.536443	0.745368	0.735345	0.842086	0.875363	0.779846	0.738247	0.735624	0.92		0.72093	0.887006	0.87037	0.904762	0.90625	0.831325
643	CA-320244-198654-202270-202393-231193[INC][6/3][DNT]	coding	1	0	320244	Ttll5	M1	0	0.302531	0.435408	0.302338	0.551053	0.347843	0.420392	0.507013	0.445277	0.395867	0.404255	0.454545	0.433333	0.524229	0.525424	0.546875	0.528536	0.43617
644	CA-sr-chr3f-1394[INC][538|197/882]	other	0	0	387133	Mir9-1	M1	0	0.294686	0.354839	0.229682	0.340659	0.183333	0.179487	0.230769	0.538462	0.485714	0.276316	0.321534	0.310811	0.227723		0.272727	0.333333
645	CA-sr-chr2r-2522[INC][375|322/258]	NMD_in	0	0	14118	Fbn1	M1	0	0.546307	0.676313	0.466554	0.702967	0.563889	0.423014	0.615859	0.826087	0.708589	0.103139	0.481481	0.93985	0.754386		0.851852	0.818182	0.538462
646	CA-sr-chr8f-89[INC][615|5/848]	NMD_in	0	0	20911	Stxbp2	M1	0	0.10819	0.240663	0.279517	0.168897	0.150635	0.134529	0.308889	0.224901	0.24692	0.142857	0.142857	0.327354	0.333333	0.269841	0.296	0.42446	0.354167
647	CA-56526-69856-72282-72327-76150[INC][6/1]	coding	1	1	56526	Sept6	M1	0	0.660582	0.971858	0.785793	0.773495	0.831696	0.867438	0.968802	0.811735	0.794103	0.626016	0.6875	0.939394	0.986014	1	0.878788	0.884058	0.941176
648	CA-630836-3135-3944-4019-20210[INC][3/3][UPT]	coding	1	0	630836	2010315B03Rik	M1	0	0.592593	0.462366	0.730625	0.709197	0.581818	0.617735	0.704545	0.660093	0.652861	0.55		0.619048	0.753425	0.859649	0.730769	0.743119	0.740741
649	CA-319415-3809-50207-50266-124438[INC][5/4][UPT]	other	1	0	319415	Hs3st5	M1	0	0.0308399	0.287956	0.310919	0.135965	0.253732	0.141122	0.323461	0.221877	0.281726	0.225806	0.259259	0.274725	0.27044	0.305263	0.230769	0.233333	0.272727
650	CA-75593-3309-4291-4470-12050[INC][21/11][UPT]	NMD_ex	1	0	75593	2410003K15Rik	M1	0	0.690012	0.690286	0.744558	0.629518	0.53061	0.671122	0.664663	0.765052	0.759367	0.863517	0.778894	0.536615	0.600449	0.810056	0.76	0.754119	0.742857
651	CA-sr-chr9f-2912[INC][751|272/297]	other	0	0	382089	Ripply2	M1	0	0.421053	0.675676	0.813953	0.535714	0.62	0.736842	0.7	0.588235	0.700935			0.6	0.630252	0.66	0.594828	0.761658	0.772727
652	CA-319876-134615-135798-135912-138232[INC][6/5]	coding	1	0	319876	Cobll1	M1	0	0.527966	0.644444	0.695229	0.44266	0.640158	0.642842	0.527927	0.870571	0.543541	0.636364		0.567568	0.479452	0.617021	0.517241	0.688889	0.723077
653	CA-sr-chr10r-3391[INC][97|19/334]	coding	0	0	215789	Phactr2	M1	0	0.0899964	0.104856	0.0730731	0.422526	0.256118	0.292852	0.133744	0.280191	0.179118	0.205128	0.1		0.132075	0.111111	0.136364	0.104478	0.08
654	CA-18087-15385-22207-22235-24941[INC][4/18]	NMD_in	1	1	18087	Nktr	M1	0	0.107672	0.148498	0.283742	0.19849	0.206546	0.124584	0.137165	0.334206	0.234911	0.0945274	0.157895	0.361446	0.208889	0.227513	0.204188	0.144279	0.428571
655	CA-sr-chr5r-2260[INC][9|2875/738]	other	0	0	72898	Asphd2	M1	0	0.526316	0.57377	0.694444	0.628319	0.581699	0.6	0.74	0.611111	0.572193	0.68595	0.518519	0.678363	0.623583	0.643564	0.698276	0.684211	0.658537
656	CA-140810-3529-28269-28343-30976[INC][5/15][UPT]	other	1	0	140810	Ttbk2	M1	0	0.442544	0.548186	0.582885	0.592706	0.554211	0.546708	0.485927	0.522785	0.709604	0.47	0.37037	0.544444	0.554217	0.48954	0.486405	0.566327	0.583333
657	CA-15444-3171-4540-4591-5978[INC][1/4]	other	1	0	15444	Hpca	M1	0	NA	0.585518	0.531313	0.591055	0.853155	0.788947	0.691045	0.584555	0.580389			0.72973	0.921311	0.875912	0.757798	0.770751	0.723577
658	CA-109136-3043-13510-13748-16302[INC][4/10][UPT]	other	1	0	109136	Mmaa	M1	0	0.558288	0.536723	0.605845	0.545585	0.52381	0.410853	0.725059	0.510817	0.666681	0.591398	0.625	0.729167	0.584615	0.6	0.566434	0.503356	0.574468
659	CA-sr-chr2r-6505[INC][124|227/1128]	NMD_in	0	0	13418	Dnajc1	M1	0	0.146889	0.176858	0.16318	0.0488234	0.072861	0.12023	0.0699748	0.125218	0.320124	0.0539419	0.118644	0.166667	0.139013	0.123967	0.0810811	0.136	0.152174
660	CA-sr-chrXf-792[INC][223|553/537]	other	0	0	245450	Slitrk2	M1	0	0.37931	0.420561	0.406593	0.35	0.366667	0.246154	0.516129	0.315068	0.517241	0.322581	0.5625	0.479167	0.386503	0.314685	0.386667	0.397436	0.313131
661	CA-17762-58774-61472-61559-66423[INC][6/2]	coding	1	0	17762	Mapt	M1	0	NA	NA	0.543717	0.573271	0.312855	0.452449	0.55128	0.480437	0.534442			0.615385	0.389313	0.568932	0.564534	0.517316	0.566303
662	CA-54525-35799-36695-36923-40209[INC][1/2]	other	1	0	54525	Syt7	M1	0	0.363658	0.485121	0.382566	0.34512	0.304789	0.257703	0.385985	0.41806	0.387417	0.209877		0.390935	0.301924	0.392857	0.406326	0.4033	0.462651
663	CA-234358-20424-20626-20684-21797[INC][2/2][DNT]	coding	1	0	234358	Zfp930	M1	0	0.806438	0.604306	0.756077	0.668848	0.913519	0.739466	0.706308	0.677461	0.689187	0.797468	0.71875	0.709677	0.940594	0.898734	0.761006	0.788079	0.733333
664	CA-sr-chr11f-1633[INC][595|4/465]	NMD_in	0	0	18452	P4ha2	M1	0	0.414634	0.370445	0.289474	0.487978	0.488249	0.594717	0.381818	0.291113	0.257484	0.619048		0.322034	0.344262	0.527778	0.308642	0.379747	0.372093
665	CA-53357-3162-3657-3737-13361[INC][5/13][UPT]	other	1	0	53357	Pla2g6	M1	0	0.411713	0.398473	0.287926	0.272925	0.302318	0.246863	0.477266	0.257149	0.270022	0.54386	0.826087	0.347826	0.482759	0.653846	0.538462	0.62069	0.542857
666	CA-66196-18145-18258-18335-19901[INC][6/2]	NMD_ex	1	0	66196	Myo19	M1	0	0.771065	0.694629	0.694915	0.676471	0.607143	NA	0.714286	0.411522	0.862069	0.75	0.813953	0.67033	0.661017	0.5	0.590909	0.617647	0.538462
667	CA-sr-chr18f-95[INC][29|472/540]	NMD_in	0	0	21417	Zeb1	M1	0	0.4287	0.37018	0.465248	0.257885	0.289334	0.428993	0.316093	0.27783	0.422403	0.389831		0.348837	0.233333	0.298701	0.360656	0.346667	0.218391
668	CA-13430-67887-68750-68762-72596[INC][24/10]	coding	1	1	13430	Dnm2	M1	0	0.642489	0.614316	0.423832	0.580656	0.420193	0.376086	0.394344	0.615811	0.59611	0.559322	0.828877	0.712264	0.439189	0.492711	0.525151	0.595285	0.568465
669	CA-18553-166272-166430-166469-172613[INC][3/4]	coding	1	0	18553	Pcsk6	M1	0	0.619432	0.548248	0.548082	0.574229	0.612578	0.41206	0.528831	0.57642	0.617417	0.585366	0.833333	0.472527	0.698113	0.548387	0.614035	0.643564	0.736842
670	CA-329877-67983-68227-68374-74307[INC][7/3]	coding	1	0	329877	Dennd4c	M1	0	0.78853	0.775917	0.790259	0.669531	0.582418	0.698625	0.729062	0.628087	0.813803	0.736842	0.692308	0.8	0.726496	0.731343	0.753086	0.722772	0.690476
671	CA-64685-3300-3581-3621-15548[INC][13/12][UPT]	other	1	0	64685	Nmi	M1	0	0.384548	0.519757	0.292479	0.548395	0.499962	0.315789	0.555556	0.20893	0.41252	0.642857		0.411765	0.28		0.575758	0.535714	0.567568
672	CA-sr-chrXf-60[INC][142|177/254]	other	0	0	54636	Wdr45	M1	0	0.276591	0.454535	0.399607	0.368416	0.315602	0.435893	0.333329	0.423722	0.146338	0.307692		0.6	0.428571	0.409091	0.3125	0.4	0.285714
673	CA-sr-chr9f-2394[INC][411|212/179]	NMD_ex	0	0	93697	Narg2	M1	0	0.770992	0.722772	0.521127	0.704918	0.714286	0.555556	0.8	0.588235	0.55102	0.76378	0.822222	0.72973	0.471698	0.6	0.507246	0.571429
674	CA-235907-7986-10628-10727-21166[INC][1/3][UPT]	other	1	0	235907	Zfp71-rs1	M1	0	0.247272	0.15168	0.0402643	0.148148	0.168256	0.0399595	0.214782	0.122247	0.0267781	0.191489	0.1875	0.115385	0.333333	0.225806	0.151515	0.151515	0.142857
675	CA-14805-379105-396363-396450-396907[INC][9/4][DNT]	coding	1	1	14805	Grik1	M1	0	0.362023	0.400868	0.260446	0.516091	0.565587	0.364003	0.269743	0.363656	0.298318	0.220339	0	0.420765	0.495385	0.240741	0.314917	0.221053	0.189189
676	CA-sr-chr5r-322[INC][138|255/328]	other	0	0			M1	0	NA	NA	0.461538	0.45283	0.329032	0.457627	0.446809	0.125	0.461538			0.470588	0.333333	0.363636	0.445783	0.289474	0.230769
677	CA-sr-chr13r-1150[INC][703|608/123]	other	0	0			M1	0	0.95082	0.745223	0.802817	0.948276	0.893939	0.849057	0.797101	0.865385	0.731092	0.929825	0.92	0.964286	0.933333	0.674419	0.744186	0.816092	0.782609
678	CA-381802-6327-8209-8291-12287[INC][29/9]	NMD_ex	1	0	381802	Tsen2	M1	0	0.822145	0.703329	0.581772	0.746793	0.681927	0.674081	0.556802	0.691191	0.712677	0.952381	0.849624	0.767089	0.747989	0.705521	0.69146	0.704301	0.672414
679	CA-104348-19854-20050-20114-21478[INC][6/6][DNT]	coding	1	0	104348	Zfp120	M1	0	0.730941	0.659171	0.694529	0.674098	0.575428	0.712351	0.42951	0.586384	0.767141	0.737705	0.702128	0.638889	0.769231	0.744186	0.752066	0.76	0.882353
680	CA-11994-128280-232226-232241-232731[INC][10/19]	coding	1	1	11994	Pcdh15	M1	0	NA	0.518517	0.665383	0.569725	0.626292	0.59114	NA	0.321429	0.652174	0.375		0.641791	0.552239	0.5	0.541667	0.478261	0.5
681	CA-56490-325498-332746-332910-333277[INC][5/9]	other	1	1	56490	Zbtb20	M1	0	0.588992	0.603048	0.498666	0.798152	0.544567	0.505664	0.646856	0.41857	0.56054	0.529412	0.652174	0.703704	0.666667	0.428571	0.55	0.2	0.641026
682	CA-sr-chr1r-3956[INC][5|4098/591]	NMD_in	0	0	70396	Asnsd1	M1	0	0.782134	0.880587	0.799436	0.855277	0.73053	0.806955	0.81567	0.829469	0.678624	0.769912	0.816092	0.841772	0.791123	0.701031	0.718033	0.705382	0.630137
683	CA-69113-10678-12217-12306-17338[INC][15/3]	NMD_ex	1	0	69113	Alkbh3	M1	0	0.461164	0.420889	0.529282	0.269185	0.514749	0.422546	0.331063	0.289539	0.455766	0.625	0.474747	0.45679	0.510549	0.544118	0.603687	0.576923	0.62069
684	CA-69748-3147-7772-7875-8798[INC][109/2][UPT]	NMD_ex	1	0	69748	Aldh16a1	M1	0	0.885319	0.860926	0.704487	0.83927	0.882019	0.74601	0.862069	0.62372	0.804147	1	0.948718	0.733333	0.788235	0.857143	0.915493	0.768116	0.907692
685	CA-sr-chr5f-2677[INC][417|336/228]	other	0	0			M1	0	0.625	0.613333	0.666667	0.7	0.605634	0.438596	0.389831	0.773585	0.55	0.815385	0.767442	0.702128	0.619048	0.5	0.626374	0.578947	0.636364
686	CA-sr-chr15r-1518[INC][92|1259/322]	other	0	0	27373	Csnk1e	M1	0	0.666667	0.614458	0.704142	0.52381	0.430464	0.368421	0.578947	0.548387	0.591837	0.69863	0.777778	0.666667	0.679487	0.684211	0.661972	0.661538	0.6
687	CA-268935-26117-26461-26623-26831[INC][5/2]	coding	1	1	268935	Scube3	M1	0	0.65172	0.678665	0.543285	0.584343	0.428581	0.757857	0.294174	0.509434	NA	0.657658	0.709677	0.561404	0.714286
688	CA-sr-chr10r-2715[INC][791|540/696]	coding	0	0	75906	Fam184a	M1	0	0.497322	0.42647	0.389248	0.614557	0.538035	0.395217	0.385462	0.384162	0.465681	0.473684	0.238095	0.635036	0.582222	0.482759	0.454545	0.512	0.446154
689	CA-20679-461180-462606-462729-491585[INC][3/6]	coding	1	1	20679	Sox6	M1	0	0.244314	0.299999	0.133323	0.251495	0.247983	0.188599	0.251653	0.184192	0.0910645	0.319149	0.296296	0.155172	0.130435	0.217391	0.2	0.225806	0.169231
690	CA-69113-3048-3322-3468-5138[INC][9/18][UPT]	other	1	0	69113	Alkbh3	M1	0	0.523188	0.529976	0.477287	0.529399	0.438507	0.326767	0.551608	0.415854	0.459025	0.491803	0.371429	0.615385	0.527273	0.447368	0.636364	0.616438	0.479167
691	CA-sr-chr3f-2671[INC][105|64/8]	other	0	0	99512	Wdr47	M1	0	0.232088	0.446697	0.315207	0.256545	0.158456	0.0467948	0.0374735	NA	0.395453			1
692	CA-sr-chr17f-2122[INC][18|137/163]	other	0	0			M1	0	0.181818	0.428571	0.214286	0.282051	0.290323	0.2	NA	0.157895	0.234043			0.384615	0.5		0.44186	0.361702
693	CA-67839-27174-27872-28052-32069[INC][12/5]	coding	1	0	67839	Gpsm1	M1	0	0.86067	0.895311	0.73499	0.915128	0.863019	0.822396	0.842487	0.783444	0.714157	0.881932	0.822695	0.907306	0.877503	0.898438	0.904509	0.833766	0.782805
694	CA-21357-4100-5283-5386-5929[INC][31/4]	NMD_ex	1	0	21357	Tarbp2	M1	0	0.322687	0.380512	0.452771	0.309545	0.269073	0.37134	0.135866	0.374283	0.266829				0		0.1
695	CA-19303-43247-47786-47888-48149[INC][3/27]	coding	1	0	19303	Pxn	M1	0	0.33516	0.451583	0.40097	0.381619	0.361019	0.182495	0.316603	0.407467	0.310216	0.243781	0.410714	0.522388	0.228426	0.287129	0.322034	0.298013	0.237288
696	CA-12916-3210-12998-13096-15111[INC][8/14][UPT]	other	1	0	12916	Crem	M1	0	0.365485	0.340909	0.313447	0.498983	0.324786	0.333368	0.405435	0.182542	0.228591	0.545455	0.333333	0.285714	0.290323	0.314286	0.244444	0.191011	0.2
697	CA-13640-270481-270921-271002-276854[INC][6/2][DNT]	other	1	1	13640	Efna5	M1	0	0.700104	0.818182	0.625754	0.75743	0.686333	0.636904	0.615792	0.640759	0.715726	0.795053		0.808	0.74	0.689498	0.806452	0.719697	0.716049
698	CA-sr-chr6r-1329[INC][79|98/198]	NMD_ex	0	0	212516	BC060267	M1	0	0.473684	0.333333	0.567568	0.529412	0.217391	0.421053	0.207547	0.344828	0.380282			0.181818	0.12	0.28	0.210526	0.266667
699	CA-sr-chr13f-2243[INC][160|80/224]	other	0	0	100040322	3830408C21Rik	M1	0	NA	0.485714	0.534884	0.207547	0.3	0.2	0.272727	0.357143	NA			0.395349	0.241379	0.133333	0.372549	0.283019	0.368421
700	CA-67131-4957-5212-5333-5405[INC][16/15]	NMD_in	1	0	67131	Acbd4	M1	0	0.47855	0.355392	0.517013	0.386563	0.373146	0.3035	0.360491	0.372287	0.403249	0.454545	0.297297	0.466102	0.386957	0.31565	0.315716	0.373178	0.387755
701	CA-sr-chrXr-627[INC][1513|2/198]	other	0	0	279653	Pcdh19	M1	0	0.895815	0.674899	0.81991	0.860962	0.905096	0.731706	0.806553	0.666667	0.661009	0.821429	1	0.780822	0.817308	0.606061	0.656566	0.693694	0.9
702	CA-106639-3102-3899-4066-4882[INC][1/17][UPT][DNT]	other	1	0	106639	Vmac	M1	0	0.555556	0.393548	0.381818	0.534884	0.506849	0.5	0.393939	0.371429	0.191489	0.568627	0.823529	0.697674	0.6	0.361702	0.566265	0.393939	0.509434
703	CA-227674-8632-9357-9466-10035[INC][1/14]	NMD_in	1	0	227674	Ddx31	M1	0	0.321739	0.463454	0.314714	0.421078	0.206438	0.236364	NA	0.142857	0.375877	0.164179	0.185185	0.324675	0.178082	0.0740741	0.0612245	0.135135	0.181818
704	CA-66795-72771-185999-186138-204320[INC][12/3]	NMD_ex	1	0	66795	Atg10	M1	0	0.87533	0.888989	0.735907	0.929819	0.815823	0.823546	0.701719	0.814241	0.76955	0.913793	0.857143	0.842105	0.781818	0.783784	0.778393	0.779376	0.687805
705	CA-18613-46540-56257-56280-63119[INC][4/8][DNT]	coding	1	0	18613	Pecam1	M1	0	0.470933	0.558895	0.633647	0.453146	0.489181	0.467257	0.428476	0.361216	0.540651	0.603687		0.48	0.471861	0.468208	0.522267	0.498127	0.623932
706	CA-sr-chr15f-1006[INC][812|9/1172]	other	0	0	19296	Pvt1	M1	0	NA	0.300096	0.264368	0.390365	0.363976	0.359799	0.241307	0.238276	0.156442			0.38835	0.338742	0.212963	0.184751	0.174419	0.111111
707	CA-20619-21606-26151-26244-30130[INC][3/58]	NMD_in	1	0	20619	Snap23	M1	0	0.189687	0.354021	0.319742	0.182468	0.177365	0.117919	0.211781	0.183669	0.189467	0.0735695	0.189873	0.319588	0.188034	0.25	0.160784	0.183333	0.163265
708	CA-22379-44187-44290-44373-45300[INC][1/17]	NMD_in	1	1	22379	Fmnl3	M1	0	0.51039	0.711624	0.670842	0.445568	0.46246	0.300018	0.615367	0.269732	0.475651	0.355932	0.806452	0.646341	0.309859	0.333333	0.333333	0.310345	0.358491
709	CA-sr-chr18f-770[INC][29|1135/899]	other	0	0	11789	Apc	M1	0	0.59227	0.603561	0.589744	0.531034	0.504368	0.515928	0.381818	0.589041	0.522727			0.387755	0.279318	0.208791	0.235088	0.378049	0.148148
710	CA-227449-16771-18609-18681-24296[INC][5/4]	coding	1	1	227449	Zcchc2	M1	0	0.384292	0.352158	0.378144	0.197418	0.298632	0.374394	0.220167	0.264857	0.167744	0.536585	0.5625	0.367742	0.238411	0.30131	0.201835	0.270588	0.209677
711	CA-sr-chr7r-3781[INC][386|143/406]	other	0	0			M1	0	0.565217	0.416667	0.638298	0.323077	0.261905	0.268293	0.306931	0.433962	0.305785			0.441176	0.454545	0.297297	0.469388	0.393939	0.344828
712	CA-103268-83538-84154-84241-88930[INC][10/7]	coding	1	0	103268	Cep57l1	M1	0	0.240501	0.264421	0.274124	0.182753	0.362319	0.166667	0.0769231	0.228996	0.166648	0.326316	0.264706	0.268293	0.189189	0.125	0.164557	0.0857143	0.333333
713	CA-20733-24607-24848-24921-25525[INC][4/248]	NMD_in	1	0	20733	Spint2	M1	0	0.138816	0.240987	0.229135	0.339803	0.338741	0.223732	0.159253	0.0812019	0.093042	0.0718563	0	0.370079	0.385827	0.18894	0.107368	0.141264	0.115987
714	CA-sr-chr17r-343[INC][123|128/517]	NMD_in	0	0	72167	Thumpd2	M1	0	0.180328	0.254545	0.317647	0.047619	0.155556	0.116279	0.0952381	0.0930233	0.147059	0.2	0.282051	0.223881	0.147059	0.103448	0.173913	0.168539	0.155556
715	CA-72662-16724-16812-16897-18616[INC][8/2]	NMD_ex	1	0	72662	Dis3	M1	0	0.904259	0.873967	0.96138	0.890039	0.940122	0.889027	0.75	0.905847	0.828621	0.947253	0.940476	0.986207	0.975904	0.886525	0.957672	0.953917	0.962963
716	CA-67009-3436-17917-18117-22753[INC][20/12][UPT]	other	1	0	67009	Ttc23	M1	0	0.520764	0.429823	0.56298	0.461941	0.532398	0.479452	0.309842	0.511111	0.276596	0.380117	0.737705	0.692308	0.506494	0.347826	0.454545	0.428571	0.238095
717	CA-sr-chr11f-542[INC][152|3/178]	other	0	0			M1	0	NA	0.333333	NA	0.272727	0.219512	0.352941	0.212121	0.0746269	0.206897						0.419355	0.361702
718	CA-sr-chr8r-1535[INC][2|304/221]	other	0	0			M1	0	0.465362	0.473334	0.345226	0.633268	0.363044	0.358615	0.204845	0.391145	0.370733	0.555556		0.833333	0.490196		0.454545	0.36	0.25
719	CA-78177-41375-42266-42419-46156[INC][5/1]	coding	1	0	78177	Ninl	M1	0	0.812926	0.723203	0.744429	0.725075	0.612566	0.383849	NA	0.445715	0.795037	0.88	0.840909	0.666667	0.571429	0.72093	0.719298	0.873016	0.714286
720	CA-75764-3359-5979-6031-6124[INC][15/9][UPT]	other	1	0	75764	Slx1b	M1	0	0.37548	0.294646	0.416149	0.145595	0.350629	0.219093	0.235945	0.191366	0.219816	0.365079	0.376623	0.284133	0.346154	0.208791	0.254237	0.271028	0.317647
721	CA-229780-22949-25077-25124-25328[INC][21/1][UPT]	NMD_ex	1	0	229780	Ccdc76	M1	0	0.853386	0.86475	0.92742	0.855371	0.9015	0.98806	0.619569	0.776735	0.66375	0.969697	0.963636	0.971831	0.969697	0.882353	0.803279	0.84	0.897436
722	CA-sr-chr9f-3090[INC][1067|992/152]	NMD_ex	0	1	24127	Xrn1	M1	0	0.914729	0.865385	0.902622	0.916667	0.916168	0.923664	0.690476	0.791667	0.87156	0.949367	0.971014	0.888889	0.888889	0.836364	0.808	0.798658	0.912088
723	CA-214444-64224-75808-76027-95770[INC][8/4]	coding	1	0	214444	Cdk5rap2	M1	0	0.844996	0.865123	0.83856	0.912533	0.776637	0.881805	0.783253	0.798872	0.635116	0.893443	0.801527	0.829787	0.814815	0.707317	0.8	0.948718	0.607843
724	CA-sr-chr11r-4532[INC][216|346/340]	other	0	0			M1	0	0.513514	0.533333	0.677419	0.515152	0.365854	0.575	0.44898	0.360544	0.391304	0.851852			0.428571	0.5625	0.378049	0.441624	0.389831
725	CA-233545-64818-65759-66239-68685[INC][5/7][DNT]	coding	1	1	233545	2210018M11Rik	M1	0	0.704061	0.777266	0.680009	0.821217	0.683271	0.719193	0.676055	0.587605	0.680196	0.699507	0.78022	0.794872	0.757426	0.681159	0.680815	0.6	0.6
726	CA-sr-chr2r-6914[INC][858|13/364]	other	0	0	71648	Optn	M1	0	NA	0.666664	0.591361	0.586843	0.525737	0.642884	0.538461	0.420726	0.535496	0.45		0.533333	0.590164	0.658537	0.608392	0.515152	0.649485
727	CA-sr-chr12r-260[INC][2|578/219]	coding	0	0	26448	Stk30	M1	0	0.489634	0.668858	0.536872	0.613061	0.584535	0.504762	0.548306	0.487308	0.341812	0.7		0.745455	0.64	0.464286	0.522388	0.531915	0.806452
728	CA-sr-chr5r-4009[INC][259|606/714]	other	0	0	665775	Bod1l	M1	0	0.432652	0.544818	0.432648	0.635222	0.475246	0.44211	0.314216	0.422247	0.409057	0.378378	0.47541	0.485714	0.433962	0.265823	0.326829	0.306931	0.325581
729	CA-sr-chr17f-2625[INC][206|382/281]	NMD_in	0	0	224893	Zfp959	M1	0	0.604167	0.500024	0.432263	0.774648	0.507246	0.480519	0.508261	0.227273	0.363652	0.681818	0.655172	0.714286	0.368421	0.76	0.527273	0.487179
730	CA-69642-212521-237822-237897-248477[INC][1/2][UPT][DNT]	other	1	0	69642	2310046A06Rik	M1	0	NA	0.42086	0.404905	0.307938	0.202092	0.0905313	0.154845	0.300448	0.297396			0.298246	0.210145	0.15655	0.126126	0.121864	0.284768
731	CA-sr-chrXf-2652[INC][429|6/75]	coding	0	0	108012	Ap1s2	M1	0	0.794166	0.692518	0.891892	0.636448	0.697318	0.846154	0.571931	0.333266	NA	0.820896	0.75		0.878788	0.652174		0.92
732	CA-14269-90985-91871-92024-104494[INC][2/6]	coding	1	1	14269	Fnbp1	M1	0	0.928981	0.953872	0.858776	0.854187	0.912421	0.581839	0.787469	0.748685	0.862903	0.902913	1	0.891892	0.666667	0.833333	0.90099	0.764706	0.924051
733	CA-sr-chrXf-2200[INC][57|404/186]	other	0	0			M1	0	0.611111	0.5625	0.75	0.5	0.652174	0.518519	0.333333	0.615385	0.333333	0.588235		0.529412	0.615385	0.68	0.411765	0.409836	0.365854
734	CA-sr-chr9r-1489[INC][667|730/1821]	NMD_in	0	1	192287	Slc25a36	M1	0	0.254902	0.346154	0.274788	0.429907	0.407666	0.22807	0.185629	0.26506	0.157895	0.261017	0.277778	0.371429	0.323009	0.215094	0.255411	0.297424	0.237624
735	CA-236904-3491-10015-10066-20485[INC][11/8]	other	1	0	236904	Klhl15	M1	0	0.551779	0.649388	0.59848	0.510204	0.445488	0.538502	0.541176	0.315551	0.472892			0.625	0.512195	0.55102	0.428571	0.555556	0.5
736	CA-75079-10121-11340-11583-12764[INC][1/8]	NMD_in	1	0	75079	Zbtb49	M1	0	0.308392	0.33359	0.45732	0.226706	0.186796	0.214281	0.137566	0.255628	0.24326	0.166667	0.371429	0.320755	0.133333	0.185185	0.117647	0.0555556	0.230769
737	CA-320806-15477-16698-16788-18291[INC][1/30]	NMD_in	1	0	320806	Gfm2	M1	0	0.203618	0.284056	0.347527	0.0737347	0.0621334	0.0746068	0.115693	0.123608	0.0727103	0.113043	0.175	0.0909091	0.0707071	0.118644	0.0949721	0.0995261	0.0666667
738	CA-sr-chr18r-1204[INC][58|854/821]	other	0	0	75533	Nme5	M1	0	0.423144	0.489528	0.381721	0.518818	0.392703	0.270837	0.364403	0.358051	0.386408	0.542857		0.405941	0.317073	0.321637	0.282913	0.396104	0.404959
739	CA-246694-23117-23597-23728-23944[INC][1/19]	NMD_in	1	0	246694	Hps5	M1	0	0.485893	0.667345	0.696025	0.521484	0.477676	0.276491	0.305754	0.51492	0.490765	0.326733	0.507246	0.662651	0.529412	0.355932	0.408451	0.53125	0.45
740	CA-66923-91173-94277-94442-97711[INC][9/2]	coding	1	1	66923	Pbrm1	M1	0	0.462873	0.516006	0.404551	0.541131	0.49627	0.380443	0.287508	0.369853	0.457761	0.505155	0.432526	0.6	0.356643	0.421687	0.275862	0.312977	0.255814
741	CA-sr-chr11r-192[INC][342|694/371]	other	0	0	17134	Mafg	M1	0	0.5	0.833333	0.642857	0.54902	0.521739	0.487179	0.526316	0.424	0.474747			0.727273	0.541667	0.638298	0.602484	0.524476	0.483146
742	CA-18679-87682-89974-90151-91629[INC][9/4]	coding	1	0	18679	Phka1	M1	0	0.951807	1	0.927595	0.912189	0.808526	0.754643	0.787698	0.876231	0.896128	0.970588	0.92	0.938144	0.747292	0.814208	0.864734	0.84141	0.862069
743	CA-sr-chr7f-1374[INC][833|170/807]	coding	0	1	13549	Dyrk1b	M1	0	0.483948	0.528425	0.25154	0.481722	0.372867	0.342529	0.228859	0.321434	0.288441	0.529412	0.653333	0.494949	0.354582	0.409396	0.330798	0.357143	0.287671
744	CA-sr-chr11r-1491[INC][75|104/220]	other	0	0	237943	Gpatch8	M1	0	NA	0.387464	0.41822	0.162994	0.405695	0.334519	0.212924	0.0881061	0.145612			0.333333	0.21875	0.0967742	0.255814	0.209302	0.466667
745	CA-101185-11943-14171-14218-17552[INC][21/3]	other	1	0	101185	Pot1a	M1	0	0.816806	0.849797	0.773273	0.770694	0.783462	0.81928	0.744444	0.739589	0.6449	0.865385	0.785124	0.815126	0.895833	0.785311	0.716895	0.827586	0.674797
746	CA-100502766-7058-7731-7785-8415[INC][28/1]	coding	1	0	100502766	Kifc1	M1	0	0.944838	0.930713	0.79466	0.852964	0.939394	0.828737	NA	0.710426	NA	0.994764	0.990566	0.962617	1		1	0.925926
747	CA-sr-chr4f-1208[INC][46|381/351]	other	0	0	66665	5730528L13Rik	M1	0	0.472527	0.465116	0.277778	0.558824	0.310345	0.333333	NA	NA	0.2	0.517241	0.473684	0.354839	0.28972	0.185185	0.315789	0.263158	0.185185
748	CA-sr-chr12f-1650[INC][6|361/536]	NMD_in	0	0	76967	2700049A03Rik	M1	0	0.294606	0.333333	0.244898	0.253333	0.267606	0.132075	0.304348	0.147059	0.126761	0.333333	0.237288	0.342857	0.142857	0.219512	0.164557	0.232877	0.0909091
749	CA-58869-65618-121282-121387-131006[INC][8/9]	coding	1	1	58869	Pex5l	M1	0	NA	0.935484	0.807917	0.896495	0.916931	0.871668	0.824888	0.691748	0.766456			0.888041	0.828393	0.85078	0.755835	0.789867	0.776753
750	CA-105445-206399-208307-208341-208786[INC][2/5]	NMD_in	1	0	105445	Dock9	M1	0	0.649492	0.763772	0.655097	0.653637	0.610008	NA	0.669286	0.394459	0.557792	0.142857		0.9375	0.576923	0.5	0.533333	0.4	0.307692
751	CA-sr-chr3r-2[INC][1945|1412/375]	other	0	1	242274	Lrrc7	M1	0	0.784064	0.87952	0.819408	0.799803	0.825793	0.844958	0.767603	0.66641	0.703027	0.947368	0.9	0.866667	0.844358	0.813665	0.803714	0.797015	0.808696
752	CA-sr-chr8r-2903[INC][384|405/154]	other	0	0	23965	Odz3	M1	0	0.75	0.855072	0.661692	0.709302	0.738636	0.626374	0.642857	0.673469	0.647059	0.803922		0.92
753	CA-sr-chr9r-2755[INC][118|7025/913]	other	0	0	320563	Islr2	M1	0	0.849395	0.867075	0.859028	0.809992	0.832269	0.911133	0.730049	0.609375	0.714286	0.644909	0.775076	0.569721	0.576923	0.52381	0.418182	0.482353	0.395349
754	CA-sr-chr8r-53[INC][133|148/283]	other	0	0	212728	Gm17296	M1	0	0.259259	0.432691	0.307692	0.333333	0.388889	0.166667	0.142857	0.292308	0.176471	0.333333		0.459459	0.333333	0.388889	0.301587	0.302326	0.454545
755	CA-319211-273973-274718-274910-292613[INC][3/7]	coding	1	1	319211	Nol4	M1	0	0.436681	0.515753	0.537727	0.706586	0.621617	0.433244	0.361215	0.371396	0.352686	0.49766	0.290179	0.717115	0.487726	0.346784	0.364048	0.358177	0.341605
756	CA-19296-207575-209732-209871-214171[INC][7/4][DNT]	other	1	0	19296	Pvt1	M1	0	0.517291	0.720563	0.516461	0.419102	0.345071	0.259571	0.254655	0.360498	0.446193			0.452632	0.279826	0.266667	0.344086	0.351648	0.518519
757	CA-56013-4331-11353-11416-26148[INC][1/1][UPT]	other	1	1	56013	Srcin1	M1	0	0.403677	0.718779	0.798611	0.583133	0.379954	0.39153	0.409882	0.333745	0.391207			0.393939	0.289773	0.31565	0.248826	0.307143	0.288889
758	CA-70579-3144-8982-9036-10348[INC][38/30][UPT]	other	1	1	70579	Zc3h11a	M1	0	0.594099	0.683538	0.609306	0.665741	0.597256	0.524127	0.51665	0.473596	0.624478	0.683721	0.628571	0.701863	0.594595	0.489051	0.473282	0.629268	0.521368
759	CA-sr-chr7f-1662[INC][394|103/157]	other	0	0			M1	0	NA	0.76	0.806452	NA	0.510204	0.481481	0.647059	0.55102	0.538462			0.6	0.555556	0.649123	0.617978	0.583333	0.666667
760	CA-sr-chr7r-643[INC][723|989/195]	coding	0	0	627214	Fam196a	M1	0	0.900444	0.88204	0.82417	0.837396	0.746045	0.861148	0.701715	0.788865	0.639624	0.927711	0.952381	0.788235	0.826087	0.78125	0.867647	0.774648	0.677419
761	CA-sr-chr2f-4446[INC][5|983/575]	other	0	0	214968	Sema6d	M1	0	0.559055	0.535135	0.643411	0.40625	0.539326	0.4375	0.458333	0.415929	0.401274	0.383178	0.524752	0.658537	0.486726	0.393939	0.362069	0.333333	0.373737
762	CA-268739-22910-23046-23067-23156[INC][8/30]	coding	1	0	268739	Arhgef40	M1	0	0.286339	0.328053	0.379569	0.446633	0.239844	0.236609	0.250693	0.218197	0.245574	0.214765	0.203125	0.27	0.197531	0.271028	0.227273	0.342466	0.22
763	CA-94217-2056345-2058087-2058186-2059524[INC][5/5][DNT]	coding	1	0	94217	Lrp1b	M1	0	NA	0.767624	0.849928	0.849442	0.761477	0.422546	0.463508	0.64711	0.719417			0.758621	0.608	0.541176	0.654206	0.6	0.607843
764	CA-12380-56611-62060-62117-62678[INC][9/55]	coding	1	0	12380	Cast	M1	0	0.123733	0.249356	0.277451	0.303897	0.248316	0.216258	0.0859004	0.080224	0.0746879	0.138462		0.261538	0.318182	0.154639	0.0731707	0.0894942	0.0804598
765	CA-sr-chr16r-1536[INC][1594|7/1854]	NMD_in	0	1	27416	Abcc5	M1	0	0.420263	0.477382	0.307318	0.350695	0.505814	0.326809	0.274236	0.226882	0.202101	0.387755	0.373494	0.456954	0.384289	0.250755	0.2	0.239531	0.205993
766	CA-327655-26369-27099-27162-32221[INC][4/1]	coding	1	1	327655	Ppip5k1	M1	0	0.621361	0.671624	0.64451	0.762315	0.714587	0.60008	0.564842	0.548798	0.574942	0.69697		0.863636	0.705036	0.578947	0.619156	0.584358	0.581081
767	CA-12361-297169-298559-298595-300180[INC][4/3]	coding	1	1	12361	Cask	M1	0	0.765544	0.790116	0.881853	0.878621	0.813146	0.662997	0.632012	0.732516	0.760363	0.886323	0.671388	0.851784	0.669528	0.531735	0.524862	0.618462	0.682875
768	CA-100637-3262-20226-20354-20758[INC][2/19][UPT]	NMD_in	1	0	100637	N4bp2l1	M1	0	0.690568	0.318524	0.355445	0.540459	0.386479	0.340863	0.260415	0.222989	0.202738			0.625	0.443709	0.389831	0.32	0.295082	0.273973
769	CA-sr-chr5f-3088[INC][2927|3087/129]	coding	0	1	209683	Ttc28	M1	0	0.951846	0.955076	0.938674	0.940591	0.903318	0.847687	0.360718	0.845921	0.649315	0.876364	0.996124	0.984733	0.824324	0.945946	0.704918	0.48	0.517241
770	CA-22325-144193-144972-144987-146407[INC][3/8]	coding	1	0	22325	Vav2	M1	0	0.637326	0.882436	0.826559	0.878544	0.785618	0.495795	0.686597	0.608865	0.536598	0.628483	0.808511	0.926874	0.728916	0.538462	0.546667	0.663043	0.525
771	CA-sr-chr2r-1565[INC][25|177/221]	other	0	0	72326	2500004C02Rik	M1	0	0.567568	0.851852	NA	0.384615	NA	0.235294	0.347826	0.377778	0.333333				0.2	0.285714	0.189189	0.267606	0.348837
772	CA-21917-15835-21402-21498-21844[INC][9/13]	coding	1	1	21917	Tmpo	M1	0	0.791381	0.854072	0.951965	0.868936	0.93325	0.851822	0.602453	0.656317	0.735323	0.835155	0.868936	0.894484	0.947761	0.689441	0.689243	0.735484	0.833333
773	CA-65972-3155-3359-3462-4561[INC][1/78][UPT]	NMD_in	1	0	65972	Ifi30	M1	0	0.170327	0.156497	0.262937	0.0310063	0.00450582	0.0149335	0.0215658	0.0255596	0.0207698	0.0531915	0.242424	0.0790698	0.0194175	0	0.00775194	0.0144928	0
774	CA-sr-chr16f-963[INC][51|2173/561]	other	0	0	15547	Trmt2a	M1	0	0.723196	0.762076	0.695736	0.661509	0.664944	0.661169	0.510119	0.668672	0.611466	0.708333	0.75	0.745283	0.714286	0.51145	0.48289	0.59276	0.52809
775	CA-18389-3931-5939-6078-6361[INC][5/14]	NMD_in	1	0	18389	Oprl1	M1	0	0.404702	0.393374	0.482341	0.23449	0.217824	0.18121	0.251619	0.183689	0.255556	0.556364	0.405405	0.306122	0.247126	0.201166	0.197133	0.246316	0.388601
776	CA-sr-chr4f-681[INC][290|2/1610]	other	0	0	100042539	Gm3893	M1	0	0.422222	0.2	0.166667	0.405405	0.113636	0.0867925	0.0888031	0.0917431	0.0603675			0.142857	0.086262	0.035461	0.0627803	0.058296	0.0426829
777	CA-sr-chr16f-2896[INC][626|151/955]	other	0	0			M1	0	0.292308	0.364055	0.214286	0.315436	0.293532	0.235294	0.182482	0.153374	0.231788	0.5625	0.3	0.251462	0.42623	0.33758	0.272727	0.295337	0.154639
778	CA-319405-3350-7905-8008-13617[INC][1/1][UPT]	other	1	0	319405	D430036J16Rik	M1	0	NA	0.778274	0.720725	0.798289	0.693399	0.687112	0.524087	0.525432	0.721437			0.84	0.75	0.721519	0.681818	0.617021	0.666667
779	CA-sr-chr8r-368[INC][334|3/207]	other	0	0	18117	Cox4nb	M1	0	0.6	0.525424	0.577465	0.69697	0.5	0.52	NA	0.371429	NA	0.703704	0.586207	0.463087	0.382353		0.259259	0.225806
780	CA-56430-46798-52013-52118-56122[INC][2/8]	coding	1	1	56430	Clip1	M1	0	0.760423	0.905504	0.901916	0.926945	0.919603	0.801005	0.735389	0.715064	0.715977	0.730159	0.745856	0.96	0.872054	0.843478	0.75737	0.766562	0.760825
781	CA-328108-23749-28199-28349-29803[INC][9/13]	coding	1	0	328108	Fam179b	M1	0	0.321298	0.206495	0.33258	0.283099	0.272145	0.110266	0.189575	0.14348	0.217295	0.390374	0.366667	0.30303	0.212355	0.172794	0.161905	0.181208	0.15443
782	CA-13822-138794-144780-144834-145026[INC][1/11]	coding	1	0	13822	Epb4.1l2	M1	0	0.648673	0.742712	0.75036	0.811683	0.754171	0.678829	0.594947	0.583988	0.429108	0.381443	0.615385	0.851064	0.671533	0.522388	0.498638	0.517007	0.532847
783	CA-269116-136415-137750-137795-139212[INC][6/5]	coding	1	0	269116	Nfasc	M1	0	0.924508	0.90156	0.91204	0.806434	0.697572	0.316523	0.441396	0.59098	0.769908	0.92638	0.952802	0.864139	0.594954	0.544658	0.617258	0.706013	0.802773
784	CA-232341-85585-87423-87885-88686[INC][2/4]	coding	1	0	232341	Wnk1	M1	0	0.775531	0.83496	0.833563	0.855276	0.907223	0.757139	0.70968	0.722172	0.627863	0.658228	0.728682	0.931034	0.782178	0.741339	0.732414	0.751783	0.722714
785	CA-225888-17859-18335-18432-21968[INC][3/13]	other	1	0	225888	Suv420h1	M1	0	0.391799	0.439625	0.529281	0.327225	0.516591	0.246341	0.198042	0.279132	NA	0.487805	0.578947	0.705882	0.388889			0.5
786	CA-232813-13467-15973-16024-16788[INC][3/3]	coding	1	0	232813	Shisa7	M1	0	0.381152	0.364383	0.461302	0.16548	0.124198	0.102201	0.13437	0.150436	0.161099	0.327354	0.414286	0.12	0.073624	0.0774411	0.0962005	0.103147	0.146832
787	CA-77629-143899-145145-145232-147366[INC][5/11]	coding	1	1	77629	Sphkap	M1	0	0.470969	0.412126	0.448265	0.591686	0.468604	0.288774	0.308233	0.363825	0.329928	0.485714	0.191489	0.562044	0.36721	0.354357	0.329123	0.363966	0.300518
788	CA-321000-40120-49676-51156-52371[INC][2/12][UPT]	NMD_ex	1	0	321000	4933421E11Rik	M1	0	0.527061	0.66946	0.703273	0.345554	0.36196	0.358506	0.29428	0.374289	0.307806	0.647059	0.555556	0.555556	0.415094	0.355372	0.3	0.367816	0.410256
789	CA-sr-chr4r-1892[INC][31|176/320]	NMD_in	0	1	214150	Eif2c3	M1	0	0.333333	0.320755	0.653846	0.625	0.225806	0.0625	0.0943396	0.241379	0.0566038	0.133333	0.238095	0.310345	0.135135	0.0769231	0.0526316	0.118644	0.125
790	CA-sr-chr19f-316[INC][1003|782/280]	coding	0	0	16998	Ltbp3	M1	0	0.950769	0.897959	0.786885	0.818182	0.856209	0.798319	0.754098	0.740113	0.584699	0.858065	0.911504	0.733333	0.781022	0.632184	0.672727	0.671795	0.584158
791	CA-58172-3508-54877-54962-107549[INC][1/5][UPT][DNT]	other	1	0	58172	Sertad2	M1	0	0.505061	0.635643	0.407834	0.35557	0.397778	0.407193	0.254929	0.326925	0.157049	0.652174		0.42029	0.309735	0.272727	0.253968	0.326316	0.278689
792	CA-12916-15229-41281-41428-45173[INC][11/17]	coding	1	0	12916	Crem	M1	0	0.544412	0.520723	0.441104	0.500059	0.32	0.479908	NA	0.285303	0.262324	0.490909	0.4	0.404255	0.464789	0.319149	0.472222	0.462687	0.384615
793	CA-269593-54683-72364-72456-73595[INC][8/10]	other	1	0	269593	Luzp1	M1	0	0.518888	0.453783	0.50821	0.427154	0.378848	0.452381	0.305028	0.390603	0.358111	0.507937	0.357143	0.483871	0.513196	0.447273	0.398821	0.384937	0.418719
794	CA-sr-chr4f-4817[INC][4|172/2507]	other	0	0	269608	Plekhg5	M1	0	0.152174	0.0666667	0.129252	0.25	0.09	0.0313725	0.0220994	0.0051458	0.0140845	0.122807	0.0666667	0.102941	0.0321285	0.0276923	0.0166415	0.0185497	0.0192837
795	CA-sr-chr18r-992[INC][471|611/285]	coding	0	0	106952	Arap3	M1	0	0.900157	0.830546	0.707379	0.783385	0.685227	0.583904	0.688773	0.579059	0.25697	0.956044		0.768421	0.668394	0.52459	0.58427	0.582734	0.511628
796	CA-227867-81658-83558-83750-86769[INC][11/2]	coding	1	1	227867	Epc2	M1	0	0.602313	0.47699	0.534247	0.42396	0.501979	0.419523	0.333357	0.434715	0.385774	0.576355	0.614148	0.470588	0.46932	0.438819	0.38301	0.408163	0.517808
797	CA-224650-152121-152408-152507-152954[INC][8/15]	coding	1	0	224650	Anks1	M1	0	0.242883	0.184994	0.314122	0.168854	0.204739	0.18217	0.115101	0.137899	0.105969	0.337192	0.183486	0.11639	0.185996	0.109244	0.104116	0.131313	0.105058
798	CA-18986-113825-122516-122588-125159[INC][6/16]	coding	1	0	18986	Pou2f1	M1	0	0.202641	0.284356	0.272085	0.347141	0.197666	0.197736	0.0818764	0.151357	0.164116	0.191257	0.253012	0.3	0.258427	0.232877	0.376623	0.240741	0.343284
799	CA-20646-10970-71231-71335-143806[INC][4/3]	other	1	0	20646	Snrpn	M1	0	0.702091	0.740196	0.701662	0.766324	0.780773	0.696475	0.594956	0.62328	0.571849	0.729097	0.677019	0.750779	0.83815	0.688312	0.670886	0.533981	0.636364
800	CA-sr-chr15f-2939[INC][309|228/279]	NMD_in	0	1	20273	Scn8a	M1	0	0.701553	0.520124	0.320291	0.739744	0.522094	0.335817	0.288572	0.219013	0.139219	0.692308	0.45	0.57377	0.464286	0.354839	0.228571	0.137255	0.209302
801	CA-228012-58477-59550-59619-70931[INC][6/20]	NMD_in	1	1	228012	Tlk1	M1	0	0.198202	0.300892	0.320263	0.368538	0.329396	0.156794	0.115243	0.155094	0.151298	0.195652	0.167315	0.360673	0.174105	0.0966091	0.0858806	0.101407	0.112994
802	CA-71846-3722-14320-14474-16824[INC][30/13]	NMD_ex	1	0	71846	Syce2	M1	0	0.61538	0.616224	0.520781	0.535634	0.542039	0.325526	0.545484	0.277782	0.319929	0.68915	0.684615	0.563567	0.435115	0.4375	0.344828	0.55
803	CA-sr-chrXr-1707[INC][260|322/166]	coding	0	1	109904	Mcf2	M1	0	NA	0.727449	0.870272	0.666786	0.694915	0.645161	0.529412	0.466748	0.660905			0.518519	0.87013	0.619048	0.555556	0.536	0.62963
804	CA-sr-chrXr-2287[INC][1981|1417/472]	coding	0	0	19893	Rpgr	M1	0	0.970961	0.956539	0.708637	0.878626	0.867773	0.781237	0.716372	0.576372	0.587083	0.914773	0.947712	0.850746	0.79798	0.695238	0.726496	0.697479	0.515152
805	CA-20185-93369-100398-100572-101317[INC][5/9]	coding	1	0	20185	Ncor1	M1	0	0.55464	0.446524	0.339059	0.529477	0.408279	0.372252	0.304037	0.275019	0.264561	0.599517	0.603912	0.469027	0.406313	0.2657	0.267341	0.25879	0.267717
806	CA-269116-102120-106916-106934-107706[INC][76/18]	coding	1	0	269116	Nfasc	M1	0	0.898735	0.933352	0.904388	0.85574	0.657007	0.345879	0.504026	0.628534	0.697627	0.948148	0.951417	0.911765	0.586402	0.578824	0.617754	0.73444	0.754816
807	CA-sr-chr5f-3979[INC][37|874/3933]	NMD_in	0	1	231769	Sfswap	M1	0	0.116875	0.160607	0.13199	0.233747	0.170342	0.025376	0.0410175	0.0393595	0.0538872	0.124638	0.114155	0.265941	0.0820244	0.026616	0.0443975	0.0334728	0.0166667
808	CA-68743-41287-42906-42960-53118[INC][2/26]	coding	1	1	68743	Anln	M1	0	0.157461	0.300129	0.231912	0.362979	0.134077	0.0417052	0.0406007	0.0924828	0.0791724	0.236111	0.192308	0.16129	0.0163934	0.0333333	0.027027	0.0700637	0.108108
809	CA-13852-22763-23722-23847-25134[INC][6/4][DNT]	coding	1	0	13852	Stx2	M1	0	0.963964	0.952329	0.934022	0.975372	0.911818	0.76377	0.677037	0.78786	0.900256	0.946309	0.971429	0.944056	0.913043	0.741935	0.712329	0.779528	0.758621
810	CA-328110-10024-10381-10544-10672[INC][2/5]	NMD_in	1	1	328110	Prpf39	M1	0	0.4626	0.427065	0.525535	0.448304	0.291786	0.231051	0.296757	0.331898	0.318597	0.292453	0.555556	0.366667	0.385714	0.176471	0.206897	0.149171	0.243902
811	CA-sr-chr15f-2449[INC][922|480/4891]	coding	0	0	58234	Shank3	M1	0	0.127451	0.213941	0.266376	0.34413	0.215257	0.0847836	0.0491414	0.0579936	0.0480586	0.030303		0.467849	0.127735	0.0503597	0.0441176	0.0609375	0.0621469
812	CA-73469-3041-12231-12381-18730[INC][6/4][UPT]	other	1	1	73469	Rnf38	M1	0	0.724214	0.76388	0.80917	0.805993	0.845409	0.680461	0.617393	0.665168	0.612228	0.887179	0.822785	0.923077	0.943662	0.917526	0.94958	0.93007	0.884058
813	CA-56316-7134-7684-7934-11083[INC][1/17]	NMD_in	1	0	56316	Ggcx	M1	0	0.222236	0.558454	0.565281	0.585016	0.368452	0.126877	0.104508	0.121216	0.200052	0.190476	0.777778	0.536232	0.242718	0.0588235	0.129771	0.15493	0.225806
814	CA-207181-951783-954216-954267-996434[INC][13/8]	coding	1	1	207181	Rbms3	M1	0	0.362511	0.271192	0.303535	0.161691	0.258815	0.199035	0.161527	0.074992	0.149993	0.294872		0.184211	0.188235	0.0952381	0.105263	0.185841	0.138462
815	CA-64657-6605-6689-6759-9086[INC][37/4]	NMD_ex	1	0	64657	Mrps10	M1	0	0.76012	0.642208	0.764552	0.667478	0.613009	0.6008	0.541654	0.58759	0.615113	0.797753	0.76699	0.623529	0.535714	0.479554	0.577023	0.578231	0.581633
816	CA-54446-34295-47825-47887-48339[INC][5/3]	NMD_in	1	0	54446	Nfat5	M1	0	0.503151	0.352154	0.608354	0.388169	0.482016	0.36729	0.207231	0.229777	0.244058	0.532468	0.488372	0.4375	0.393939	0.257485	0.213592	0.213873	0.144654
817	CA-74239-15566-17523-17594-18978[INC][11/3]	NMD_ex	1	0	74239	Iqce	M1	0	0.832202	0.836376	0.908084	0.78136	0.849226	0.811179	0.708302	0.65595	0.736264	0.939597	0.87013	0.833866	0.80402	0.761658	0.752896	0.770701	0.807692
818	CA-sr-chr5f-1946[INC][99|118/1156]	NMD_in	0	0	231279	Guf1	M1	0	0.134643	0.177645	0.364851	0.212165	0.0933333	0.0645184	0.00970932	0.0445738	0.0290153	0.0641026	0.120879	0.16129	0.0761905	0.0447761	0.0143541	0.0234742	0
819	CA-13528-203356-204160-204250-210228[INC][15/1]	coding	1	0	13528	Dtnb	M1	0	0.622895	0.297078	0.531394	0.335863	0.398573	0.220597	0.227145	0.135243	0.215443	0.676471	0.548387	0.271186	0.227907	0.0830565	0.0915493	0.114236	0.165877
820	CA-sr-chr15f-2816[INC][674|59/145]	other	0	0	110213	Tmbim6	M1	0	0.806452	0.904762	0.855072	0.854545	0.7	0.711712	0.753425	0.56	0.7				0.6	0.692308	0.728814	0.73494	0.666667
821	CA-231717-3097-4442-4519-5140[INC][22/11][UPT]	other	1	0	231717	Fam109a	M1	0	0.825799	0.878681	0.82594	0.887872	0.84937	0.731247	0.798999	0.686205	0.751384	0.87172	0.883333	0.856354	0.811321	0.693878	0.633136	0.729032	0.809524
822	CA-67725-18108-18932-19044-19781[INC][12/1]	coding	1	0	67725	Nudt13	M1	0	0.608014	0.622267	0.651092	0.720919	0.571309	0.630771	0.454463	0.410332	0.459378	0.666667	0.482759	0.64497	0.525424	0.475728	0.405941	0.468085	0.488372
823	CA-sr-chr7r-3863[INC][978|4800/813]	other	0	0	110886	Gabra5	M1	0	0.897436	0.823934	0.92869	0.882943	0.858399	0.83879	0.80791	0.753191	0.703704	0.714286		0.774135	0.769697	0.695652	0.60219	0.716981	0.700997
824	CA-sr-chr6r-384[INC][3|1106/494]	other	0	0	109593	Lmo3	M1	0	0.630769	0.523077	0.67619	0.575221	0.508571	0.506849	0.5	0.442857	0.463087	0.894737		0.712	0.624309	0.627451	0.514286	0.444444	0.561644
825	CA-18087-13500-13816-13844-15297[INC][13/14]	NMD_in	1	1	18087	Nktr	M1	0	0.581559	0.457049	0.58247	0.484301	0.292184	0.261499	0.252012	0.376801	0.300479	0.440758	0.666667	0.517241	0.289157	0.251613	0.197861	0.227513	0.297297
826	CA-sr-chr6f-2140[INC][21|420/347]	other	0	0	232196	C87436	M1	0	0.411746	0.593717	0.592517	0.679339	0.490177	0.350581	0.303926	0.322367	0.356333	0.483871	0.6	0.515152	0.551724	0.37037	0.296703	0.319588	0.446809
827	CA-sr-chr8f-659[INC][1276|404/102]	coding	0	0	234135	Whsc1l1	M1	0	1	1	1	1	0.981306	0.880566	0.924037	0.675175	0.831744	1	1	1	0.909774	0.85567	0.724638	0.71875	0.753425
828	CA-22589-3414-32379-32492-41400[INC][3/6][UPT]	NMD_in	1	0	22589	Atrx	M1	0	0.843923	0.84891	0.832641	0.836786	0.801933	0.802684	0.646161	0.690344	0.777598	0.908197	0.774359	0.83908	0.834061	0.837838	0.788462	0.781421	0.790795
829	CA-sr-chr7f-1349[INC][148|127/243]	other	0	0			M1	0	0.428571	0.410526	0.368421	0.272727	0.375	0.254237	0.0810811	0.257143	0.2	0.5			0.542857	0.36	0.28	0.294118	0.581395
830	CA-105439-9830-36991-37141-38426[INC][1/15]	coding	1	0	105439	Slain1	M1	0	0.683238	0.786299	0.703992	0.861371	0.836092	0.63625	0.426763	0.485898	0.43972	0.585313	0.607477	0.907246	0.885057	0.562753	0.532537	0.547511	0.452785
831	CA-214742-24519-32086-32144-39632[INC][3/8][DNT]	coding	1	1	214742	Rcor3	M1	0	0.769916	0.699493	0.6446	0.816656	0.712192	0.667976	0.500977	0.468263	0.527114	0.727273		0.76	0.593985	0.559322	0.418803	0.495495	0.506494
832	CA-27660-5014-7762-7945-8486[INC][5/11]	coding	1	0	27660	1700088E04Rik	M1	0	0.318414	0.262712	0.428585	0.367087	0.295244	0.232875	0.179496	0.225003	0.145834	0.264706	0.214286	0.215686	0.203704	0.0989011	0.158879	0.163265	0.263158
833	CA-320940-170425-177729-177834-181188[INC][4/5][DNT]	coding	1	1	320940	Atp11c	M1	0	0.854611	0.85743	0.90963	0.687983	0.719977	0.744502	0.684211	0.580676	0.61931	0.843137	0.930233	0.966667	0.689655	0.75	0.615385	0.5	0.6
834	CA-15039-8225-8373-8478-9328[INC][14/2]	coding	1	0	15039	H2-T22	M1	0	0.806452	0.539823	0.638095	0.681818	0.553985	0.535484	0.488636	0.263889	0.290581	0.880597	0.6	0.594203	0.5	0.509434	0.359788	0.305857	0.269663
835	CA-107351-188826-189936-190182-191695[INC][8/1]	coding	1	0	107351	Kank1	M1	0	0.76	0.625037	0.768116	0.684211	0.687238	0.610267	0.512619	0.571452	0.389526	0.809524		0.702703	0.626016	0.51145	0.469613	0.537037	0.592593
836	CA-209224-3142-4338-4387-122458[INC][14/3][UPT]	other	1	1	209224	Enox2	M1	0	0.933152	0.961149	0.995208	0.958008	0.744574	0.532866	0.727567	0.617565	0.769249	1		0.828571	0.846154	0.68	0.592593	0.666667	0.8125
837	CA-sr-chr2r-554[INC][3236|174/1643]	other	0	0	76960	Bcas1	M1	0	NA	NA	0.935484	0.979498	0.911531	0.844316	0.585549	0.26964	0.162628			0.956989	0.861804	0.617512	0.388972	0.314103	0.155425
838	CA-238988-421095-427033-427045-460690[INC][7/5]	coding	1	1	238988	Erc2	M1	0	0.78478	0.830665	0.884408	0.902983	0.910256	0.773477	0.646624	0.586149	0.568417	0.793427	0.704918	0.943925	0.898068	0.699257	0.677367	0.66707	0.631825
839	CA-66691-57470-58326-58407-62624[INC][19/4]	coding	1	1	66691	Gapvd1	M1	0	0.705912	0.797249	0.899317	0.803006	0.770753	0.579797	0.67163	0.580018	0.600328	0.839674	0.797203	0.896552	0.736952	0.570093	0.571765	0.623094	0.784946
840	CA-56695-3977-5058-5175-65351[INC][2/7]	coding	1	0	56695	Pnkd	M1	0	0.49658	0.459048	0.361108	0.54551	0.428148	0.328233	0.333345	0.24165	0.229896	0.377049	0.54321	0.419948	0.330787	0.243358	0.231527	0.242485	0.158233
841	CA-sr-chrXf-1295[INC][559|532/329]	NMD_ex	0	0	236920	Stard8	M1	0	0.95122	0.943782	0.744681	0.857631	0.967213	0.696396	0.573985	0.645234	0.568777	1		1	0.716129	0.414286	0.482072	0.551867	0.438849
842	CA-69309-3516-3656-3800-4664[INC][26/1][UPT]	coding	1	0	69309	Slc16a13	M1	0	0.937314	0.918081	0.912214	0.833638	0.948065	0.793214	0.752235	0.750016	0.589247	0.924051	0.967742	0.880597	0.868852	0.863636	0.835616	0.604651	0.647059
843	CA-66880-367344-372802-372955-373549[INC][13/4][DNT]	coding	1	0	66880	Rsrc1	M1	0	0.785919	0.754702	0.801441	0.845569	0.778309	0.728698	0.592733	0.69434	0.638597	0.754885	0.874214	0.808354	0.825658	0.641237	0.638581	0.625743	0.679487
844	CA-17196-103511-106813-106936-111989[INC][28/171][DNT]	coding	1	0	17196	Mbp	M1	0	NA	NA	0.410603	0.598003	0.49824	0.359234	0.284245	0.26505	0.283614			0.526786	0.406786	0.302902	0.254601	0.261714	0.276606
845	CA-14183-8060-28531-28609-41016[INC][14/16][UPT]	coding	1	0	14183	Fgfr2	M1	0	0.650298	0.621715	0.590966	0.565933	0.688016	0.43311	0.388443	0.493199	0.383947	0.673469	0.607477	0.756098	0.573604	0.536232	0.536145	0.534722	0.491892
846	CA-20482-3097-4642-5130-5209[INC][1/18][UPT][DNT]	other	1	0	20482	Skil	M1	0	0.776317	0.790322	0.871079	0.807784	0.796456	0.625225	0.743824	0.548003	0.588297	0.724138		0.753846	0.712	0.62963	0.537037	0.6	0.551724
847	CA-sr-chr14r-383[INC][16|1601/902]	other	0	0	100502987	Gm17066	M1	0	0.545894	0.526718	0.580328	0.453237	0.508571	0.433962	0.36	0.454545	0.32381	0.55914	0.675676	0.582278	0.490494	0.337349	0.312977	0.335714	0.489051
848	CA-80883-294708-304897-304963-363561[INC][4/6][DNT]	other	1	1	80883	Ntng1	M1	0	0.843084	0.792371	0.780776	0.729507	0.737376	0.523043	0.723677	0.459032	0.484741	0.78882		0.714286	0.484536	0.506849	0.591837	0.622222	0.57377
849	CA-sr-chr11r-5500[INC][89|711/183]	other	0	0	56193	Plek	M1	0	0.74359	0.806452	0.666667	0.650794	0.76	0.571429	0.58209	0.50495	0.557895	0.913043		0.785714	0.675676	0.794118	0.663366	0.672131	0.746835
850	CA-12615-3212-5790-5927-8562[INC][44/92][UPT]	NMD_in	1	0	12615	Cenpa	M1	0	0.446199	0.395246	0.357966	0.333063	0.307672	0.145613	0.0960676	0.294732	0.171841	0.567182	0.584034	0.361111	0.190751	0.166667	0.25	0.157895	0.272727
851	CA-70292-93988-96736-97003-99235[INC][2/7]	coding	1	0	70292	Afap1	M1	0	0.780401	0.862476	0.75778	0.813959	0.830326	0.72327	0.590909	0.619048	0.477313	0.781818	0.673077	0.862745	0.76087	0.626667	0.673913	0.642857	0.627119
852	CA-sr-chr13r-758[INC][144|230/200]	NMD_in	0	0	100715	Papd4	M1	0	0.356164	0.366197	0.320755	0.333333	0.3	0.142857	0.283019	0.166667	0.0943396	0.953488	0.9					0.913043
853	CA-217615-11041-17953-18025-20101[INC][10/14]	coding	1	0	217615	Ctage5	M1	0	0.330304	0.268987	0.405722	0.241738	0.196613	0.146302	0.132227	0.10072	0.196168	0.42029	0.292035	0.17193	0.162534	0.124752	0.106771	0.0931677	0.146402
854	CA-sr-chr10f-2552[INC][184|2/306]	other	0	0			M1	0	0.27027	0.55	0.438596	0.314286	0.272727	0.116279	0.105263	0.0857143	0.185185	0.307692		0.3	0.176471	0.136364	0.147541	0.108108	0.189189
855	CA-66147-8817-9650-9765-11112[INC][2/82]	NMD_in	1	0	66147	Necap2	M1	0	0.389975	0.493022	0.417157	0.370487	0.221494	0.16448	0.230398	0.243954	0.202736	0.215054	0.418605	0.336406	0.24031	0.250836	0.262295	0.209979	0.225225
856	CA-30948-40074-40728-40821-45626[INC][11/26]	coding	1	0	30948	Bin1	M1	0	0.775237	0.917209	0.915012	0.904077	0.884095	0.765673	0.680253	0.70986	0.664012	0.638989	0.818182	0.959417	0.909946	0.794262	0.758862	0.79984	0.737596
857	CA-56706-4373-5949-6022-9671[INC][9/19]	NMD_in	1	1	56706	Ccnl1	M1	0	0.528708	0.44747	0.587901	0.445025	0.463623	0.390264	0.32677	0.377015	0.373665	0.336188	0.530864	0.421429	0.380822	0.369231	0.276486	0.306306	0.359307
858	CA-26921-102837-103517-103679-105844[INC][3/6]	coding	1	0	26921	Map4k4	M1	0	0.649057	0.792068	0.800342	0.852565	0.744431	0.508078	0.483253	0.541121	0.556941	0.597463	0.729566	0.905437	0.729885	0.493976	0.490975	0.545254	0.526316
859	CA-239420-435692-480879-481191-502134[INC][2/1]	coding	1	1	239420	Csmd3	M1	0	0.652174	0.442672	0.432444	0.525451	0.442636	0.407407	0.241402	0.272727	0.25424	0.28		0.627907	0.486486	0.395349	0.372549	0.333333	0.323077
860	CA-66337-14719-16499-16638-17861[INC][45/3][DNT]	other	1	0	66337	1700025K23Rik	M1	0	0.954758	0.965841	0.832087	0.864951	0.901834	0.81578	0.778946	0.74266	0.763229	0.894737	0.823529	0.934307	0.856269	0.771562	0.800338	0.769231	0.744361
861	CA-21841-17714-17882-17915-19105[INC][25/16]	coding	1	1	21841	Tia1	M1	0	0.718497	0.722511	0.820277	0.618182	0.683548	0.596979	0.55134	0.560546	0.576541	0.765324	0.786765	0.708405	0.609349	0.553073	0.544715	0.578261	0.581152
862	CA-72102-12363-14107-14154-14574[INC][27/1]	NMD_ex	1	0	72102	Dusp11	M1	0	0.797367	0.815347	0.824094	0.797735	0.854208	0.725743	0.609932	0.701358	0.655407	0.925566	0.929825	0.885714	0.899351	0.771044	0.778351	0.712195	0.794118
863	CA-18222-13422-20052-20085-33983[INC][12/9]	coding	1	1	18222	Numb	M1	0	0.298553	0.171397	0.302167	0.180499	0.106395	0.0701688	0.0528136	0.0509317	0.0985977	0.326316	0.19403	0.188119	0.0796748	0.0343643	0.0602125	0.0443686	0.0730159
864	CA-sr-chr11f-5702[INC][13|2548/1175]	other	0	0	53860	Sept9	M1	0	0.579243	0.486486	0.605442	0.471698	0.525773	0.454545	0.414634	0.306452	0.337349	0.508418	0.512195	0.464853	0.473684	0.489362	0.436893	0.395833	0.384615
865	CA-233489-50372-54987-55137-61918[INC][15/21]	coding	1	1	233489	Picalm	M1	0	0.754891	0.865074	0.866486	0.829988	0.817156	0.699011	0.705986	0.661234	0.715326	0.777509	0.819732	0.903065	0.797931	0.731507	0.758114	0.767886	0.754717
866	CA-sr-chr1f-831[INC][237|177/1919]	NMD_in	0	0	227095	Hibch	M1	0	0.151515	0.287879	0.174419	0.20362	0.0625	0.0230769	0.0232558	0.0272109	0.0455927	0.333333	0.135135	0.298701	0.0282486	0.0338983	0.0258065	0.0495627	0.037037
867	CA-sr-chr9f-4162[INC][7744|343/11515]	coding	0	1	76499	Clasp2	M1	0	0.262391	0.477053	0.651351	0.649259	0.374064	0.0859588	0.0458839	0.0354132	0.0393975	0.445967	0.197183	0.760438	0.192457	0.0571945	0.0402169	0.0546256	0.0598404
868	CA-234413-17855-18034-18095-19833[INC][17/8]	coding	1	0	234413	Zfp961	M1	0	0.716305	0.666922	0.690942	0.77414	0.636184	0.536302	0.593726	0.44886	0.543343	0.741007	0.703704	0.822222	0.606061	0.411765	0.422222	0.447619	0.513514
869	CA-68810-16513-19619-19661-20952[INC][19/5]	coding	1	1	68810	Nexn	M1	0	0.755537	0.77903	0.832132	0.708987	0.621313	0.375264	0.538294	0.559976	0.48997	0.563636			0.785714	0.538462	0.414013	0.641791	0.538462
870	CA-68732-219214-234130-234148-238708[INC][1/5]	coding	1	0	68732	Lrrc16a	M1	0	0.593397	0.751818	0.707091	0.568277	0.449608	0.281617	0.205592	0.307899	0.458436	0.586207	0.371429	0.782101	0.371648	0.254902	0.209302	0.216	0.277108
871	CA-381598-26438-27299-27517-28346[INC][1/49]	other	1	0	381598	2610005L07Rik	M1	0	0.209809	0.33996	0.296804	0.246073	0.253918	0.180124	0.156863	0.137615	0.12	0.248731	0.283019	0.4	0.21659	0.134328	0.214286	0.185185	0.132075
872	CA-20892-3075-4872-4924-5011[INC][45/1][UPT]	NMD_ex	1	0	20892	Stra13	M1	0	0.822712	0.711973	0.790818	0.701937	0.70062	0.609844	0.586416	0.511012	0.655284	0.910714	0.820359	0.73025	0.750929	0.699346	0.612536	0.639344	0.798319
873	CA-67144-6920-7883-7957-9858[INC][49/7]	NMD_ex	1	0	67144	Lrrc40	M1	0	0.854732	0.849641	0.772207	0.871029	0.844002	0.755516	0.667197	0.678495	0.603697	0.884058	0.832558	0.862955	0.859213	0.712	0.658228	0.641256	0.606838
874	CA-17193-7436-10724-10799-10893[INC][6/1]	coding	1	0	17193	Mbd4	M1	0	0.829666	0.747258	0.898195	0.770976	0.874373	0.631132	0.390004	0.495274	0.561144	0.672727	0.823529	0.822222	0.809524	0.490909	0.442623	0.411765	0.611111
875	CA-68732-177482-181707-181719-184127[INC][4/3]	coding	1	0	68732	Lrrc16a	M1	0	0.612428	0.820485	0.740316	0.635729	0.600784	0.472444	0.457584	0.441502	0.519305	0.428571	0.6	0.800766	0.652174	0.414013	0.52809	0.410405	0.571429
876	CA-57230-4817-7351-7399-21308[INC][120/13]	coding	1	1	57230	Sap30bp	M1	0	0.811622	0.781966	0.862671	0.686277	0.688141	0.592856	0.631112	0.56235	0.643005	0.870712	0.909639	0.794118	0.720603	0.697605	0.597473	0.630529	0.744076
877	CA-56637-122090-131112-131151-133971[INC][3/21]	coding	1	1	56637	Gsk3b	M1	0	0.244436	0.342488	0.312898	0.290971	0.309957	0.209452	0.132931	0.168747	0.172275	0.265069	0.258348	0.271654	0.242089	0.164345	0.148936	0.162716	0.188285
878	CA-12388-40805-41191-41209-41648[INC][18/18]	coding	1	1	12388	Ctnnd1	M1	0	0.800744	0.860265	0.817774	0.830585	0.72236	0.728923	0.726619	0.714122	0.651052	0.779123	0.865031	0.896266	0.79697	0.787129	0.798107	0.792683	0.732852
879	CA-27360-105183-106865-106961-107553[INC][28/42][DNT]	coding	1	1	27360	Add3	M1	0	0.597003	0.748176	0.693521	0.739213	0.707695	0.522862	0.501322	0.419055	0.439108	0.402697	0.783133	0.854694	0.677652	0.496007	0.444444	0.438356	0.516418
880	CA-19352-5706-5805-5903-6368[INC][26/70]	NMD_in	1	0	19352	Rabggtb	M1	0	0.343598	0.266931	0.355327	0.184022	0.138627	0.0722384	0.101997	0.102115	0.0836038	0.225352	0.370492	0.234043	0.0917372	0.0681004	0.0594059	0.0736968	0.0824891
881	CA-99633-130095-130397-130424-131102[INC][2/2]	coding	1	1	99633	Lphn2	M1	0	0.397832	0.522967	0.781456	0.541348	0.488153	0.165832	0.151233	0.136961	0.163314	0.761194	0.477477	0.643594	0.442697	0.207547	0.195046	0.34202	0.305085
882	CA-sr-chr9f-170[INC][28|293/219]	other	0	0	244713	Zfp317	M1	0	0.488372	0.518987	0.806452	0.55	0.423077	0.230769	0.259259	0.166667	0.241379	0.487179		0.681818	0.395349	0.238095	0.234043	0.241379	0.151515
883	CA-sr-chr7r-3651[INC][202|302/229]	other	0	0	20646	Snrpn	M1	0	0.733333	0.6	0.534884	NA	0.642857	0.333333	0.407407	0.292308	0.304348	0.761905			0.633333	0.434783	0.411765	0.41573
884	CA-56430-96499-100937-100958-103653[INC][1/24]	coding	1	0	56430	Clip1	M1	0	0.252259	0.516276	0.529871	0.528195	0.24101	0.0876744	0.0540115	0.0606347	0.0744419	0.295031	0.252632	0.618243	0.124019	0.0458221	0.0575	0.0610447	0.048811
885	CA-66632-122404-134790-134885-138129[INC][20/3]	coding	1	0	66632	Atpbd4	M1	0	0.82263	0.802115	0.865666	0.786578	0.754772	0.629673	0.689803	0.682189	0.709483	0.872549	0.820513	0.78836	0.759398	0.727273	0.755319	0.72973	0.833333
886	CA-sr-chr6f-360[INC][1767|1563/310]	coding	0	0	232664	Ccdc136	M1	0	0.877491	0.870967	0.919239	0.877876	0.779709	0.774381	0.794408	0.650512	0.714449	0.932039	0.824074	0.921569	0.807829	0.831776	0.814159	0.758755	0.781022
887	CA-243371-3095-5156-5296-16338[INC][10/11][UPT][DNT]	other	1	0	243371	Lrrc61	M1	0	0.828632	0.862475	0.838694	0.895056	0.726198	0.727534	0.734945	0.69609	0.669186	0.893333	0.735849	0.962264	0.859873	0.848485	0.832461	0.875556	0.777778
888	CA-109135-170666-172456-172559-175150[INC][11/7][DNT]	coding	1	0	109135	Plekha5	M1	0	0.759057	0.686913	0.791244	0.680458	0.661487	0.559049	0.436597	0.561939	0.582373	0.887417	0.867647	0.712794	0.596869	0.647368	0.580705	0.590038	0.667774
889	CA-sr-chr9r-4290[INC][48|671/1117]	other	0	0	235050	Zfp810	M1	0	0.220974	0.269962	0.312693	0.221374	0.184783	0.165354	0.11828	0.162393	0.104167	0.363636	0.4	0.317073	0.186047	0.260274	0.252336	0.177215	0.151515
890	CA-245670-7118-11494-11578-13404[INC][5/1]	coding	1	1	245670	Rragb	M1	0	0.834907	0.842129	0.864299	0.889531	0.879811	0.738899	0.681098	0.744993	0.687077	0.950156	0.850467	0.88901	0.821272	0.763566	0.752641	0.743649	0.768034
891	CA-sr-chr3r-427[INC][387|8774/5100]	coding	0	1	54673	Sh3glb1	M1	0	0.463073	0.694295	0.710782	0.664071	0.614609	0.335429	0.26107	0.318558	0.27695	0.313783	0.403175	0.728659	0.387255	0.256872	0.240834	0.23238	0.286432
892	CA-22325-127818-129381-129396-130353[INC][5/7]	coding	1	0	22325	Vav2	M1	0	0.702768	0.860525	0.85049	0.857644	0.761822	0.660922	0.619473	0.498354	0.507264	0.606648	0.731707	0.907692	0.732938	0.5	0.528571	0.594595	0.517241
893	CA-sr-chr1r-4866[INC][358|380/3926]	coding	0	1	116837	Rims1	M1	0	0.2	0.333333	0.393036	0.271605	0.198664	0.0631365	0.063614	0.0977117	0.0755265	0.513514		0.222672	0.0794224	0.0493631	0.0574876	0.0524667	0.0644491
894	CA-240753-51612-55823-55947-56612[INC][10/1][DNT]	coding	1	0	240753	Plekha6	M1	0	0.995667	0.996705	0.97687	0.911671	0.987604	0.912781	0.820624	0.762907	0.741337	1	1	0.986486	0.979094	0.826484	0.811321	0.803109	0.822222
895	CA-sr-chr10r-2993[INC][813|144/749]	other	0	0	327744	E130307A14Rik	M1	0	0.421801	0.425101	0.320896	0.405405	0.254237	0.25	0.142857	0.235955	0.2	0.514706	0.411765	0.475177	0.274074	0.204545	0.282443	0.29697	0.216216
896	CA-72265-11842-13053-13175-13298[INC][91/4]	NMD_ex	1	1	72265	Tram1	M1	0	0.968345	0.927376	0.897806	0.924282	0.826801	0.792279	0.763982	0.790767	0.834896	0.996581	0.963964	0.896552	0.805596	0.801843	0.877698	0.860896	0.897436
897	CA-sr-chr13r-3002[INC][2366|3331/482]	coding	0	1	94253	Hecw1	M1	0	0.956837	0.95199	0.847767	0.916871	0.88462	0.765918	0.81821	0.712861	0.711899	0.967078	0.985507	0.917526	0.86129	0.777108	0.731343	0.695279	0.626582
898	CA-sr-chr2r-551[INC][1643|5242/2985]	coding	0	0	76960	Bcas1	M1	0	NA	NA	0.863176	0.962262	0.868759	0.758853	0.539921	0.372065	0.343351	0.6875		0.839416	0.823009	0.605797	0.493516	0.459367	0.350935
899	CA-sr-chr9f-4163[INC][6491|6625/343]	coding	0	1	76499	Clasp2	M1	0	0.951807	0.994855	0.983306	0.99301	0.970819	0.745946	0.494253	0.52381	0.76087	0.98004	0.933649	1	0.935108	0.768116	0.587786	0.634146	0.523077
900	CA-sr-chr13f-1335[INC][880|977/370]	coding	0	0	170936	Zfp369	M1	0	0.942446	0.872727	0.840796	0.859155	0.815789	0.7125	0.758621	0.76	0.673203	0.862069	0.794118	0.813084	0.62	0.537415	0.4875	0.5	0.505882
901	CA-76740-35830-40573-40695-45686[INC][14/1]	NMD_ex	1	0	76740	Efr3a	M1	0	0.903722	0.88056	0.854156	0.830001	0.757253	0.701574	0.74305	0.73007	0.750254	0.992337	0.920792	0.815718	0.818522	0.849057	0.815817	0.817164	0.850775
902	CA-209630-456204-458136-458208-461104[INC][5/13][DNT]	coding	1	0	209630	Frmd4a	M1	0	0.658552	0.887304	0.890525	0.896936	0.756138	0.426224	0.466258	0.46083	0.464649	0.770548	0.727003	0.956078	0.650146	0.542169	0.536913	0.490909	0.656716
903	CA-245684-111471-126218-126365-135860[INC][3/2]	coding	1	1	245684	Cnksr2	M1	0	0.403255	0.399655	0.306735	0.430794	0.322421	0.220147	0.205168	0.243112	0.206163	0.415584	0.382716	0.379884	0.191716	0.157015	0.181587	0.177403	0.210854
904	CA-53886-28897-36965-37054-37884[INC][10/11][DNT]	coding	1	0	53886	Cdkl2	M1	0	0.6	0.681016	0.661831	0.553324	0.497722	0.349697	0.382708	0.425685	0.451148	0.851852		0.586207	0.44246	0.424812	0.380741	0.352859	0.380471
905	CA-sr-chr10r-3053[INC][286|598/981]	other	0	0	327744	E130307A14Rik	M1	0	0.42623	0.395349	0.286307	0.337423	0.261745	0.0933333	0.12	0.16	0.186047	0.531915	0.541667	0.325444	0.234375	0.264706	0.22807	0.165354	0.171429
906	CA-71726-3013-8057-8128-8366[INC][19/13][UPT]	other	1	0	71726	Smug1	M1	0	0.51483	0.406442	0.508246	0.396875	0.487846	0.270551	0.25145	0.27614	0.253033	0.5625	0.371429	0.584615	0.350877	0.375	0.267327	0.217391	0.291667
907	CA-72615-25027-25250-25339-25440[INC][12/4][DNT]	coding	1	0	72615	Anks3	M1	0	0.807555	0.759195	0.634094	0.683403	0.589556	0.477339	0.488847	0.447611	0.546521	0.796721	0.768116	0.625397	0.532934	0.511628	0.535642	0.501014	0.492228
908	CA-225288-295588-314217-314313-316177[INC][2/1]	coding	1	0	225288	Fhod3	M1	0	0.925701	0.940243	0.900167	0.922949	0.874178	0.810418	0.702205	0.822612	0.683959	1	1	0.859459	0.781022	0.666667	0.588477	0.678261	0.641026
909	CA-239510-22876-23105-23183-29455[INC][7/9]	coding	1	1	239510	Phf20l1	M1	0	0.508891	0.493473	0.395923	0.416716	0.364822	0.371593	0.244416	0.28349	0.188782	0.492537	0.535792	0.452442	0.336562	0.251356	0.272295	0.273684	0.208914
910	CA-64383-3116-3880-3927-8059[INC][28/91][UPT]	NMD_ex	1	0	64383	Sirt2	M1	-1	0.359559	0.372363	0.393159	0.350964	0.308925	0.143936	0.182613	0.229036	0.239426	0.436893	0.454545	0.455635	0.372055	0.235669	0.264223	0.327672	0.374732
911	CA-sr-chr4r-1118[INC][2|5267/807]	other	0	0	74552	Nipal3	M1	-1	0.90566	0.956044	0.873518	0.837638	0.789474	0.754768	0.741285	0.728615	0.775803	1		0.837838	0.68	0.671388	0.689796	0.738241	0.726444
912	CA-94112-54386-62434-62554-70125[INC][12/11]	coding	1	0	94112	Med15	M1	-1	0.634331	0.56939	0.705589	0.524407	0.553168	0.476692	0.428425	0.357348	0.423709	0.724138	0.741573	0.555224	0.537676	0.458333	0.396226	0.441727	0.626113
913	CA-80913-58016-62139-62376-72627[INC][16/16]	coding	1	1	80913	Pum2	M1	-1	0.418586	0.351096	0.308023	0.351401	0.331492	0.287559	0.220404	0.228666	0.215355	0.496296	0.377622	0.33018	0.311843	0.29266	0.239642	0.273558	0.224206
914	CA-67847-142667-143799-143870-150496[INC][11/3][DNT]	coding	1	0	67847	Sncaip	M1	-1	0.94885	0.971934	0.951387	0.932978	0.944095	0.888715	0.712683	0.782851	0.794258	0.872958	0.987261	1	0.85124	0.757576	0.677419	0.758621
915	CA-sr-chr7r-3483[INC][31|102/151]	other	0	0			M1	-1	NA	0.375	0.442623	0.363636	0.44	NA	0.111111	0.08	0.2			0.304348	0.333333		0.36	0.307692
916	CA-269639-3142-3719-3778-16010[INC][39/18][UPT]	NMD_ex	1	0	269639	Zfp512	M1	-1	0.718385	0.783524	0.772171	0.73522	0.757802	0.664336	0.561477	0.634878	0.589032	0.719439	0.797101	0.846154	0.735065	0.795556	0.691429	0.705556	0.687861
917	CA-74343-11434-11633-11700-11890[INC][2/14]	NMD_in	1	0	74343	Crtc2	M1	-1	0.611252	0.791772	0.799413	0.80926	0.646146	0.412923	0.344642	0.483243	0.337602	0.652778	0.622222	0.860465	0.626087	0.411765	0.42953	0.373802	0.358779
918	CA-619605-3068-8687-8808-24359[INC][10/13][UPT]	other	1	0	619605	Zcchc17	M1	-1	0.835028	0.787981	0.758129	0.781918	0.765822	0.70379	0.694633	0.605214	0.586418	0.821086	0.827586	0.785256	0.701195	0.668122	0.628571	0.624319	0.65586
919	CA-75560-31748-33428-33536-34036[INC][14/4]	coding	1	0	75560	Ep400	M1	-1	0.8956	0.883892	0.707884	0.941271	0.730862	0.60573	0.464453	0.434947	0.568599	0.948127	0.903226	0.947137	0.689046	0.60181	0.580488	0.524194	0.475
920	CA-21917-15835-21185-21305-21402[INC][38/11]	coding	1	1	21917	Tmpo	M1	-1	0.644784	0.594226	0.668938	0.602787	0.690151	0.469735	0.20497	0.291549	0.201846	0.680307	0.697694	0.587007	0.603834	0.367347	0.27027	0.20524	0.272727
921	CA-105559-116495-123043-123097-123782[INC][5/12]	coding	1	1	105559	Mbnl2	M1	-1	0.678103	0.828064	0.669087	0.730117	0.751723	0.565434	0.420465	0.409262	0.409849	0.550562	0.931034	0.789474	0.779209	0.548673	0.509994	0.497481	0.378049
922	CA-20300-3079-5547-5684-31673[INC][3/2][UPT]	other	1	0	20300	Ccl25	M1	-1	0.735772	0.676869	0.617559	0.699634	0.621509	0.548938	0.539752	0.470401	0.543265			0.561644	0.632184	0.666667	0.605263	0.623529	0.612903
923	CA-226751-41365-66556-66714-73416[INC][3/7]	NMD_in	1	1	226751	Cdc42bpa	M1	-1	0.381615	0.363487	0.26455	0.326297	0.341669	0.218381	0.175398	0.163414	0.168746	0.304348	0.304348	0.394456	0.301038	0.176703	0.176115	0.14526	0.176471
924	CA-54524-54852-58621-58689-60166[INC][2/1][DNT]	NMD_in	1	1	54524	Syt6	M1	-1	0.916823	0.912069	0.770868	0.927028	0.862626	0.7301	0.603296	0.512992	0.550146	1	0.911765	0.927273	0.886364	0.782313	0.668122	0.658768	0.507692
925	CA-52184-10637-11434-11563-12242[INC][12/3]	coding	1	0	52184	Odf2l	M1	-1	0.890674	0.828038	0.790811	0.85479	0.876575	0.643877	0.624323	0.651284	0.586574	0.891403	0.958333	0.837209	0.677419	0.565891	0.565217	0.620513	0.737705
926	CA-sr-chr8f-64[INC][1142|1395/1045]	coding	0	1	69697	Camsap3	M1	-1	0.612143	0.623673	0.528946	0.56845	0.613129	0.392742	0.383237	0.397219	0.29557	0.636364	0.685185	0.604167	0.56691	0.433333	0.446602	0.375	0.349593
927	CA-sr-chr1f-2177[INC][3033|3418/2210]	coding	0	0	347722	Agap1	M1	-1	0.611745	0.621434	0.627089	0.620777	0.645689	0.52223	0.521632	0.441033	0.463133	0.637427	0.537634	0.666303	0.597753	0.521445	0.511664	0.524138	0.462264
928	CA-sr-chr10f-2667[INC][1582|2/231]	other	0	0	74007	Btbd11	M1	-1	0.901639	0.876543	0.851852	0.819549	0.829787	0.684211	0.655914	0.685039	0.763636	0.8		0.888112	0.781421	0.769912	0.679558	0.748691	0.672727
929	CA-sr-chrXr-2383[INC][2|800/141]	other	0	0	15185	Hdac6	M1	-1	0.901187	0.916603	0.866298	0.915908	0.869633	0.764581	0.735421	0.552743	0.653372	0.8125		0.921569	0.596154	0.483871	0.655172	0.647059	0.555556
930	CA-sr-chr9r-4670[INC][664|577/356]	coding	0	1	270120	Fat3	M1	-1	0.52381	0.78125	0.762712	0.709924	0.706897	0.352381	0.3	0.25	0.2	0.6	0.580247	0.936842	0.726708	0.418605	0.481481	0.314286	0.449275
931	CA-56228-15562-16655-16775-21257[INC][23/6][DNT]	coding	1	0	56228	Ube2j1	M1	-1	0.620683	0.584416	0.646202	0.507814	0.522021	0.442705	0.460769	0.431992	0.442326	0.684848	0.663609	0.526826	0.521086	0.511888	0.448411	0.457235	0.488372
932	CA-sr-chr5f-2674[INC][157|98/203]	other	0	0			M1	-1	0.366667	0.386667	0.513514	0.48	0.296296	0.173913	NA	0.155556	0.166667			0.846154	0.314286		0.470588		0.307692
933	CA-22031-85099-87582-87657-89116[INC][7/3]	coding	1	1	22031	Traf3	M1	-1	0.944348	0.959561	0.792326	0.873102	0.662342	0.595688	0.588402	0.574859	0.625793	0.984791	1	0.758514	0.516239	0.526718	0.515254	0.514607	0.607143
934	CA-sr-chr1f-1353[INC][682|631/3605]	coding	0	1	329178	Unc80	M1	-1	0.230829	0.296296	0.262315	0.316144	0.263486	0.169328	0.126949	0.102684	0.131041			0.376344	0.217228	0.143195	0.126267	0.130435	0.163429
935	CA-66960-16601-22323-22438-24894[INC][2/3]	other	1	0	66960	Fam188a	M1	-1	0.877946	0.846729	0.871658	0.804743	0.632952	0.423061	0.496966	0.548127	0.579767	0.841727	0.95122	0.858333	0.54047	0.537778	0.562327	0.608069	0.592593
936	CA-238988-405732-409992-410028-420901[INC][11/8]	coding	1	1	238988	Erc2	M1	-1	0.473949	0.435131	0.498659	0.538661	0.447226	0.319755	0.305792	0.293095	0.337038	0.568317	0.338583	0.507883	0.46572	0.348977	0.332744	0.349237	0.375872
937	CA-sr-chr14r-2503[INC][3162|3494/999]	coding	0	1	16531	Kcnma1	M1	-1	0.866667	0.77193	0.767918	0.788889	0.721008	0.700483	0.669856	0.620536	0.585047	0.818182		0.919505	0.822785	0.687339	0.76971	0.710145	0.647577
938	CA-sr-chr8f-2870[INC][124|193/1159]	NMD_in	0	0	270084	Lpcat2	M1	-1	0.309091	0.230769	0.265625	0.376344	0.168675	0.0353982	0.0552147	0.0404624	0.0464135	0.306122		0.728814	0.0976431	0.0769231	0.0479233	0.0503145	0.0759494
939	CA-sr-chr5f-1514[INC][2|351/237]	NMD_in	0	0	231214	Cc2d2a	M1	-1	0.574468	0.62963	0.6	0.395349	0.555556	0.365854	0.261538	0.253731	0.242105			0.384615	0.212121	0.259259	0.244444	0.185185	0.282051
940	CA-19707-51336-54728-54809-61459[INC][14/8]	coding	1	1	19707	Reps1	M1	-1	0.900614	0.949155	0.930763	0.883828	0.818072	0.643046	0.675196	0.760469	0.705487	0.910377	0.965714	0.92228	0.667396	0.731707	0.714634	0.707995	0.688564
941	CA-sr-chr13r-2126[INC][882|1336/1375]	NMD_in	0	0			M1	-1	0.666667	0.653061	0.572519	0.68	0.483516	0.14808	0.173145	0.300412	0.300493	0.75	0.916667	0.895349	0.42437	0.357553	0.426667	0.485944	0.393365
942	CA-27410-3206-8873-8946-11842[INC][48/31][UPT]	other	1	0	27410	Abca3	M1	-1	0.636661	0.643599	0.598347	0.432689	0.407537	0.316621	0.283872	0.296156	0.340816	0.75	0.680851	0.367521	0.298027	0.318919	0.29108	0.328829	0.311321
943	CA-105559-123936-131969-132064-156266[INC][35/21][DNT]	coding	1	1	105559	Mbnl2	M1	-1	0.691208	0.809223	0.824602	0.677397	0.750049	0.585795	0.520046	0.478489	0.482268	0.806061	0.866667	0.8	0.681159	0.527825	0.486133	0.518405	0.584112
944	CA-217340-71838-75654-75695-77202[INC][2/12][DNT]	coding	1	0	217340	Rnf157	M1	-1	0.231421	0.187552	0.289525	0.241403	0.18997	0.0836833	0.104868	0.0916797	0.0843855	0.206133	0.243446	0.255969	0.120812	0.0906162	0.0911386	0.0882425	0.0888099
945	CA-sr-chr3r-739[INC][1909|1624/2956]	other	0	0	109676	Ank2	M1	-1	0.711584	0.60367	0.594937	0.470054	0.365746	0.271077	0.292181	0.210856	0.314079	0.633333	0.675214	0.454039	0.324111	0.279503	0.277286	0.266932	0.298755
946	CA-545156-463468-467105-467198-477018[INC][3/1]	coding	1	1	545156	Kalrn	M1	-1	0.526613	0.721774	0.664285	0.73852	0.626008	0.342159	0.272619	0.269179	0.256035	0.564738	0.590244	0.839827	0.499431	0.361305	0.322034	0.337884	0.253731
947	CA-sr-chr9r-3583[INC][202|4/259]	other	0	0	27425	Atp5l	M1	-1	NA	0.809524	0.72973	NA	0.511111	0.518519	0.333333	0.204819	0.08				0.28	0.176471	0.0882353	0.0888889	0.15
948	CA-18191-1449216-1479271-1479361-1484635[INC][4/1]	coding	1	1	18191	Nrxn3	M1	-1	0.925645	0.912495	0.919264	0.811092	0.738163	0.635735	0.656442	0.683895	0.69604	0.953757		0.689441	0.442838	0.497076	0.524519	0.487117	0.603239
949	CA-sr-chr4f-3287[INC][5377|16/452]	other	0	0	71514	Sfpq	M1	-1	0.896104	0.946875	0.991968	0.919355	0.938326	0.760417	0.5	0.543408	0.636364	0.929752	0.973799	0.97037	0.892857	0.725322	0.638629	0.763158	0.870968
950	CA-11735-449687-450116-450143-451408[INC][3/28]	coding	1	1	11735	Ank3	M1	-1	0.532911	0.525293	0.650792	0.399651	0.329892	0.152181	0.146031	0.187097	0.231692	0.714815	0.507987	0.370079	0.165379	0.177434	0.176776	0.17776	0.226572
951	CA-277854-3101-3289-3592-3856[INC][5/12][UPT]	other	1	0	277854	Depdc5	M1	-1	0.62032	0.635709	0.517074	0.512099	0.540479	0.421898	0.331476	0.234229	0.354113	0.785714	0.625	0.534884	0.55814	0.555556	0.571429	0.468354	0.4
952	CA-sr-chr2r-3339[INC][1467|9/1348]	NMD_in	0	0	320554	Tcp11l1	M1	-1	0.371218	0.403175	0.523404	0.342857	0.268402	0.158954	0.125	0.177419	0.15499	0.539877	0.596774	0.481481	0.298765	0.142857	0.187215	0.175573	0.137725
953	CA-242274-404989-408293-408434-416522[INC][1/1]	coding	1	1	242274	Lrrc7	M1	-1	0.875292	0.773344	0.689078	0.531269	0.10863	0.0220868	0.0112305	0.0046083	0.0547227	1	0.914894	0.437838	0.0421286	0.0111524	0.0084507	0.0251572	0.00689655
954	CA-sr-chr11f-1605[INC][1552|6173/572]	other	0	1	16568	Kif3a	M1	-1	1	1	0.996942	0.997241	0.98694	0.874063	0.730994	0.604863	0.631016	0.993464	1	0.997187	0.958998	0.725926	0.772382	0.732523	0.586207
955	CA-21340-9454-13503-13601-13873[INC][39/10]	other	1	0	21340	Taf1b	M1	-1	0.809982	0.726734	0.738802	0.698648	0.599141	0.524552	0.47348	0.490861	0.583817	0.878173	0.863248	0.711599	0.557841	0.433333	0.48169	0.546012	0.591623
956	CA-110651-25084-26047-26084-32146[INC][4/1]	other	1	1	110651	Rps6ka3	M1	-1	0.85483	0.799082	0.877852	0.641549	0.761648	0.573704	0.494999	0.496189	0.516	0.903382	0.967742	0.775701	0.669528	0.531773	0.512644	0.54386	0.675978
957	CA-56758-145944-151593-151629-155294[INC][4/3]	coding	1	1	56758	Mbnl1	M1	-1	0.940418	0.972275	0.900222	0.849629	0.945011	0.760296	0.703162	0.706362	0.671918	0.736842	1	1	0.87013	0.755396	0.740541	0.697917	0.706897
958	CA-228998-3105-3377-3590-6826[INC][65/41][UPT]	other	1	0	228998	Arfgap1	M1	-1	0.747727	0.801883	0.869278	0.77049	0.718249	0.571215	0.615929	0.58523	0.60217	0.81749	0.763975	0.863777	0.761562	0.629747	0.63775	0.665505	0.669811
959	CA-sr-chr7f-4030[INC][1375|25/493]	NMD_in	0	0	14356	Fxc1	M1	-1	0.816221	0.639425	0.712155	0.659075	0.584176	0.51882	0.452543	0.285852	0.389627	0.89899	1	0.777778	0.651568	0.555556	0.501887	0.428571	0.557895
960	CA-268902-480326-480741-480867-485735[INC][3/10]	coding	1	1	268902	Robo2	M1	-1	0.54888	0.6446	0.721434	0.6869	0.534295	0.352174	0.337689	0.318354	0.376996	0.664245	0.363985	0.727006	0.452632	0.363872	0.358779	0.33455	0.413882
961	CA-11426-242526-245695-245758-246569[INC][5/1]	coding	1	1	11426	Macf1	M1	-1	0.823126	0.740435	0.729182	0.68713	0.602946	0.484528	0.409719	0.540643	0.501797	0.912903	0.804878	0.708197	0.541023	0.461988	0.40177	0.509804	0.476793
962	CA-11733-152097-159556-159673-160215[INC][1/10]	NMD_in	1	0	11733	Ank1	M1	-1	0.428571	0.479807	0.403787	0.215091	0.230557	0.0714293	0.073977	0.0678351	0.0761197	0.517241	0.384615	0.338235	0.118644	0.0490196	0.0383481	0.0140056	0.0502793
963	CA-sr-chr5r-2467[INC][357|304/248]	other	0	0			M1	-1	0.74359	NA	0.823529	0.786667	0.785714	0.508197	0.464286	0.549296	0.460674	0.673469		0.5	0.577778	0.514286	0.503356	0.557047	0.37931
964	CA-76459-43136-51714-51747-52561[INC][2/2]	coding	1	0	76459	Car12	M1	-1	0.698671	0.409059	0.521739	0.408217	0.304467	0.0888889	0.104906	0.117476	0.00173098					0	0	0	0
965	CA-56449-12093-15270-15477-21036[INC][25/55]	coding	1	1	56449	Csda	M1	-1	0.627409	0.635598	0.699859	0.66921	0.676426	0.497427	0.383151	0.404265	0.351414	0.697248	0.783582	0.762936	0.6629	0.469231	0.429672	0.42623	0.482927
966	CA-26431-31064-32612-32762-37211[INC][1/10]	coding	1	1	26431	Git2	M1	-1	0.498729	0.511383	0.418473	0.450941	0.41892	0.276243	0.286093	0.318533	0.300061	0.556851	0.497143	0.513514	0.3125	0.335821	0.3379	0.325635	0.308411
967	CA-243499-3310-3766-3830-5737[INC][2/17][UPT][DNT]	NMD_in	1	0	243499	Lrrtm4	M1	-1	0.475927	0.364152	0.412853	0.346626	0.30957	0.249083	0.230587	0.228618	0.229987	0.214286	0.285714	0.227907	0.170418	0.127036	0.151139	0.148073	0.146919
968	CA-sr-chr18r-2011[INC][2|1044/356]	NMD_in	0	0	12916	Crem	M1	-1	NA	NA	0.725296	0.656844	0.602742	0.516799	0.490681	0.555909	0.509624				0.659574	0.605634	0.572519	0.685039	0.587302
969	CA-74356-3125-3363-3760-6659[INC][5/8][UPT]	other	1	0	74356	4931428F04Rik	M1	-1	0.671432	0.697454	0.599415	0.674035	0.577264	0.471833	0.436811	0.494604	0.479091	0.634183	0.6621	0.749271	0.590361	0.432258	0.596838	0.550388	0.461538
970	CA-22793-3649-4118-4321-4647[INC][7/3]	NMD_ex	1	0	22793	Zyx	M1	-1	0.865982	0.805557	0.72949	0.737488	0.650279	0.610011	0.594773	0.563261	0.523479	0.913043	0.913978	0.762136	0.643785	0.54321	0.584906	0.585624	0.598174
971	CA-64009@0-165942-167273-167332-175460[INC][11/1][DNT]	coding	1	1	64009	Syne1	M1	-1	0.859467	0.715891	0.706598	0.700703	0.606075	0.541064	0.486908	0.504737	0.503894	0.938462		0.652968	0.578783	0.556306	0.503003	0.532567	0.540582
972	CA-sr-chr19r-1957[INC][1448|77/1011]	NMD_in	0	0	16528	Kcnk4	M1	-1	NA	NA	0.875	0.610619	0.490898	0.38395	0.345339	0.32266	0.29468			0.569378	0.539474	0.390244	0.333333	0.363409	0.395604
973	CA-sr-chr9f-986[INC][2275|1982/190]	coding	0	0	84004	Mcam	M1	-1	1	1	1	1	0.984962	0.806283	0.773585	0.764706	0.864253	1	1	1	0.967366	0.888372	0.796512	0.840491	0.914894
974	CA-sr-chr14r-430[INC][694|5776/2498]	coding	0	1	105689	Mycbp2	M1	-1	0.722326	0.641669	0.64117	0.679417	0.648744	0.570828	0.531213	0.523366	0.516825	0.687657	0.701657	0.652324	0.573123	0.484507	0.467312	0.417495	0.448052
975	CA-68112-6819-7171-7234-7495[INC][20/2]	coding	1	0	68112	Sdccag3	M1	-1	0.929177	0.864918	0.903504	0.797716	0.793194	0.674814	0.700651	0.695964	0.699439	0.922929	0.94	0.833887	0.815493	0.747024	0.692913	0.73638	0.731225
976	CA-sr-chr14r-2646[INC][1296|136/528]	coding	0	0	78787	Usp54	M1	-1	0.97619	0.90811	0.700358	0.879481	0.63641	0.558341	0.453059	0.406284	0.370652	0.917808	0.84	0.92	0.75	0.671429	0.488	0.529412	0.5
977	CA-68675-53840-56148-56249-119633[INC][30/2]	NMD_ex	1	0	68675	Fam172a	M1	-1	0.968205	0.935924	0.888215	0.88215	0.853068	0.791633	0.74509	0.766252	0.66054	0.966942	1	0.891667	0.80456	0.685649	0.675	0.727869	0.668919
978	CA-sr-chr6r-2219[INC][1350|4/408]	other	0	1	52055	Rab11fip5	M1	-1	0.773519	0.741045	0.818165	0.845682	0.768501	0.61054	0.578027	0.528867	0.527216	0.454545	0.68	0.823129	0.674699	0.576271	0.476923	0.491892	0.517857
979	CA-224829-179980-181410-181677-185336[INC][4/1]	coding	1	0	224829	Trerf1	M1	-1	1	1	0.943978	1	1	0.795552	0.556185	0.591806	0.589734	0.95	1	0.959184	0.881481	0.708333	0.668571	0.627119	0.603604
980	CA-sr-chr9f-242[INC][5|3890/2074]	NMD_in	0	0	18577	Pde4a	M1	-1	0.814433	0.732484	0.755869	0.705036	0.553648	0.55286	0.527273	0.441034	0.507389	0.890909	0.9375	0.606154	0.474201	0.475763	0.387718	0.383575	0.418605
981	CA-216810-114088-122948-123008-124768[INC][10/5]	coding	1	0	216810	Tom1l2	M1	-1	0.929516	0.894876	0.660875	0.644822	0.314754	0.161489	0.144255	0.156699	0.155302	0.941032	1	0.613108	0.164365	0.126447	0.129376	0.109574	0.13804
982	CA-19272-479937-482950-482980-488185[INC][2/6]	coding	1	1	19272	Ptprk	M1	-1	0.454539	0.735727	0.569501	0.570615	0.424424	0.260898	0.164433	0.177228	0.137856	0.340909	0.72973	0.725828	0.339975	0.285714	0.236479	0.244313	0.195122
983	CA-sr-chr7f-2499[INC][2285|2995/363]	NMD_ex	0	1	78286	Nav2	M1	-1	1	0.996639	0.992806	0.99093	0.940928	0.797183	0.849711	0.680672	0.702703	1	1	0.995842	0.864476	0.698413	0.686007	0.717647	0.539326
984	CA-15382-6597-6824-8535-8914[INC][1/28]	other	1	1	15382	Hnrnpa1	M1	-1	0.702002	0.725771	0.544075	0.710598	0.507785	0.45219	0.300613	0.292208	0.26866	0.560976	0.252525	0.327511	0.113122	0.142857	0.141553	0.160377	0.0977444
985	CA-sr-chr12f-1189[INC][1080|819/5356]	other	0	0	319504	Nrcam	M1	-1	NA	0.473684	0.790769	0.618321	0.53125	0.0834553	0.0390738	0.0517711	0.0490066	0.304348		0.64497	0.259777	0.047619	0.0454303	0.0423484	0.0400867
986	CA-sr-chr14r-448[INC][635|833/8286]	coding	0	1	105689	Mycbp2	M1	-1	0.266087	0.24131	0.246919	0.152303	0.0627757	0.00720469	0.0137277	0.00779746	0.0100337	0.166227	0.298077	0.178571	0.0217143	0.00263852	0.00667557	0.00444444	0.00473037
987	CA-242584-51040-52749-52836-54852[INC][1/1]	coding	1	0	242584	Wdr78	M1	-1	0.716315	0.673364	0.660098	0.578901	0.471472	0.29863	0.394737	0.146687	0.0898521	0.62069			0.0285714	0.142857	0.240506	0.142857	0.219512
988	CA-228005-3276-11403-11493-11658[INC][3/25][UPT]	other	1	0	228005	Ppig	M1	-1	0.262652	0.246023	0.216111	0.141867	0.144961	0.102732	0.0560566	0.0482037	0.0687111	0.25	0.212121	0.17757	0.254237	0.107438	0.134615	0.142857	0.0923077
989	CA-76707-139398-150077-150140-153208[INC][2/9]	coding	1	1	76707	Clasp1	M1	-1	0.365951	0.557934	0.550447	0.416178	0.325728	0.156834	0.117192	0.129386	0.125489	0.329787	0.425743	0.501511	0.277338	0.159236	0.159204	0.147132	0.198444
990	CA-22003-21185-22471-22550-24046[INC][139/3][DNT]	coding	1	1	22003	Tpm1	M1	-1	0.778402	0.606907	0.576967	0.522826	0.413512	0.350159	0.26148	0.253247	0.212235	0.928455	0.866667	0.494898	0.34321	0.276786	0.239092	0.241379	0.242206
991	CA-sr-chr14r-2100[INC][2601|4346/719]	coding	0	1	72972	Gcap14	M1	-1	0.849748	0.859725	0.869561	0.82968	0.782369	0.645765	0.674544	0.716464	0.677537	0.78125	0.929412	0.905325	0.842233	0.778252	0.749226	0.759615	0.817035
992	CA-sr-chr17r-352[INC][85|55/488]	NMD_in	0	0	72167	Thumpd2	M1	-1	0.247709	0.200003	0.235828	0.137747	0.0645167	0.0500005	0	0.0196532	0	0.278689	0.377049	0.157895	0.0588235	0	0.0196078	0.0140845	0.0149254
993	CA-16504-10690-12983-13043-13983[INC][2/2][DNT]	other	1	0	16504	Kcnc3	M1	-1	0.989825	0.920394	0.925293	0.95999	0.952706	0.785685	0.653396	0.61801	0.65737	1		0.982456	0.888399	0.7536	0.702893	0.671014	0.685876
994	CA-83997-118628-120448-120538-121752[INC][17/12][DNT]	coding	1	1	83997	Slmap	M1	-1	0.808889	0.706816	0.640166	0.598452	0.336827	0.214964	0.164493	0.236608	0.209195	0.967742	0.951807	0.611872	0.285858	0.208272	0.187656	0.218333	0.281139
995	CA-21374-3137-4266-4315-6077[INC][12/33][UPT]	other	1	0	21374	Tbp	M1	-1	0.414946	0.547416	0.618965	0.521912	0.391083	0.17614	0.139131	0.167326	0.160134	0.493421	0.478599	0.679325	0.283871	0.255814	0.198529	0.174242	0.27027
996	CA-sr-chrXf-1298[INC][329|939/640]	other	0	0	236920	Stard8	M1	-1	0.912803	0.922063	0.935108	0.934417	0.943626	0.392258	0.446839	0.373181	0.413848			0.913043	0.495798	0.429603	0.414847	0.429907	0.631579
997	CA-sr-chr9r-663[INC][438|190/2208]	coding	0	1	74100	Arpp21	M1	-1	NA	0.848485	0.800728	0.695905	0.215086	0.0416408	0.0460428	0.0431842	0.0354342			0.77305	0.0979167	0.0218069	0.0219561	0.0290323	0.0494297
998	CA-171486-45239-45842-45911-54704[INC][69/16]	coding	1	0	171486	Cd99l2	M1	-1	0.806601	0.834841	0.886961	0.859344	0.808086	0.709282	0.665392	0.690334	0.674361	0.937355	0.872659	0.882948	0.789423	0.686747	0.670193	0.673008	0.721875
999	CA-18717-25147-25907-25985-27354[INC][1/9]	coding	1	0	18717	Pip5k1c	M1	-1	0.27866	0.336375	0.385195	0.229918	0.241278	0.126558	0.0930966	0.0841886	0.0879373	0.380117	0.303371	0.326019	0.223515	0.115468	0.0972136	0.0983359	0.0944407
1000	CA-sr-chr3r-3461[INC][540|557/3505]	other	0	1	192167	Nlgn1	M1	-1	0.188811	0.261905	0.268482	0.216274	0.163823	0.0905797	0.0609756	0.086351	0.077551	0.305085	0.174603	0.223529	0.103659	0.0784314	0.0867209	0.0799508	0.0798319
1001	CA-23792-130095-138233-138324-149704[INC][1/2][DNT]	other	1	0	23792	Adam23	M1	-1	0.697674	0.639232	0.531943	0.644914	0.625448	0.258031	0.168818	0.196154	0.208828	0.466667	0.419355	0.630996	0.575221	0.405405	0.291667	0.481481
1002	CA-22129-35630-40815-40978-41945[INC][23/29]	NMD_ex	1	0	22129	Ttc3	M1	-1	0.491291	0.43777	0.354027	0.361837	0.294264	0.186269	0.183493	0.187397	0.163451	0.503893	0.484009	0.389212	0.241628	0.179691	0.161666	0.162791	0.180626
1003	CA-30948-50751-57454-57526-57766[INC][10/16]	coding	1	0	30948	Bin1	M1	-1	0.936467	0.968427	0.942936	0.958425	0.944506	0.811772	0.687774	0.74948	0.709505	0.853659	0.880435	0.98091	0.93929	0.737423	0.768644	0.759642	0.725296
1004	CA-68501-84269-125579-125657-220499[INC][1/40]	coding	1	0	68501	Nsmce2	M1	-1	0.168177	0.219719	0.167501	0.140846	0.151501	0.0962293	0.0400989	0.0365141	0.0149831	0.130125	0.122699	0.145833	0.07	0.05	0.0315789	0.026616	0.04
1005	CA-14800-114472-115273-115388-116440[INC][2/7]	NMD_in	1	1	14800	Gria2	M1	-1	0.832259	0.799502	0.598542	0.678602	0.650199	0.422827	0.344152	0.324985	0.317797	0.744076	0.869779	0.778348	0.59087	0.342449	0.330461	0.344122	0.310265
1006	CA-sr-chr9f-307[INC][253|5136/1217]	NMD_in	0	0	13430	Dnm2	M1	-1	0.945554	0.962963	0.892009	0.796143	0.747368	0.555556	0.658182	0.527638	0.550769	0.802353	1	0.866667	0.624779	0.556122	0.537653	0.446043	0.469388
1007	CA-sr-chr7f-2550[INC][103|170/267]	other	0	0	14453	Gas2	M1	-1	0.585366	0.446154	0.448276	0.407407	0.365854	0.2	NA	0.2	0.102041	0.5	0.435897	0.142857	0.304348	0.244444	0.186441	0.207547
1008	CA-sr-chr4f-4415[INC][1654|1704/481]	coding	0	0	212632	Iffo2	M1	-1	0.952941	0.951515	0.915344	0.880096	0.77918	0.697959	0.707763	0.734043	0.631206	0.945205	1	0.880597	0.786517	0.689119	0.631399	0.694704	0.6625
1009	CA-22608-12405-14643-14733-15065[INC][286/5]	coding	1	1	22608	Ybx1	M1	-1	0.98779	0.978058	0.96168	0.97269	0.935343	0.853491	0.784394	0.749124	0.678477	0.992616	0.992999	0.98357	0.910254	0.811307	0.770377	0.729915	0.698287
1010	CA-234663-20609-22420-22462-22817[INC][39/2]	coding	1	0	234663	Dync1li2	M1	-1	0.918382	0.88094	0.85144	0.750987	0.665283	0.63286	0.57334	0.58189	0.563584	0.946144	0.988462	0.884965	0.707731	0.627489	0.59356	0.570352	0.676692
1011	CA-sr-chr10r-1742[INC][3930|44/2707]	NMD_in	0	0	21423	Tcf3	M1	-1	0.492409	0.525213	0.622522	0.420291	0.368316	0.292292	0.23674	0.186076	0.214193	0.438424	0.512821	0.501285	0.297753	0.223684	0.220974	0.280632	0.246753
1012	CA-20924-11140-11690-11702-12067[INC][6/10]	coding	1	1	20924	Supt5h	M1	-1	0.948482	0.930883	0.872757	0.795733	0.783336	0.684231	0.694768	0.581252	0.617575	0.970674	1	0.922463	0.743356	0.6333	0.62	0.580212	0.666245
1013	CA-sr-chr13r-3207[INC][2|3548/3119]	other	0	0	207615	Wdr37	M1	-1	0.982866	0.896139	0.79448	0.692007	0.456275	0.315531	0.259936	0.313799	0.272609	0.869822	0.978947	0.690722	0.2	0.13985	0.143763	0.132855	0.185542
1014	CA-81018-13957-17402-17553-21231[INC][243/22][UPT]	NMD_ex	1	0	81018	Rnf114	M1	-1	0.915291	0.865519	0.631666	0.672221	0.424912	0.259261	0.150777	0.219367	0.195147	0.978723	0.970711	0.635593	0.261494	0.147877	0.200361	0.172619	0.193622
1015	CA-619605-24460-25774-25866-33269[INC][60/14]	NMD_ex	1	0	619605	Zcchc17	M1	-1	0.909725	0.852087	0.817812	0.801454	0.739307	0.696601	0.681824	0.62691	0.658217	0.917476	0.895604	0.811634	0.731205	0.704698	0.696521	0.696466	0.722397
1016	CA-74552-33719-42600-42632-44932[INC][1/9][DNT]	coding	1	0	74552	Nipal3	M1	-1	0.552377	0.495446	0.474474	0.652908	0.336992	0.148447	0.0969803	0.094164	0.074068	0.287129		0.518325	0.185857	0.105105	0.070922	0.0758621	0.0918544
1017	CA-67529-15126-17723-17837-20265[INC][12/25]	coding	1	0	67529	Fgfr1op2	M1	-1	0.413616	0.328333	0.268631	0.30666	0.196448	0.103012	0.0768524	0.0741617	0.088243	0.442667	0.455939	0.257985	0.127361	0.0926325	0.0702817	0.074404	0.102113
1018	CA-329165-37464-40641-40788-41459[INC][18/1]	coding	1	1	329165	Abi2	M1	-1	0.950035	0.82301	0.753421	0.605285	0.501467	0.330016	0.250206	0.286128	0.296288	0.94847	0.929293	0.621302	0.409155	0.240471	0.251277	0.236104	0.246951
1019	CA-78893-10524-11217-11379-14043[INC][63/1]	coding	1	0	78893	Cnot10	M1	-1	0.965047	0.963396	0.951013	0.950957	0.898397	0.764866	0.809304	0.758557	0.817045	0.994203	1	0.96748	0.828125	0.762452	0.820331	0.770563	0.929515
1020	CA-76788-3242-28800-28887-40735[INC][12/17][UPT]	coding	1	1	76788	Klhdc10	M1	-1	0.50605	0.480299	0.518007	0.464664	0.390552	0.284924	0.261062	0.339876	0.280702	0.586777	0.407407	0.439614	0.290162	0.352201	0.285383	0.305913	0.326733
1021	CA-sr-chr7f-2607[INC][1331|180/2801]	NMD_in	0	0	20430	Cyfip1	M1	-1	0.432666	0.564454	0.463782	0.345945	0.272503	0.164213	0.0970012	0.129295	0.110934	0.338776	0.593496	0.468085	0.167496	0.0913242	0.0799347	0.105769	0.0942249
1022	CA-67426-16959-19428-19521-19736[INC][2/135]	NMD_in	1	0	67426	Adck3	M1	-1	NA	0.555688	0.423042	0.372549	0.250101	0.0792352	0.0831698	0.0878747	0.0856597			0.333333	0.215548	0.0872818	0.0823045	0.0873786	0.0733333
1023	CA-20350-21308-22027-22120-23696[INC][9/14]	coding	1	0	20350	Sema3f	M1	-1	0.593675	0.564432	0.605912	0.509848	0.380348	0.330133	0.140243	0.291477	0.207175	0.54	0.472527	0.558233	0.265625	0.238095	0.229358	0.309524	0.365854
1024	CA-sr-chr18r-558[INC][3085|3916/254]	other	0	1	319713	Ablim3	M1	-1	0.977078	0.948058	0.967147	0.962125	0.952918	0.82725	0.684758	0.716247	0.687516	0.98773	1	0.993782	0.968142	0.84466	0.835866	0.742857	0.685393
1025	CA-239667-106484-115487-115700-118493[INC][3/1]	coding	1	1	239667	Dip2b	M1	-1	0.901221	0.88592	0.944223	0.908513	0.828138	0.789548	0.782006	0.76062	0.733895	0.965035	0.909091	0.854167	0.778393	0.756614	0.703896	0.743455	0.797665
1026	CA-sr-chr15r-233[INC][7369|5459/878]	coding	0	0	19009	Pou6f1	M1	-1	0.993266	0.989247	0.969697	0.961606	0.959502	0.888889	0.852665	0.785124	0.836323	0.990909	0.981693	0.948478	0.907424	0.814681	0.80459	0.79484	0.81588
1027	CA-215690-120715-122346-122517-123597[INC][10/2]	coding	1	1	215690	Nav1	M1	-1	0.984931	0.979572	0.96147	0.948766	0.888101	0.814035	0.754081	0.830584	0.814371	0.97411	0.991266	0.957542	0.820339	0.714286	0.766038	0.811659	0.761194
1028	CA-11518-57800-58422-58459-59756[INC][21/36]	coding	1	0	11518	Add1	M1	-1	0.665977	0.844243	0.861525	0.872256	0.703327	0.280409	0.24553	0.177758	0.180583	0.602509	0.709645	0.932477	0.364081	0.221805	0.208919	0.20154	0.180419
1029	CA-sr-chr13r-1769[INC][18205|336/2588]	NMD_in	0	1	26914	H2afy	M1	-1	0.983156	0.973813	0.882821	0.845357	0.714849	0.568852	0.625214	0.570173	0.560405	0.95738	0.990826	0.803922	0.504604	0.586608	0.569132	0.536434	0.460843
1030	CA-20661-73110-74340-74439-75099[INC][13/24]	coding	1	0	20661	Sort1	M1	-1	0.54144	0.513068	0.351594	0.42066	0.301854	0.1791	0.106786	0.119098	0.0987367	0.573366	0.552632	0.432624	0.232783	0.127774	0.120118	0.11437	0.109353
1031	CA-320127-302935-308055-308118-327729[INC][2/1]	coding	1	0	320127	Dgki	M1	-1	0.713592	0.681277	0.507603	0.615977	0.24948	0.0443303	0.0259577	0.0214807	0.0524045	0.725	0.818182	0.556701	0.0428305	0.020649	0.0285714	0.0333333	0.0423729
1032	CA-230085-2579-8316-8443-19365[INC][9/5][UPT]	other	1	0	230085	N28178	M1	-1	0.969681	0.960893	0.903504	0.892017	0.81826	0.769167	0.750986	0.736176	0.763362	0.928571	1	0.908847	0.813992	0.755662	0.74727	0.761727	0.755608
1033	CA-17955-31707-33205-33241-37453[INC][22/30][DNT]	coding	1	0	17955	Nap1l4	M1	-1	0.612893	0.603065	0.524083	0.574177	0.51571	0.41806	0.417395	0.37454	0.353516	0.63563	0.666384	0.620433	0.463513	0.445449	0.433756	0.422392	0.361481
1034	CA-14391-24933-26060-26255-27867[INC][33/2]	coding	1	0	14391	Gabpb1	M1	-1	0.950873	0.941124	0.88175	0.903651	0.834919	0.732333	0.729893	0.735208	0.759215	0.976705	0.981982	0.877023	0.70202	0.853933	0.822951	0.829268	0.829268
1035	CA-319934-269066-276556-276631-277846[INC][4/22]	coding	1	0	319934	Sbf2	M1	-1	0.736233	0.848546	0.84216	0.732815	0.676017	0.52482	0.551219	0.464737	0.455882	0.725153	0.781818	0.873211	0.647239	0.585987	0.501124	0.525959	0.516667
1036	CA-23955-22077-25727-25871-26735[INC][5/6]	coding	1	0	23955	Nek4	M1	-1	0.66011	0.584775	0.659032	0.638226	0.587899	0.472907	0.355462	0.296187	0.340702	0.69697	0.747126	0.540541	0.513725	0.354167	0.29863	0.315403	0.367089
1037	CA-sr-chr4r-897[INC][18|1192/346]	coding	0	0	230872	Crocc	M1	-1	0.744361	0.764706	0.747126	0.709677	0.72043	0.6	0.522124	0.465753	0.43662	0.802817	0.75	0.87013	0.763547	0.483871	0.532164	0.404762	0.487179
1038	CA-79565-5052-6406-6499-11084[INC][17/4][DNT]	coding	1	0	79565	Wbscr27	M1	-1	0.800312	0.904992	0.719305	0.771429	0.57997	0.427585	0.337351	0.428571	0.335079	0.942857		0.444444	0.518797	0.446429	0.420118	0.372549	0.306667
1039	CA-sr-chr14r-2651[INC][1096|1253/136]	NMD_ex	0	1	78787	Usp54	M1	-1	1	0.999706	0.966842	0.983755	0.965217	0.872	0.766593	0.792854	0.820603	1	1	1	0.916667	0.776398	0.843902	0.780702	0.792
1040	CA-26921-102837-105844-106075-106894[INC][5/6]	coding	1	1	26921	Map4k4	M1	-1	0.877232	0.928315	0.838479	0.837513	0.783883	0.698607	0.669381	0.63837	0.565316	0.892157	0.917864	0.882502	0.730553	0.663664	0.658098	0.646341	0.564706
1041	CA-sr-chr9r-4685[INC][1834|2037/413]	other	0	0	270120	Fat3	M1	-1	0.981818	0.983333	0.961783	0.94	0.900901	0.822222	0.686275	0.598039	0.683544	0.992424	1	0.936255	0.86037	0.70088	0.618582	0.643917	0.788018
1042	CA-330319-38148-39125-39227-46597[INC][2/2]	other	1	0	330319	Wipf3	M1	-1	0.797379	0.712089	0.787504	0.761311	0.665819	0.562656	0.54014	0.509816	0.570746	0.835616		0.784091	0.642229	0.628788	0.598032	0.573391	0.572671
1043	CA-19126-41611-46084-46111-48653[INC][18/18]	coding	1	0	19126	Prom1	M1	-1	0.771313	0.876276	0.70642	0.54564	0.614035	0.137691	0.119433	0.162242	0.0944754	0.691057	0.85567	0.797101	0.136691	0.196347	0.172414	0.130435	0.0804598
1044	CA-328365-202089-205082-205337-206755[INC][18/3][DNT]	coding	1	1	328365	Zmiz1	M1	-1	0.968978	0.917021	0.780179	0.769114	0.677419	0.583197	0.462001	0.45604	0.448519	0.966954	0.962573	0.79031	0.617421	0.559055	0.513463	0.503119	0.453947
1045	CA-13131-367193-367510-367621-376953[INC][13/3][DNT]	coding	1	0	13131	Dab1	M1	-1	0.941269	0.962591	0.93744	0.959607	0.919007	0.773766	0.685481	0.667414	0.605526	0.952849	0.966273	0.969072	0.846966	0.640845	0.648051	0.59725	0.62298
1046	CA-75710-14617-19593-19736-38501[INC][1/22]	other	1	1	75710	Rbm12	M1	-1	0.838981	0.840368	0.767957	0.721264	0.634736	0.574131	0.540293	0.532717	0.536092	0.719626	0.825397	0.852941	0.571984	0.583333	0.568282	0.502347	0.456522
1047	CA-sr-chr10r-1392[INC][3254|29/688]	other	0	0	216190	Appl2	M1	-1	0.899004	0.891396	0.896016	0.81801	0.777807	0.754525	0.705813	0.711636	0.671179	0.797468	0.888889	0.84507	0.722714	0.617729	0.641638	0.585739	0.687943
1048	CA-28199-3093-3412-3599-4046[INC][3/6][UPT]	other	1	0	28199	Dcaf11	M1	-1	0.829856	0.840226	0.771715	0.742192	0.645479	0.620259	0.519917	0.553138	0.486526	0.963636	0.909091	0.794872	0.686567	0.619048	0.547368	0.597633	0.606061
1049	CA-sr-chr12f-3277[INC][5302|5704/898]	other	0	0	75745	Rian	M1	-1	0.963804	0.983051	0.978865	0.974056	0.936891	0.80201	0.788235	0.764541	0.828742	0.952984	0.883495	0.957627	0.89122	0.746725	0.732685	0.737245	0.730028
1050	CA-sr-chr14f-572[INC][2642|68/175]	other	0	1	54169	Myst4	M1	-1	0.979167	1	1	1	0.945455	0.758065	0.767442	0.747126	0.666667	0.990196	1	1	0.966667	0.696203	0.666667	0.708155	0.783333
1051	CA-sr-chr19r-1344[INC][1107|1179/396]	coding	0	0	21873	Tjp2	M1	-1	0.902524	0.837479	0.870077	0.917408	0.75487	0.646913	0.54673	0.559527	0.614668	0.958904	0.869565	0.905512	0.802691	0.672727	0.545024	0.6	0.751724
1052	CA-236790-41295-42294-42405-44677[INC][4/4]	coding	1	1	236790	Ddx26b	M1	-1	0.567679	0.681381	0.678438	0.625655	0.427262	0.344827	0.25	0.272604	0.20342	0.627451	0.724138	0.862069	0.560976	0.506849	0.409524	0.435294	0.384615
1053	CA-sr-chr2r-4401[INC][332|468/3977]	NMD_in	0	1	20265	Scn1a	M1	-1	0.899489	0.771555	0.70152	0.584841	0.345904	0.0993896	0.0501993	0.0791214	0.078306			0.492958	0.133438	0.0521662	0.0457107	0.0464695	0.0306122
1054	CA-270086-21147-21338-21467-21846[INC][18/5]	coding	1	0	270086	Ogfod1	M1	-1	0.986026	0.989176	0.947491	0.948655	0.937074	0.871655	0.822823	0.784701	0.826267	1	1	0.985816	0.871951	0.832536	0.829856	0.820603	0.84844
1055	CA-78506-51877-54359-54398-61098[INC][5/1]	coding	1	1	78506	Efha2	M1	-1	0.878964	0.830634	0.716076	0.671721	0.532629	0.41562	0.353461	0.322043	0.330719	0.91411	0.931034	0.729839	0.472626	0.369345	0.384758	0.375101	0.348879
1056	CA-23966-487389-495005-495104-496289[INC][6/1]	coding	1	1	23966	Odz4	M1	-1	0.969552	0.891715	0.841495	0.786246	0.766128	0.552563	0.567685	0.428639	0.464884	0.932584	0.964912	0.896296	0.780591	0.574713	0.479554	0.491379	0.441341
1057	CA-18203-3160-10606-10709-10783[INC][33/22][UPT]	NMD_ex	1	1	18203	Ntan1	M1	-1	0.615616	0.534193	0.563729	0.50567	0.386915	0.339472	0.304147	0.24268	0.214584	0.695513	0.672566	0.543237	0.451777	0.277778	0.286676	0.237858	0.372093
1058	CA-71409-272109-273849-273975-276972[INC][2/5][DNT]	coding	1	0	71409	Fmnl2	M1	-1	0.643746	0.772063	0.749777	0.622983	0.580132	0.426927	0.358915	0.364853	0.340213	0.685535	0.777202	0.762183	0.49434	0.395722	0.3186	0.345865	0.383399
1059	CA-20411-189363-189875-191342-191980[INC][1/36]	coding	1	0	20411	Sorbs1	M1	-1	0.595303	0.718777	0.649247	0.645438	0.539586	0.4062	0.369898	0.325226	0.302128	0.431193	0.707865	0.716578	0.479646	0.325253	0.335868	0.314506	0.388027
1060	CA-sr-chr6f-401[INC][1701|138/190]	other	0	0	232664	Ccdc136	M1	-1	0.991379	0.978378	0.951613	0.929204	0.897059	0.75	0.666667	0.573034	0.695652	0.979592	1	0.833333	0.806452	0.705263	0.641975	0.627329	0.756757
1061	CA-sr-chr10f-1624[INC][68|3460/3218]	other	0	1	11735	Ank3	M1	-1	0.914762	0.852566	0.692789	0.676732	0.423649	0.135591	0.0914312	0.125108	0.114624	0.892537	0.942857	0.676724	0.189003	0.0965825	0.0834341	0.0938272	0.0919765
1062	CA-sr-chr3r-756[INC][480|6838/790]	other	0	1	109676	Ank2	M1	-1	1	1	0.99446	0.983437	0.945504	0.798601	0.815385	0.710015	0.747748	0.98	1	1	0.889503	0.72549	0.758294	0.729064	0.72442
1063	CA-227449-28688-30813-30897-32442[INC][10/6]	coding	1	0	227449	Zcchc2	M1	-1	0.456875	0.434379	0.391791	0.396151	0.278918	0.233345	0.100905	0.118784	0.171137	0.662921		0.396648	0.227723	0.181287	0.243243	0.186992	0.307087
1064	CA-75871-3871-5480-5596-6862[INC][38/14]	other	1	1	75871	Zfp821	M1	-1	0.625647	0.59691	0.527213	0.54811	0.466906	0.337927	0.268835	0.321748	0.314475	0.654412	0.570292	0.467871	0.318907	0.269608	0.252006	0.297297	0.356589
1065	CA-11798-3647-29531-30437-31777[INC][1/1]	other	1	0	11798	Xiap	M1	-1	0.856869	0.884477	0.839135	0.846842	0.787836	0.746107	0.660379	0.693921	0.692759	0.89697	0.930233	0.879195	0.78125	0.788584	0.757755	0.734637	0.740909
1066	CA-sr-chr16f-2730[INC][2|2655/5743]	other	0	0	22129	Ttc3	M1	-1	0.478832	0.505402	0.499999	0.377222	0.233545	0.168336	0.119877	0.0705961	0.0937561	0.458867	0.333333	0.27475	0.11658	0.084153	0.0534629	0.0468541	0.0338983
1067	CA-228880-95847-100504-100588-102013[INC][30/8][DNT]	coding	1	0	228880	Zmynd8	M1	-1	0.886262	0.878344	0.829012	0.682547	0.616847	0.386416	0.390672	0.365521	0.386884	0.954614	0.923913	0.752119	0.467123	0.320304	0.323246	0.344033	0.445714
1068	CA-sr-chr12f-3259[INC][672|1691/3019]	other	0	0	75745	Rian	M1	-1	0.389328	0.399989	0.386553	0.318518	0.290953	0.229592	0.180021	0.208459	0.203036	0.471591	0.563636	0.418103	0.25072	0.204396	0.177686	0.184158	0.254902
1069	CA-sr-chr2r-4464[INC][263|514/1958]	other	0	1	170738	Kcnh7	M1	-1	NA	0.640409	0.680087	0.474703	0.500755	0.0878699	0.0727799	0.0800476	0.0306462			0.680982	0.291139	0.0740103	0.0593343	0.0722154	0.0702479
1070	CA-11514-178400-180366-180456-187734[INC][4/1]	coding	1	0	11514	Adcy8	M1	-1	NA	0.771429	0.81842	0.754095	0.720329	0.648531	0.608889	0.635487	0.609652	0.882353		0.86747	0.739558	0.73545	0.790576	0.702703	0.773585
1071	CA-114642-48169-48816-49022-49710[INC][5/3]	NMD_ex	1	0	114642	Brdt	M1	-1	0.975904	0.92042	0.935957	0.933725	0.844601	0.779764	0.691092	0.680433	0.740932	0.970149		0.919075	0.810017	0.728395	0.733129	0.701538	0.771863
1072	CA-sr-chr11f-698[INC][3690|55/2382]	NMD_in	0	1	17847	Usp34	M1	-1	0.654179	0.588233	0.558719	0.629987	0.437734	0.324948	0.236486	0.248515	0.260116	0.678899	0.818182	0.608618	0.395987	0.277778	0.279393	0.293447	0.317241
1073	CA-69940-27883-31496-31541-32681[INC][13/4]	coding	1	1	69940	Exoc1	M1	-1	0.782047	0.765687	0.622308	0.578506	0.440276	0.128653	0.13624	0.143688	0.0820324	0.761589	0.908397	0.583643	0.18638	0.0816327	0.0756844	0.0837004	0.0977918
1074	CA-76614-23561-24443-24548-28592[INC][9/12]	coding	1	0	76614	Immt	M1	-1	0.917313	0.841576	0.82533	0.832609	0.716595	0.614592	0.582937	0.574685	0.594474	0.922027	0.855072	0.800781	0.612463	0.574176	0.605761	0.579661	0.639469
1075	CA-67665-20926-22136-22157-22527[INC][8/31]	coding	1	1	67665	Dctn4	M1	-1	0.901371	0.929651	0.908056	0.900949	0.894448	0.759514	0.727139	0.714434	0.728316	0.855538	0.951456	0.952719	0.873418	0.78963	0.79927	0.76049	0.728086
1076	CA-21917-15835-21844-21955-22785[INC][12/10]	coding	1	1	21917	Tmpo	M1	-1	0.808497	0.764335	0.742904	0.614014	0.610735	0.435324	0.353527	0.385899	0.308189	0.860704	0.873081	0.689223	0.551351	0.390164	0.365201	0.38255	0.441558
1077	CA-sr-chr5f-2230[INC][2243|1318/2471]	coding	0	1	319387	Lphn3	M1	-1	0.636597	0.636182	0.597658	0.551806	0.442229	0.321533	0.350233	0.239272	0.241917	0.549206	0.571429	0.620168	0.342675	0.268199	0.24183	0.288227	0.270936
1078	CA-sr-chr9f-288[INC][4183|123/5632]	NMD_in	0	1	16201	Ilf3	M1	-1	0.33791	0.336565	0.360851	0.336777	0.288437	0.15342	0.182043	0.139756	0.144118	0.307593	0.446735	0.396571	0.160839	0.17757	0.161062	0.14845	0.138158
1079	CA-69459-3074-3731-3840-4652[INC][1/18][UPT]	other	1	0	69459	Ubl7	M1	-1	0.369911	0.416861	0.370651	0.368691	0.342058	0.260504	0.232188	0.200009	0.221648	0.569721	0.469388	0.453988	0.367273	0.401575	0.311077	0.309249	0.308869
1080	CA-sr-chr6r-2993[INC][2|5207/2155]	other	0	0	77574	Fam115a	M1	-1	0.761702	0.68521	0.753304	0.690141	0.660584	0.523614	0.435065	0.38403	0.435523	0.724518	0.734694	0.530752	0.488	0.381215	0.310835	0.293073	0.356688
1081	CA-380921-150641-152072-152203-157932[INC][4/8][DNT]	coding	1	1	380921	Dgkh	M1	-1	0.921185	0.909926	0.849845	0.917396	0.792153	0.433351	0.338582	0.409061	0.329162	0.863014		0.962963	0.646209	0.369492	0.376694	0.39823	0.343874
1082	CA-13429-44178-45817-45854-47240[INC][2/2][DNT]	coding	1	1	13429	Dnm1	M1	-1	0.826261	0.910242	0.886917	0.82419	0.697934	0.499936	0.463816	0.481397	0.515815	0.940594	1	0.830688	0.595129	0.500317	0.487141	0.510557	0.507721
1083	CA-sr-chr3r-2489[INC][3338|4477/2524]	coding	0	0	70762	Dclk2	M1	-1	0.761668	0.833195	0.834597	0.834532	0.710368	0.262344	0.202276	0.177448	0.152853	0.755459	0.825503	0.890772	0.452023	0.193059	0.172596	0.154971	0.184466
1084	CA-94109-1627966-1629211-1629256-1632219[INC][2/3]	coding	1	0	94109	Csmd1	M1	-1	0.737143	0.702326	0.683371	0.632874	0.603579	0.492372	0.430849	0.437652	0.360631	0.913043		0.695652	0.505085	0.410714	0.447154	0.433333	0.532258
1085	CA-102693-27276-29676-29805-30158[INC][4/39]	coding	1	0	102693	Phldb1	M1	-1	0.663441	0.783687	0.715504	0.682471	0.577797	0.202876	0.134839	0.189525	0.161603	0.533528	0.694656	0.736264	0.464503	0.122302	0.133443	0.210421	0.181287
1086	CA-236915-114544-115196-115258-117332[INC][6/10][DNT]	coding	1	0	236915	Arhgef9	M1	-1	0.424148	0.352019	0.380245	0.352891	0.314058	0.195886	0.179467	0.182091	0.161274	0.486842	0.535354	0.332566	0.259819	0.178639	0.170265	0.1735	0.204276
1087	CA-238988-34042-156717-156741-157384[INC][5/7]	coding	1	1	238988	Erc2	M1	-1	0.661077	0.771915	0.80787	0.783979	0.468841	0.169311	0.0671187	0.0722819	0.0766379	0.731266	0.559055	0.779012	0.227708	0.129741	0.0651649	0.0830721	0.0670641
1088	CA-sr-chr18r-865[INC][114|21535/3948]	NMD_in	0	1	72930	Ppp2r2b	M1	-1	0.985754	0.971693	0.946034	0.899727	0.78935	0.698635	0.653592	0.688076	0.652333	0.939279	0.994917	0.866061	0.60644	0.532291	0.560219	0.550367	0.518033
1089	CA-sr-chr13f-1301[INC][938|757/182]	other	0	0	76251	0610007P08Rik	M1	-1	0.981398	0.989585	0.931034	0.910714	0.918367	0.754386	0.695652	0.694915	0.696112	0.973154	1	0.933333	0.776224	0.679012	0.544118	0.692308	0.818182
1090	CA-16450-16616-16777-16891-16978[INC][14/1]	coding	1	0	16450	Jag2	M1	-1	0.862554	0.869299	0.804107	0.815803	0.754636	0.591504	0.419219	0.472307	0.448631	0.826772	0.935484	0.795031	0.646707	0.403141	0.414634	0.428571	0.443182
1091	CA-56758-143691-144853-144907-145790[INC][7/16]	coding	1	1	56758	Mbnl1	M1	-1	0.87458	0.894901	0.867039	0.688732	0.591264	0.463601	0.359203	0.27937	0.25485	0.680672	0.945205	0.835821	0.614396	0.348259	0.336296	0.30363	0.232176
1092	CA-235459-7374-9839-9966-12887[INC][53/8][DNT]	coding	1	0	235459	Gtf2a2	M1	-1	0.920963	0.913736	0.881524	0.839991	0.810851	0.726989	0.688447	0.68401	0.711325	0.9616	0.958333	0.844576	0.800232	0.715405	0.687888	0.653409	0.767176
1093	CA-23970-85845-87800-87923-88411[INC][16/7]	coding	1	0	23970	Pacsin2	M1	-1	0.769812	0.720367	0.697609	0.743093	0.526539	0.420623	0.331476	0.323645	0.339112	0.808219	0.794393	0.712062	0.485714	0.280519	0.319876	0.309924	0.330909
1094	CA-sr-chr8r-2261[INC][311|987/2080]	other	0	0	546071	Mast3	M1	-1	NA	0.756098	0.666667	0.724138	0.595745	0.23127	0.183099	0.164671	0.147392			0.834862	0.466667	0.183024	0.150121	0.173653	0.183406
1095	CA-225028-100679-101745-101808-106979[INC][6/6]	coding	1	1	225028	Map4k3	M1	-1	0.608323	0.739774	0.685224	0.652227	0.527294	0.268357	0.150709	0.191772	0.165845	0.649805	0.755245	0.671072	0.393539	0.205011	0.173977	0.149455	0.204117
1096	CA-77053-33202-33490-33601-35834[INC][15/5]	coding	1	0	77053	Sun1	M1	-1	0.862061	0.83682	0.889603	0.749533	0.766423	0.401497	0.328544	0.323555	0.327125	0.901099	0.875862	0.81155	0.526066	0.317949	0.24183	0.255319	0.400673
1097	CA-17931-93525-93925-94096-100356[INC][30/11]	coding	1	1	17931	Ppp1r12a	M1	-1	0.956456	0.953667	0.943184	0.919289	0.882498	0.561908	0.507394	0.473928	0.525326	1	0.987097	0.978082	0.69697	0.476612	0.490672	0.473775	0.518887
1098	CA-94332-3283-21572-21674-24133[INC][7/94][UPT]	coding	1	1	94332	Cadm3	M1	-1	0.42815	0.400199	0.465883	0.424429	0.247319	0.0800074	0.0538152	0.0562194	0.0434171	0.668919	0.407692	0.496315	0.137359	0.0569536	0.0509646	0.0496205	0.0754174
1099	CA-72754-77088-82005-82122-84973[INC][5/8]	coding	1	0	72754	Arhgef10l	M1	-1	0.751605	0.754461	0.723185	0.784733	0.570879	0.317099	0.277213	0.171355	0.140525	0.764012	0.729958	0.82235	0.348089	0.195946	0.151163	0.161404	0.123656
1100	CA-216363-15984-25096-25192-33729[INC][10/5]	coding	1	0	216363	Rab3ip	M1	-1	0.729206	0.74898	0.738172	0.639433	0.626276	0.474599	0.410991	0.434257	0.450511	0.780591	0.740541	0.676898	0.532468	0.471406	0.469307	0.428571	0.50533
1101	CA-66960-18463-21384-21436-22323[INC][18/1]	NMD_ex	1	1	66960	Fam188a	M1	-1	0.998165	0.980432	0.959407	0.953569	0.880273	0.75641	0.681036	0.700965	0.750222	0.989637	1	0.959551	0.772727	0.831461	0.783784	0.76338	0.705426
1102	CA-67399-7660-8113-8232-8559[INC][6/8]	NMD_in	1	0	67399	Pdlim7	M1	-1	0.973674	0.92606	0.924361	0.855503	0.86447	0.631577	0.577518	0.564662	0.571295	0.972973	0.983402	0.882526	0.795455	0.558195	0.465681	0.484615	0.431624
1103	CA-12386-1066934-1080237-1080381-1099830[INC][9/8][DNT]	coding	1	1	12386	Ctnna2	M1	-1	0.734955	0.760517	0.623226	0.577663	0.410651	0.202025	0.146661	0.0976636	0.0886205	0.696809	0.803109	0.70019	0.291489	0.139423	0.109113	0.0904335	0.105705
1104	CA-71302-316708-367408-367684-372972[INC][1/3]	coding	1	1	71302	Arhgap26	M1	-1	1	0.942871	0.898872	0.903101	0.828932	0.448245	0.260452	0.244807	0.250602	1		0.947826	0.613059	0.326653	0.247312	0.255042	0.244648
1105	CA-12361-294664-297100-297169-298559[INC][4/5]	coding	1	1	12361	Cask	M1	-1	0.933072	0.922543	0.874316	0.824877	0.726033	0.547451	0.551799	0.446301	0.442287	0.93705	0.975385	0.892794	0.675342	0.572139	0.528855	0.503436	0.466418
1106	CA-18108-24152-25695-25745-28179[INC][13/3]	NMD_ex	1	0	18108	Nmt2	M1	-1	0.723776	0.689912	0.663871	0.538634	0.433324	0.270578	0.184618	0.195535	0.147518	0.694545	0.785714	0.61809	0.305419	0.142077	0.18429	0.151515	0.108696
1107	CA-232341-85585-88686-88971-89660[INC][3/6]	coding	1	0	232341	Wnk1	M1	-1	0.92271	0.930336	0.844661	0.824189	0.696291	0.594549	0.509303	0.479672	0.47981	0.915596	0.943182	0.817427	0.593346	0.50519	0.530928	0.537332	0.415094
1108	CA-243961-36475-37034-37058-37242[INC][1/5]	coding	1	0	243961	Shank1	M1	-1	0.706368	0.737984	0.762116	0.658421	0.435414	0.169408	0.119652	0.127379	0.143087	0.79798	0.823129	0.728412	0.257853	0.137516	0.127907	0.132649	0.132884
1109	CA-11735-420351-422732-422765-425218[INC][5/30]	coding	1	1	11735	Ank3	M1	-1	0.823697	0.77555	0.75228	0.6859	0.429307	0.219674	0.138337	0.14917	0.12537	0.828794	0.888889	0.764	0.306283	0.14242	0.11335	0.115995	0.119205
1110	CA-23859-1330348-1332846-1332888-1339905[INC][4/7]	coding	1	1	23859	Dlg2	M1	-1	0.958067	0.946861	0.949761	0.902344	0.628867	0.0960218	0.0525389	0.0560737	0.0380416	0.94958	0.973684	0.974895	0.26714	0.0456786	0.0446237	0.040732	0.0630372
1111	CA-16593-33638-37800-37851-38488[INC][6/2][DNT]	coding	1	0	16593	Klc1	M1	-1	0.985691	0.981185	0.984092	0.975005	0.941826	0.829687	0.804233	0.78137	0.797124	0.996627	0.996581	0.990639	0.878829	0.826832	0.813298	0.788079	0.768523
1112	CA-93842-5334-5569-5758-10300[INC][45/5]	coding	1	0	93842	Igsf9	M1	-1	0.970115	0.967751	0.951411	0.87857	0.60742	0.326606	0.238095	0.261212	NA	0.978339	0.990991	0.964029	0.45679			0.103448
1113	CA-sr-chr12r-1100[INC][5035|2935/2816]	coding	0	1	109711	Actn1	M1	-1	0.913632	0.921461	0.940303	0.885758	0.744987	0.567286	0.464091	0.516398	0.46426	0.875912	1	0.927184	0.673759	0.463733	0.476695	0.483636	0.424157
1114	CA-sr-chr11r-2061[INC][2686|2548/6527]	coding	0	0	56013	Srcin1	M1	-1	0.507501	0.531271	0.506488	0.475655	0.390832	0.277876	0.244035	0.220165	0.254092	0.477477	0.390244	0.442396	0.286888	0.184733	0.209302	0.212819	0.237154
1115	CA-sr-chr1f-4072[INC][121|21175/6220]	other	0	1	30928	Zfp238	M1	-1	0.782695	0.816911	0.821758	0.743653	0.622724	0.384109	0.367462	0.298164	0.283014	0.889535	0.803331	0.804398	0.628884	0.489318	0.400534	0.395577	0.455882
1116	CA-234214-265108-265758-265803-267746[INC][19/24]	coding	1	0	234214	Sorbs2	M1	-1	0.78645	0.796205	0.726831	0.697745	0.573994	0.35855	0.319834	0.301789	0.296902	0.804094	0.779614	0.767606	0.408744	0.336552	0.33169	0.351323	0.375258
1117	CA-sr-chr7r-81[INC][12354|6848/5652]	coding	0	0	13043	Cttn	M1	-1	0.964347	0.957953	0.919403	0.927433	0.701939	0.400319	0.338705	0.306012	0.276751	0.949898	0.967532	0.94386	0.503235	0.377668	0.329813	0.342967	0.295028
1118	CA-77480-82103-84650-84731-89286[INC][2/1][DNT]	coding	1	0	77480	Kidins220	M1	-1	0.994846	0.986619	0.986582	0.958642	0.790307	0.54425	0.470645	0.41437	0.404158	0.994129	1	0.93271	0.563654	0.421189	0.399264	0.385271	0.353461
1119	CA-12323-80648-81617-81692-85990[INC][7/2]	coding	1	1	12323	Camk2b	M2	1	0.715491	0.81962	0.901169	0.932045	0.964907	0.972046	0.978949	0.980764	0.978987	0.73913	0.857143	0.953321	0.976718	0.986768	0.989342	0.990441	0.987833
1120	CA-sr-chr7f-21[INC][21935|19932/282]	NMD_ex	0	0	18752	Prkcg	M2	1	NA	0.432432	0.766537	0.855453	0.987458	0.997952	0.997766	0.996652	0.992808			0.880829	0.996255	0.999364	0.997634	0.997232	0.99716
1121	CA-70425-89042-89532-89556-94132[INC][11/12][DNT]	coding	1	1	70425	Csnk1g3	M2	1	0.374925	0.609698	0.843198	0.864944	0.920334	0.925504	0.939384	0.947975	0.948326	0.429373	0.4	0.908235	0.969504	0.96351	0.977114	0.974531	0.979198
1122	CA-99633-106800-107831-107870-110603[INC][2/12]	coding	1	1	99633	Lphn2	M2	1	0.24675	0.527855	0.732729	0.776454	0.840269	0.85858	0.898662	0.927334	0.913655	0.247706	0.308848	0.830371	0.911943	0.949045	0.953125	0.940678	0.951557
1123	CA-20239-94472-97613-97667-102242[INC][6/18]	coding	1	1	20239	Atxn2	M2	1	0.309203	0.501729	0.663615	0.731155	0.805679	0.775171	0.796351	0.780055	0.839179	0.342618	0.270968	0.827094	0.882883	0.889876	0.854123	0.879164	0.855263
1124	CA-sr-chr9f-1973[INC][82741|60/19063]	NMD_in	0	0	18746	Pkm	M2	1	0.185985	0.479885	0.686512	0.735952	0.777773	0.810706	0.859532	0.857516	0.868177	0.146774	0.158472	0.756634	0.780862	0.821677	0.825354	0.83851	0.853659
1125	CA-27062-339555-340421-340439-352564[INC][4/3]	coding	1	0	27062	Cadps	M2	1	0.163649	0.406022	0.685328	0.803686	0.889175	0.908721	0.932582	0.912695	0.906983	0.22365	0.190476	0.860789	0.973737	0.968158	0.968205	0.974322	0.985216
1126	CA-230861-92533-105453-105474-106296[INC][9/6]	coding	1	1	230861	Eif4g3	M2	1	0.142468	0.332463	0.502096	0.592496	0.688824	0.637451	0.648697	0.67243	0.701348	0.187621	0.244094	0.754911	0.75086	0.756291	0.774481	0.737575	0.70017
1127	CA-71770-51475-65098-65140-65950[INC][9/11]	coding	1	1	71770	Ap2b1	M2	1	0.506249	0.631966	0.76373	0.754108	0.813415	0.832827	0.841041	0.849879	0.835746	0.395833	0.494253	0.772804	0.842848	0.829893	0.828767	0.847882	0.848914
1128	CA-227634-30036-30990-31023-33463[INC][4/10]	coding	1	0	227634	Camsap1	M2	1	0.369527	0.602832	0.771451	0.868743	0.886173	0.885227	0.877636	0.91053	0.876793	0.493151	0.338521	0.883544	0.915	0.939394	0.935664	0.935574	0.95
1129	CA-sr-chr8f-121[INC][9492|8809/1346]	coding	0	1	213027	Evi5l	M2	1	0.496388	0.655067	0.790167	0.888822	0.910895	0.926441	0.896971	0.917356	0.917279	0.498371	0.472	0.939319	0.935939	0.961026	0.950311	0.937542	0.953488
1130	CA-11804-57121-58590-58626-61316[INC][19/64]	coding	1	0	11804	Aplp2	M2	1	0.34188	0.543487	0.665596	0.739007	0.785219	0.814158	0.837183	0.858766	0.853688	0.365534	0.34981	0.740529	0.800182	0.864184	0.884887	0.886381	0.886331
1131	CA-116870-38060-38263-38299-40519[INC][15/7]	coding	1	0	116870	Mta1	M2	1	0.351889	0.64208	0.750988	0.839242	0.862412	0.873515	0.888251	0.891693	0.887061	0.435644	0.323457	0.904459	0.983133	1	0.988522	0.988389	1
1132	CA-75607-99658-106596-106641-108148[INC][1/7]	other	1	1	75607	Wnk2	M2	1	0.681461	0.788063	0.9105	0.935373	0.986644	0.959152	0.965368	0.967886	0.955861	0.842857	0.622222	0.96072	0.972133	0.97188	0.975556	0.982514	0.980354
1133	CA-18484-214507-234112-234430-245400[INC][2/1]	coding	1	0	18484	Pam	M2	1	0.556645	0.672728	0.795934	0.870947	0.883029	0.90154	0.909355	0.925682	0.905347	0.635379	0.487179	0.864	0.913413	0.931507	0.934576	0.946511	0.895208
1134	CA-sr-chr8f-2465[INC][3511|3628/143]	NMD_ex	0	0	12286	Cacna1a	M2	1	0.491753	0.664605	0.848168	0.951099	0.967761	0.972053	0.988713	0.963244	0.963977	0.588235	0.428571	0.970346	0.998391	0.995327	0.992895	0.992606	0.992481
1135	CA-104082-74263-86101-86197-88530[INC][4/8]	coding	1	0	104082	Wdr7	M2	1	0.221226	0.442842	0.677569	0.824211	0.86802	0.849687	0.830833	0.869454	0.852587	0.241107	0.106383	0.814371	0.927748	0.903185	0.941924	0.927273	0.952818
1136	CA-104015-69954-73812-73836-75274[INC][3/4][DNT]	coding	1	1	104015	Synj1	M2	1	0.203659	0.408963	0.726916	0.863763	0.921896	0.936356	0.940408	0.957596	0.956873	0.360947	0.1	0.903061	0.975923	0.977059	0.988016	0.966975	0.976608
1137	CA-75734-13590-19900-20059-25165[INC][5/21]	coding	1	0	75734	Mff	M2	1	0.462022	0.579182	0.751192	0.747399	0.834069	0.844077	0.852786	0.852588	0.86085	0.459245	0.479132	0.789677	0.874715	0.899191	0.893869	0.900797	0.916711
1138	CA-19272-498154-498354-498372-501548[INC][4/9]	coding	1	1	19272	Ptprk	M2	1	0.10854	0.360814	0.622837	0.643924	0.791511	0.820752	0.812261	0.823316	0.898049	0.0627615	0.0314465	0.759066	0.894468	0.902256	0.92487	0.935829	0.917197
1139	CA-76510-13610-22001-22028-32561[INC][9/15]	coding	1	0	76510	Trappc9	M2	1	0.285078	0.50156	0.697609	0.807228	0.78552	0.83337	0.821743	0.867513	0.83794	0.293375	0.28655	0.838843	0.891078	0.878583	0.894598	0.879147	0.916143
1140	CA-228998-13128-14187-14217-14946[INC][2/33]	coding	1	0	228998	Arfgap1	M2	1	0.123908	0.356631	0.580509	0.763111	0.824193	0.820973	0.844235	0.881019	0.883496	0.136541	0.120275	0.847134	0.920964	0.928619	0.942534	0.938211	0.937931
1141	CA-76582-79055-82390-82417-82607[INC][1/15]	coding	1	0	76582	Ipo11	M2	1	0.139909	0.359194	0.608561	0.689783	0.735199	0.680356	0.71734	0.705975	0.713817	0.134503	0.100478	0.765957	0.84639	0.761281	0.718992	0.777114	0.785888
1142	CA-19708-11627-12094-12136-13098[INC][2/53]	coding	1	1	19708	Dpf2	M2	1	0.197116	0.398101	0.644848	0.647241	0.731805	0.764622	0.741394	0.827175	0.798821	0.257028	0.147253	0.727626	0.784753	0.80624	0.829522	0.806243	0.866667
1143	CA-269881-9250-12500-12649-13025[INC][9/1]	NMD_ex	1	0	269881	Map3k10	M2	1	0.670555	0.766684	0.875606	0.865882	0.903341	0.919846	0.910308	0.943846	0.924768	0.688042	0.661202	0.891391	0.928783	0.917861	0.936871	0.937952	0.948336
1144	CA-sr-chr9r-2293[INC][254|33477/1253]	NMD_in	0	1	22003	Tpm1	M2	1	0.555929	0.79242	0.859227	0.913741	0.941399	0.959962	0.976169	0.981397	0.980451	0.672439	0.371901	0.945634	0.949568	0.97515	0.987396	0.980706	0.984331
1145	CA-56736-6956-8021-8173-14230[INC][30/24]	NMD_ex	1	1	56736	Rnf14	M2	1	0.687137	0.782507	0.837102	0.906559	0.936739	0.944929	0.941526	0.936546	0.940858	0.749091	0.68547	0.925155	0.972166	0.970714	0.971756	0.973253	0.977768
1146	CA-sr-chr1r-4377[INC][2070|4251/696]	coding	0	0	16764	Aff3	M2	1	0.442998	0.670567	0.831158	0.966587	0.960781	0.961972	0.9422	0.967871	0.980849	0.548052	0.278351	0.980119	0.977982	0.972028	0.968326	0.967146	0.983471
1147	CA-18016-70358-71922-71967-84271[INC][9/17][DNT]	coding	1	1	18016	Nf2	M2	1	0.256538	0.404455	0.564566	0.676948	0.730111	0.742659	0.730365	0.708082	0.712239	0.215625	0.273196	0.690387	0.773735	0.76324	0.764368	0.820312	0.709459
1148	CA-11764-88099-88721-88742-89166[INC][4/31]	coding	1	0	11764	Ap1b1	M2	1	0.350187	0.660168	0.746704	0.83844	0.880049	0.878451	0.877154	0.886565	0.87796	0.351779	0.234694	0.92108	0.907824	0.945566	0.918515	0.937804	0.916968
1149	CA-sr-chr5r-3858[INC][3052|2764/264]	coding	0	0	100503884	Ccdc149	M2	1	0.514563	0.628743	0.759259	0.828283	0.833333	0.853107	0.84136	0.831858	0.881797	0.536585	0.6	0.902439	0.894094	0.9375	0.956354	0.944251	0.975
1150	CA-224250-3175-4270-4314-4528[INC][4/44][UPT]	NMD_ex	1	1	224250	Cldn25	M2	1	0.0926832	0.219427	0.35764	0.341473	0.392388	0.37399	0.419392	0.412177	0.393189	0.256637	0.157895	0.397201	0.475912	0.52994	0.515772	0.541067	0.575419
1151	CA-104015-63958-67255-67294-67446[INC][2/2]	coding	1	0	104015	Synj1	M2	1	0.343364	0.466466	0.632578	0.661911	0.756596	0.70991	0.764822	0.70697	0.726639	0.487603	0.470588	0.827089	0.809524	0.853293	0.841393	0.841004	0.799747
1152	CA-245666-80553-81015-81065-81654[INC][3/3][DNT]	coding	1	1	245666	Iqsec2	M2	1	0.573541	0.699375	0.803745	0.859932	0.874718	0.91447	0.946476	0.931982	0.941423	0.314286	0.529412	0.907895	0.918051	0.925566	0.953333	0.970053	0.956081
1153	CA-11771-28750-28963-29029-29290[INC][4/18]	coding	1	0	11771	Ap2a1	M2	1	0.390923	0.587569	0.65132	0.717566	0.786327	0.820717	0.774828	0.773433	0.77747	0.320175	0.30566	0.771078	0.821676	0.818591	0.825476	0.815941	0.824966
1154	CA-74682-19090-24639-24672-25068[INC][6/9]	coding	1	0	74682	Wdr35	M2	1	0.51232	0.729614	0.840524	0.835758	0.89006	0.915345	0.877463	0.914378	0.903567	0.463768	0.552941	0.896907	0.948856	0.933464	0.952247	0.940928	0.964912
1155	CA-26390-43396-43602-43620-43920[INC][1/5]	coding	1	0	26390	Mapkbp1	M2	1	0.324026	0.52766	0.773376	0.731254	0.884803	0.827321	0.81522	0.841823	0.868573	0.354167	0.283019	0.882863	0.900217	0.941176	0.889764	0.894737	0.944954
1156	CA-sr-chr2r-2601[INC][5841|5315/974]	coding	0	0	435684	Shf	M2	1	0.353421	0.627575	0.854939	0.897604	0.904745	0.934052	0.903836	0.962273	0.914425	0.389908	0.269406	0.982028	0.959809	0.974414	0.963489	0.975904	0.976238
1157	CA-sr-chr3f-1817[INC][246|15959/673]	NMD_in	0	1	59069	Tpm3	M2	1	0.314775	0.594255	0.736292	0.767544	0.876304	0.955403	0.963899	0.963077	0.958724	0.825	0.757576	0.991968	0.991706	1	0.99472	0.993247	0.997326
1158	CA-116870-21804-24933-24984-25549[INC][4/10]	coding	1	0	116870	Mta1	M2	1	0.212822	0.412103	0.63943	0.601585	0.803912	0.735241	0.779427	0.782576	0.763897	0.210375	0.242054	0.680774	0.830474	0.803704	0.75641	0.762518	0.779468
1159	CA-13839-278105-302756-302822-312326[INC][3/3]	coding	1	1	13839	Epha5	M2	1	0.106827	0.339648	0.571272	0.689529	0.777138	0.676344	0.724272	0.69013	0.709679	0.0568807	0.0604027	0.744318	0.773428	0.671186	0.67355	0.694981	0.757174
1160	CA-319974-1073085-1074885-1074930-1079216[INC][4/2]	coding	1	1	319974	Auts2	M2	1	0.63518	0.805074	0.911271	0.965495	0.952003	0.976001	0.980317	0.977647	0.956108	0.676005	0.562682	0.970501	0.995745	0.988669	0.990536	0.989228	0.983516
1161	CA-75415-69268-73253-73394-74677[INC][15/6]	coding	1	0	75415	Arhgap12	M2	1	0.504171	0.644226	0.746552	0.754915	0.816146	0.862341	0.822983	0.865346	0.816828	0.579952	0.369369	0.7411	0.831202	0.847328	0.868571	0.832168	0.828571
1162	CA-319996-48072-61591-61759-69508[INC][6/11][DNT]	coding	1	1	319996	Casc4	M2	1	0.597068	0.70458	0.754541	0.769683	0.784508	0.800301	0.791279	0.782025	0.818606	0.491124	0.498208	0.77855	0.784358	0.775219	0.790811	0.790903	0.798742
1163	CA-21411-99524-100531-100654-105347[INC][5/10][DNT]	coding	1	0	21411	Tcf20	M2	1	0.521573	0.745669	0.890284	0.927705	0.918001	0.941344	0.943111	0.953994	0.94646	0.527697	0.507576	0.96962	0.959184	0.95106	0.965841	0.961409	0.983051
1164	CA-sr-chr16r-310[INC][10025|958/1130]	coding	0	0	104015	Synj1	M2	1	0.412489	0.550877	0.657409	0.73829	0.826796	0.774341	0.81961	0.772342	0.775196	0.441441	0.478261	0.874214	0.849732	0.884161	0.874618	0.868785	0.865988
1165	CA-67972-106746-107126-107280-110656[INC][4/29][DNT]	coding	1	1	67972	Atp2b1	M2	1	0.279473	0.534013	0.642664	0.860923	0.929495	0.937581	0.944136	0.948384	0.949358	0.306667	0.245714	0.8811	0.956857	0.976064	0.970535	0.970228	0.962429
1166	CA-51789-36343-37026-37071-37816[INC][5/11]	coding	1	0	51789	Tnk2	M2	1	0.536105	0.656523	0.738831	0.805095	0.839799	0.869444	0.886253	0.905974	0.886112	0.451524	0.65368	0.883357	0.917861	0.946945	0.94786	0.951255	0.943472
1167	CA-208618-457379-472634-472739-473302[INC][3/11]	coding	1	0	208618	Etl4	M2	1	0.0669469	0.333333	0.688914	0.954198	0.94619	0.942308	0.93948	0.955766	0.958925	0.0746269	0.0172414	0.92638	0.982676	0.988361	1	0.991162	0.981756
1168	CA-77040-21221-21802-21859-22746[INC][8/11]	coding	1	1	77040	Atg16l1	M2	1	0.455564	0.65135	0.762567	0.827671	0.901128	0.885437	0.830895	0.921203	0.851151	0.425926	0.316667	0.803922	0.907609	0.872727	0.897297	0.860911	0.9625
1169	CA-269615-27266-28592-28619-29019[INC][2/2][DNT]	coding	1	0	269615	Plch2	M2	1	0.565255	0.682653	0.887549	0.897759	0.939862	0.917864	0.987333	0.984988	0.99998	0.565217	0.5	0.879121	0.98374	0.967391	0.993548	0.993789	1
1170	CA-22680-11714-12805-12898-14007[INC][10/38]	coding	1	1	22680	Zfp207	M2	1	0.372268	0.634632	0.849905	0.8269	0.888902	0.868367	0.861304	0.91055	0.902066	0.415482	0.398546	0.908103	0.928851	0.922819	0.907292	0.932667	0.938776
1171	CA-sr-chr9f-1292[INC][1180|1555/768]	coding	0	0	235323	Usp28	M2	1	0.143727	0.36173	0.575533	0.722923	0.73806	0.813462	0.820475	0.722652	0.754769	0.180451	0.160305	0.787037	0.842742	0.833333	0.780564	0.807407	0.763441
1172	CA-50884-3108-12735-12753-13736[INC][1/22][UPT]	coding	1	1	50884	Nckap1	M2	1	0.180828	0.317342	0.518766	0.517579	0.589517	0.646344	0.660311	0.675515	0.667619	0.255422	0.186094	0.53112	0.652174	0.713577	0.702083	0.702419	0.737958
1173	CA-11777-41852-44842-44883-50980[INC][1/45][DNT]	coding	1	1	11777	Ap3s1	M2	1	0.193038	0.381598	0.62465	0.60913	0.748937	0.791915	0.83769	0.817977	0.825076	0.258278	0.324675	0.783877	0.849291	0.896739	0.886088	0.895369	0.891892
1174	CA-sr-chr15f-1421[INC][29874|30920/394]	NMD_ex	0	0	16581	Kifc2	M2	1	0.780488	0.91498	0.948376	0.956032	0.99154	0.994431	0.991429	0.992855	0.99539	0.830189	0.826087	0.931658	0.988534	0.99694	0.99344	0.994483	0.997254
1175	CA-sr-chr12f-2641[INC][4557|4880/526]	coding	0	1	18191	Nrxn3	M2	1	0.592924	0.711237	0.791304	0.843763	0.83943	0.840031	0.903316	0.859905	0.880303	0.70068		0.883041	0.932773	0.947489	0.952641	0.945092	0.940621
1176	CA-76707-175060-179085-179202-184791[INC][7/37]	coding	1	1	76707	Clasp1	M2	1	0.0980736	0.236209	0.409664	0.56783	0.583847	0.600843	0.570786	0.582714	0.581864	0.127162	0.0769231	0.564246	0.605473	0.560261	0.58427	0.543135	0.572193
1177	CA-20523-3249-3382-3618-8672[INC][5/16][UPT]	other	1	1	20523	Slc25a14	M2	1	0.456313	0.607185	0.895955	0.930347	0.952431	0.970563	0.935416	0.951487	0.961318	0.449275	0.415385	0.965517	0.984252	0.961089	0.96334	0.953125	0.990698
1178	CA-17920-138633-141239-141266-144926[INC][7/3]	coding	1	1	17920	Myo6	M2	1	0.157311	0.368224	0.539903	0.636028	0.683929	0.821411	0.759163	0.720124	0.750628	0.236111	0.128205	0.758333	0.838258	0.840989	0.870702	0.831731	0.843023
1179	CA-13823-121086-130075-130198-130729[INC][8/11]	coding	1	0	13823	Epb4.1l3	M2	1	0.336379	0.63273	0.675113	0.853125	0.909179	0.86461	0.870807	0.900425	0.896379	0.35533	0.324895	0.802432	0.941484	0.925264	0.931923	0.927258	0.934279
1180	CA-sr-chr12f-2646[INC][3240|2350/173]	NMD_in	0	1	18191	Nrxn3	M2	1	0.544112	0.787179	0.836602	0.887889	0.904415	0.927532	0.916847	0.938494	0.932878	0.857143		0.924528	0.966102	0.973635	0.971831	0.958225	0.972851
1181	CA-99031-152445-156648-156723-161246[INC][3/3]	coding	1	0	99031	Osbpl6	M2	1	0.689064	0.766	0.851422	0.896131	0.985264	0.962496	0.939216	0.956317	0.967477	0.541667	0.435897	0.82	0.965636	0.936	0.949296	0.979221	1
1182	CA-14030-10219-10600-10618-13931[INC][25/270]	coding	1	1	14030	Ewsr1	M2	1	0.0551464	0.124978	0.240792	0.23555	0.247676	0.262228	0.293206	0.257586	0.277469	0.0501822	0.0271739	0.219291	0.21014	0.240084	0.251674	0.251235	0.233924
1183	CA-sr-chr12r-1023[INC][2042|2214/321]	coding	0	0	338372	Map3k9	M2	1	0.290092	0.534582	0.648704	0.892299	0.930704	0.943708	0.890598	0.933029	0.96626	0.491124	0.160494	0.962963	0.988615	0.981538	0.97037	0.984694	0.975207
1184	CA-sr-chrXr-1787[INC][2746|20/448]	other	0	0	50786	Hs6st2	M2	1	0.365539	0.532364	0.666713	0.856473	0.894769	0.922581	0.895833	0.904	0.872	0.411765	0.3	0.861878	0.854103	0.944444	0.843318	0.868687	0.85
1185	CA-66118-3201-6008-6061-14541[INC][11/125][UPT]	NMD_in	1	1	66118	Sarnp	M2	1	0.281588	0.561935	0.752957	0.748611	0.770227	0.763889	0.793814	0.845343	0.868132	0.96875	0.927273	0.98916	0.98234	0.988372	0.992754	0.986667	0.977612
1186	CA-216439-13452-14235-14295-14520[INC][3/2]	coding	1	1	216439	Agap2	M2	1	0.644479	0.806447	0.82805	0.910161	0.925066	0.931583	0.932783	0.91522	0.916076	0.614148	0.464646	0.937795	0.969051	0.971241	0.963691	0.963581	0.958567
1187	CA-75099-4348-4832-4858-6320[INC][1/14][DNT]	coding	1	0	75099	Lysmd4	M2	1	0.336148	0.513732	0.668324	0.730179	0.815961	0.88989	0.925617	0.908839	0.905415	0.484375	0.518519	0.751295	0.911252	0.942857	0.947664	0.935205	0.959596
1188	CA-71435-83616-87492-87522-88870[INC][2/4]	coding	1	1	71435	Arhgap21	M2	1	0.340143	0.59398	0.69422	0.68643	0.765019	0.815543	0.862603	0.840858	0.853737	0.3125	0.326241	0.802713	0.897112	0.904636	0.919325	0.9303	0.907965
1189	CA-213262-522017-548919-548946-557352[INC][10/1]	coding	1	0	213262	Fstl5	M2	1	0.520768	0.71582	0.811692	0.924403	0.971975	0.972254	0.967701	0.907368	0.912409	0.698246	0.494949	0.894737	0.938824	0.989583	0.96	0.963768	0.921569
1190	CA-214895-9490-18784-18817-19778[INC][1/24]	coding	1	0	214895	Lman2l	M2	1	0.372174	0.664033	0.71272	0.786314	0.854749	0.842648	0.79485	0.840135	0.864723	0.398649	0.259843	0.896552	0.873563	0.861842	0.836653	0.868852	0.876289
1191	CA-71268-75174-77936-78008-84554[INC][8/11]	coding	1	1	71268	Lrrfip2	M2	1	0.203916	0.370369	0.69335	0.647271	0.880179	0.87566	0.919925	0.890759	0.914569	0.327869	0.181347	0.698198	0.947552	0.959633	0.935252	0.958716	0.991304
1192	CA-98366-48916-53771-53852-58992[INC][5/28]	coding	1	0	98366	Smap1	M2	1	0.502911	0.751637	0.882723	0.899229	0.94648	0.931437	0.906577	0.911907	0.923859	0.51817	0.455939	0.942295	0.95179	0.92562	0.907909	0.920111	0.956044
1193	CA-216549-46236-47717-47798-51960[INC][3/29]	coding	1	1	216549	Aftph	M2	1	0.566677	0.695601	0.752826	0.818935	0.787512	0.818179	0.833581	0.807133	0.847207	0.411236	0.613636	0.887059	0.85034	0.842349	0.877477	0.854641	0.87061
1194	CA-11308-72158-80012-80027-80739[INC][20/61]	coding	1	1	11308	Abi1	M2	1	0.69654	0.837236	0.85992	0.890912	0.895497	0.928075	0.926471	0.912654	0.926761	0.63925	0.823344	0.966438	0.979912	0.992887	0.994894	0.994111	0.988889
1195	CA-22249-203626-205009-205066-205698[INC][3/12]	coding	1	0	22249	Unc13b	M2	1	0.328648	0.551377	0.831787	0.766447	0.80018	0.884696	0.862825	0.845726	0.896442	0.277778	0.254902	0.889706	0.89228	0.872204	0.876543	0.895522	0.934426
1196	CA-19055-260850-264241-264271-267259[INC][15/23][DNT]	coding	1	1	19055	Ppp3ca	M2	1	0.130306	0.267393	0.507091	0.68387	0.815434	0.833472	0.832391	0.8077	0.80185	0.0676796	0.107505	0.742158	0.864246	0.870142	0.86562	0.854974	0.877367
1197	CA-269437-149858-151368-151428-151853[INC][6/13]	coding	1	0	269437	Plch1	M2	1	0.138786	0.263119	0.609575	0.734919	0.821683	0.754444	0.842936	0.917753	0.864085	0.191489	0	0.830986	0.897059	0.911111	0.816794	0.864198	0.910448
1198	CA-16560-38819-39287-39314-40583[INC][2/10]	coding	1	0	16560	Kif1a	M2	1	0.0453404	0.122121	0.456243	0.484829	0.636121	0.588494	0.597485	0.634321	0.643725	0.0672043	0.0681115	0.538533	0.698676	0.658551	0.67104	0.698706	0.714036
1199	CA-240753-31278-31696-31783-37242[INC][1/4]	coding	1	0	240753	Plekha6	M2	1	0.600755	0.808369	0.892961	0.896913	0.899526	0.952884	0.944193	0.983953	0.968408	0.428571	0.641026	0.956522	0.975	0.931507	0.95935	0.966387	0.986207
1200	CA-14269-92024-100112-100127-104494[INC][3/4]	coding	1	0	14269	Fnbp1	M2	1	0.303247	0.59301	0.780364	0.814606	0.795891	0.857786	0.847941	0.841603	0.794073	0.389262	0.285714	0.886447	0.87234	0.844408	0.820408	0.827273	0.802038
1201	CA-107746-93589-102873-103131-105504[INC][8/2]	coding	1	0	107746	Rapgef1	M2	1	0.676986	0.824689	0.865884	0.938513	0.925299	0.905378	0.935764	0.953326	0.954483	0.736994	0.635783	0.946146	0.960866	0.966636	0.966686	0.967113	0.974625
1202	CA-sr-chr4r-1522[INC][1134|1173/1341]	coding	0	1	19273	Ptpru	M2	1	0.0537762	0.237093	0.408111	0.422895	0.479882	0.577037	0.554295	0.532779	0.453709	0.0943396	0.0526316	0.41958	0.643002	0.735849	0.673913	0.6	0.75
1203	CA-sr-chr6f-3831[INC][1630|2/523]	coding	0	0	109135	Plekha5	M2	1	0.115223	0.359667	0.529712	0.74473	0.773877	0.911129	0.763373	0.837256	0.785923	0.159851	0.16	0.816514	0.899497	0.905405	0.883495	0.893204	0.835052
1204	CA-sr-chr17r-326[INC][5183|22/231]	other	0	1	20541	Slc8a1	M2	1	0.715976	0.806982	0.868173	0.956236	0.94614	0.976019	0.958506	0.931373	0.972509	0.607843	0.536232	0.96206	0.965779	0.97048	0.980198	0.936416	0.920863
1205	CA-70373-30184-42571-42666-49922[INC][9/7][DNT]	coding	1	0	70373	1700020O03Rik	M2	1	0.670994	0.737171	0.857017	0.862913	0.865344	0.863765	0.900138	0.867588	0.905318	0.75	0.695906	0.85738	0.893408	0.909639	0.926702	0.930147	0.914729
1206	CA-19273-43426-46288-46318-47603[INC][3/10]	coding	1	0	19273	Ptpru	M2	1	0.294097	0.697514	0.834691	0.908153	0.906779	0.91809	0.912053	0.932353	0.914925	0.269625	0.30303	0.866667	0.964744	0.928105	0.934579	0.961538	0.921569
1207	CA-11603-31756-31919-31943-32982[INC][3/53]	coding	1	0	11603	Agrn	M2	1	0.0898009	0.177259	0.385139	0.47171	0.532888	0.477276	0.545893	0.588687	0.582553	0.145202	0.0515917	0.569399	0.49225	0.606205	0.620397	0.668744	0.612903
1208	CA-12916-45550-63860-63896-67011[INC][6/5]	coding	1	1	12916	Crem	M2	1	0.481623	0.713422	0.782981	0.917601	0.935172	0.983741	0.887845	0.957155	0.909071	0.666667	0.76	0.869565	0.977901	0.949153	0.922705	0.923729	0.977528
1209	CA-16564-87482-87953-87974-93200[INC][10/5]	coding	1	1	16564	Kif21a	M2	1	0.502533	0.777579	0.852055	0.875397	0.894826	0.91911	0.920287	0.906952	0.916406	0.526882	0.499014	0.918762	0.970512	0.970954	0.948375	0.963783	0.953882
1210	CA-18004-59728-59808-59940-64300[INC][3/15]	coding	1	0	18004	Nek1	M2	1	0.120168	0.252643	0.415074	0.403557	0.474157	0.527179	0.561659	0.582482	0.571725	0.140271	0.108434	0.324786	0.506702	0.550239	0.546584	0.552941	0.649351
1211	CA-13405-2244833-2251634-2251666-2256601[INC][7/5][DNT]	coding	1	1	13405	Dmd	M2	1	0.20316	0.600061	0.801322	0.776816	0.848385	0.823464	0.893208	0.826138	0.841193	0.268293	0.283019	0.826464	0.864623	0.859425	0.809639	0.860045	0.896104
1212	CA-67956-3086-9039-9155-10284[INC][9/2][UPT]	NMD_ex	1	0	67956	Setd8	M2	1	0.542857	0.737252	0.866667	0.846154	NA	0.928571	1	0.9	1	0.79661	0.8	0.863636	0.962264	1	0.904762	0.941176	0.942857
1213	CA-12287-134254-140818-140915-143445[INC][5/2]	other	1	0	12287	Cacna1b	M2	1	0.61498	0.797199	0.794487	0.91357	0.941665	0.940472	0.965674	0.947668	0.956937	0.861272	0.857143	0.922545	0.970409	0.98579	0.983871	0.983718	0.952038
1214	CA-16565-44602-45071-45251-45636[INC][6/24][DNT]	NMD_in	1	0	16565	Kif21b	M2	1	0.23721	0.477172	0.783041	0.867937	0.941622	0.88765	0.790348	0.880904	0.849099	0.206867	0.216925	0.895057	0.958839	0.823377	0.848537	0.840445	0.909836
1215	CA-170738-336938-341513-341534-350007[INC][3/1]	other	1	1	170738	Kcnh7	M2	1	0.225503	0.411439	0.581822	0.729308	0.876548	0.925847	0.9232	0.945156	0.97896	0.4375	0.189189	0.802198	0.965432	0.987928	0.97561	0.968526	0.99022
1216	CA-18293-28259-36281-36326-45936[INC][6/11]	coding	1	0	18293	Ogdh	M2	1	0.278889	0.525997	0.568861	0.641645	0.701187	0.761864	0.796676	0.778232	0.816214	0.267081	0.266667	0.675978	0.81902	0.825243	0.836431	0.837141	0.831266
1217	CA-70762-92152-93013-93061-99154[INC][9/26]	coding	1	0	70762	Dclk2	M2	1	0.176838	0.365749	0.512972	0.697568	0.762052	0.838287	0.803719	0.894002	0.865764	0.174184	0.183857	0.693675	0.835022	0.900293	0.87682	0.885593	0.883721
1218	CA-57813-12815-14713-14787-20310[INC][28/16]	NMD_ex	1	0	57813	Tk2	M2	1	0.48602	0.560253	0.631337	0.663559	0.679541	0.69057	0.70766	0.743464	0.745649	0.530612	0.503448	0.672535	0.716814	0.882736	0.776978	0.77812	0.793594
1219	CA-68617-109925-112210-112267-114596[INC][5/9][DNT]	coding	1	0	68617	1110012J17Rik	M2	1	0.386872	0.723814	0.8161	0.891173	0.863793	0.876715	0.916566	0.955311	0.934925	0.398374	0.287234	0.931034	0.932347	0.956947	0.963714	0.964912	0.933333
1220	CA-381668-64603-69857-69903-71910[INC][7/6][UPT]	other	1	0	381668	Fbrsl1	M2	1	0.413737	0.514976	0.641908	0.704166	0.748422	0.779623	0.828051	0.822666	0.741334	0.551601	0.474227	0.69338	0.796526	0.835294	0.821086	0.823529	0.781991
1221	CA-107746-90681-93436-93589-105504[INC][2/13]	coding	1	0	107746	Rapgef1	M2	1	0.37624	0.571543	0.694395	0.723262	0.707602	0.712203	0.699461	0.72019	0.755269	0.408257	0.302181	0.857461	0.74538	0.848341	0.751693	0.781553	0.643478
1222	CA-319604-109299-115034-115061-120430[INC][35/32]	coding	1	1	319604	Fam168a	M2	1	0.414729	0.528162	0.66047	0.78312	0.825549	0.888197	0.900954	0.921562	0.897592	0.530249	0.357143	0.803894	0.92247	0.956016	0.955464	0.957484	0.947498
1223	CA-226562-66866-67715-67952-69900[INC][2/9][DNT]	coding	1	1	226562	Prrc2c	M2	1	0.512525	0.650689	0.726189	0.748708	0.794835	0.838848	0.842854	0.90283	0.859022	0.544974	0.589124	0.7993	0.893004	0.912371	0.903543	0.90397	0.930586
1224	CA-381290-41694-44925-45106-49751[INC][2/6][DNT]	coding	1	0	381290	Atp2b4	M2	1	0.361846	0.489242	0.663292	0.767346	0.8925	0.923277	0.968064	0.949872	0.967168	0.312139	0.21466	0.741648	0.918952	0.966742	0.965358	0.96984	0.968195
1225	CA-66573-1743-2072-2271-3000[INC][10/6]	other	1	0	66573	Dzip1	M2	1	0.527959	0.681233	0.860776	0.892571	0.915067	0.88392	0.860084	0.861477	0.926489	0.612245	0.532847	0.903945	0.952663	0.897059	0.844262	0.92	0.927711
1226	CA-75745-50994-51756-51771-53341[INC][5/21]	other	1	0	75745	Rian	M2	1	0.151373	0.219706	0.315226	0.310965	0.328226	0.322665	0.355295	0.379035	0.384964	0.166966	0.236769	0.409302	0.418255	0.433911	0.43263	0.426395	0.441546
1227	CA-108058-207789-214235-214277-216666[INC][2/17]	coding	1	1	108058	Camk2d	M2	1	0.5155	0.674334	0.851188	0.901594	0.876351	0.872799	0.847173	0.887381	0.90188	0.424242	0	0.769784	0.879771	0.837624	0.870458	0.935766	0.868235
1228	CA-69116-54103-54823-54856-55961[INC][1/3]	coding	1	1	69116	Ubr4	M2	1	0.172603	0.320158	0.734807	0.691358	0.854447	0.815603	0.84	0.815182	0.734597	0.12	0.2	0.821086	0.909677	0.907563	0.850877	0.887931	0.766667
1229	CA-sr-chr3r-3119[INC][1813|1597/150]	other	0	0	72511	2610316D01Rik	M2	1	0.753425	0.908772	0.954751	0.964912	0.977143	0.984733	1	0.975904	0.980296	0.723077	0.66443	0.974895	0.984252	0.95082	0.99115	0.985663	0.982759
1230	CA-15569-27049-91321-91412-94130[INC][2/7][UPT]	other	1	1	15569	Elavl2	M2	1	0.21416	0.358998	0.58108	0.626108	0.739275	0.856395	0.849458	0.836653	0.873536	0.145332	0.142857	0.615708	0.756219	0.84	0.840625	0.864162	0.900875
1231	CA-sr-chr2r-6331[INC][2688|2263/763]	other	0	0	12287	Cacna1b	M2	1	0.276875	0.491146	0.727457	0.653859	0.759188	0.696644	0.786698	0.701585	0.772222	0.47541	0.268293	0.685649	0.740845	0.867725	0.777215	0.840376	0.873239
1232	CA-sr-chr17r-977[INC][3863|4014/15760]	coding	0	1	19280	Ptprs	M2	1	0.0300447	0.0981535	0.186471	0.22692	0.225954	0.224579	0.238806	0.211837	0.194775	0.0499177	0.0418552	0.305453	0.240578	0.231254	0.221679	0.22394	0.232696
1233	CA-102866-77669-78427-78454-78680[INC][1/23]	coding	1	1	102866	Pls3	M2	1	0.276982	0.651513	0.664026	0.737474	0.806006	0.77081	0.820486	0.810398	0.828963	0.164265	0.422535	0.767442	0.828777	0.870759	0.880288	0.878985	0.875509
1234	CA-16498-44745-45726-45768-67689[INC][81/34]	coding	1	0	16498	Kcnab2	M2	1	0.634783	0.858906	0.959346	0.963928	0.970247	0.981938	0.975067	0.976414	0.982255	0.714286	0.658537	0.989247	0.994155	0.998444	0.998513	0.998187	0.998436
1235	CA-18810-39628-39805-39820-39948[INC][13/36]	coding	1	0	18810	Plec	M2	1	0.0535412	0.225806	0.447475	0.565314	0.747082	0.840288	0.858705	0.799294	0.773936	0		0.75	0.911894	0.904192	0.885932	0.819742	0.88
1236	CA-sr-chr17f-1248[INC][12886|10659/2439]	coding	0	0			M2	1	0.319873	0.442369	0.660367	0.615935	0.828284	0.863155	0.810278	0.827236	0.848319	0.292857	0.314607	0.658268	0.91987	0.887064	0.886438	0.901196	0.918987
1237	CA-sr-chr2r-3646[INC][3234|5754/580]	coding	0	0	51897	Atg13	M2	1	0.581129	0.750143	0.890629	0.883443	0.90294	0.90878	0.866057	0.882644	0.927566	0.565749	0.546667	0.928315	0.959184	0.936772	0.955868	0.931923	0.919854
1238	CA-11641-40955-44041-44080-50621[INC][4/14][DNT]	coding	1	0	11641	Akap2	M2	1	0.35247	0.440335	0.642475	0.788668	0.861208	0.810435	0.803696	0.761814	0.798033	0.159091		0.840796	0.808777	0.875831	0.798722	0.828947	0.76569
1239	CA-sr-chr16r-664[INC][3886|3777/766]	coding	0	1	67581	Tbc1d23	M2	1	0.469306	0.706621	0.787802	0.890526	0.849481	0.845055	0.837795	0.878284	0.86484	0.631728	0.44	0.884615	0.903919	0.895981	0.929339	0.912917	0.883871
1240	CA-71949-36851-37862-37969-39079[INC][4/35]	coding	1	1	71949	Lass5	M2	1	0.591772	0.784223	0.807628	0.903667	0.893268	0.891187	0.890356	0.879895	0.886449	0.480709	0.586207	0.949153	0.926637	0.915718	0.937646	0.91474	0.872
1241	CA-106585-30261-37445-37514-42407[INC][11/13]	coding	1	1	106585	Ankrd12	M2	1	0.56663	0.770545	0.905691	0.908861	0.917551	0.947182	0.895384	0.904159	0.920193	0.697248	0.538462	0.912821	0.922018	0.882653	0.825911	0.908714	0.927711
1242	CA-14083-134157-143956-143974-149278[INC][7/27]	coding	1	0	14083	Ptk2	M2	1	0.4946	0.743977	0.789444	0.773513	0.84196	0.853325	0.834405	0.87153	0.872532	0.447552	0.543478	0.79661	0.863448	0.882262	0.884995	0.886435	0.879056
1243	CA-sr-chr7f-5039[INC][931|1549/675]	coding	0	1			M2	1	0.29614	0.498404	0.674088	0.606063	0.745493	0.715015	0.787149	0.814913	0.86266	0.390947	0.284211	0.648936	0.810909	0.858065	0.815668	0.714286	0.733333
1244	CA-sr-chr4r-3936[INC][746|803/157]	coding	0	1	242474	Tmem245	M2	1	0.314988	0.538168	0.676762	0.900606	0.920383	0.790605	0.945416	0.923079	0.860407	0.185185	0.310345	0.913043	0.9	0.964912	0.95	0.929078	0.88
1245	CA-227801-473469-485184-485313-488111[INC][4/12]	coding	1	0	227801	Dennd1a	M2	1	0.582686	0.825111	0.846962	0.928862	0.963443	0.897999	0.950003	0.941754	0.956767	0.695238	0.426357	0.926941	0.953719	0.964646	0.96831	0.968504	0.959596
1246	CA-17776-129762-133750-133771-136714[INC][8/9]	coding	1	1	17776	Mast2	M2	1	0.644624	0.81163	0.860568	0.861541	0.888227	0.885563	0.913919	0.901999	0.871193	0.629191	0.618729	0.941176	0.917453	0.955291	0.939394	0.944389	0.952899
1247	CA-74100-110563-111302-111407-112841[INC][5/6]	coding	1	0	74100	Arpp21	M2	1	0.251152	0.334142	0.60742	0.758315	0.956683	0.948364	0.927754	0.917857	0.914417	0.527778	0.316456	0.831132	0.988122	0.961075	0.947977	0.958519	0.938873
1248	CA-407823-195070-195302-195329-196570[INC][3/9]	coding	1	1	407823	Baz2b	M2	1	0.338906	0.576411	0.884878	0.974684	0.849624	0.942029	0.971199	0.952596	0.933733	0.564155	0.271605	0.940594	1	1	1	1	0.981132
1249	CA-sr-chr2r-4416[INC][16|1420/345]	other	0	0	20269	Scn3a	M2	1	0.180794	0.376665	0.581876	0.642865	0.817048	0.872948	0.966369	0.973758	0.927004	0.213675	0.0204082	0.693122	0.926316	0.968254	0.916667	0.903614	0.866667
1250	CA-54645-16406-16599-16692-17365[INC][2/14]	coding	1	0	54645	Gripap1	M2	1	0.468115	0.76736	0.834316	0.905466	0.909982	0.88663	0.889426	0.90893	0.895952	0.525333	0.411765	0.953368	0.941935	0.924812	0.935074	0.937888	0.92
1251	CA-17258-124202-131314-131338-135418[INC][4/9]	coding	1	0	17258	Mef2a	M2	1	0.534713	0.726105	0.748132	0.831006	0.858994	0.832236	0.819894	0.867744	0.808903	0.366569	0.634783	0.921478	0.904609	0.869312	0.87821	0.890836	0.877358
1252	CA-22756-7285-8163-8202-10469[INC][8/13]	other	1	0	22756	Zfp94	M2	1	0.51023	0.705324	0.820985	0.821003	0.885048	0.829607	0.841881	0.817019	0.826749	0.652174	0.540984	0.923077	0.923077	0.898305	0.921311	0.910959	0.878261
1253	CA-74374-92958-96448-96577-102422[INC][16/1]	coding	1	0	74374	Clec16a	M2	1	0.731512	0.763052	0.830763	0.885718	0.914675	0.914954	0.949076	0.926202	0.943768	0.687075	0.726027	0.852941	0.899582	0.93299	0.944664	0.923841	0.961433
1254	CA-225020-20474-34032-34113-36284[INC][3/18]	coding	1	1	225020	Fez2	M2	1	0.300987	0.541021	0.597734	0.721929	0.758523	0.70702	0.718136	0.663781	0.695047	0.292683	0.370629	0.809621	0.757741	0.744604	0.722374	0.731707	0.703704
1255	CA-381626-25120-28206-28326-38283[INC][9/6]	coding	1	0	381626	Rbm33	M2	1	0.741646	0.863968	0.895552	0.898731	0.943383	0.902667	0.933239	0.923778	0.958848	0.781022	0.728814	0.934307	0.986079	0.971264	0.965517	0.969762	0.957627
1256	CA-17354-3135-12798-12958-18888[INC][4/4][UPT]	other	1	1	17354	Mllt10	M2	1	0.731009	0.755053	0.885956	0.949511	1	0.94441	0.97299	0.979173	1	0.582609	0.62	0.969697	0.976471	0.956522	1	1	0.954545
1257	CA-67057-3596-22327-22397-53373[INC][12/26]	NMD_in	1	0	67057	Yaf2	M2	1	0.255205	0.34151	0.40387	0.413482	0.430017	0.449717	0.499519	0.486574	0.509963	0.293103	0.30031	0.382648	0.443121	0.495575	0.504232	0.510176	0.462604
1258	CA-sr-chr6f-3845[INC][1874|291/326]	coding	0	1	109135	Plekha5	M2	1	0.0620829	0.221095	0.441105	0.674668	0.914036	0.858176	0.948701	0.92423	0.89482	0.0638298	0	0.756757	0.968627	0.982833	0.979522	0.985075	1
1259	CA-269113-3196-3816-3978-7077[INC][4/90][UPT]	coding	1	1	269113	Nup54	M2	1	0.115846	0.47117	0.756553	0.768699	0.770497	0.76756	0.767807	0.707358	0.759632	0.220779	0.153846	0.943503	0.858824	0.863636	0.884298	0.84106	0.901235
1260	CA-109135-158378-159248-159437-160869[INC][5/16]	coding	1	1	109135	Plekha5	M2	1	0.532868	0.837314	0.908787	0.941266	0.976424	0.955544	0.964807	0.954528	0.945756	0.475827	0.472637	0.980456	0.96371	0.982646	0.96875	0.977273	0.975385
1261	CA-13528-182517-184705-184726-203196[INC][7/22]	coding	1	0	13528	Dtnb	M2	1	0.458044	0.764628	0.798161	0.819381	0.8486	0.89198	0.934942	0.880556	0.917258	0.554286	0.472727	0.916493	0.934942	0.968254	0.936914	0.961941	0.961471
1262	CA-21761-10586-14049-14166-15434[INC][51/589]	coding	1	1	21761	Morf4l1	M2	1	0.69635	0.812995	0.888626	0.846246	0.875519	0.908186	0.906555	0.894939	0.897291	0.792332	0.917098	0.968323	0.960033	0.935809	0.94814	0.943383	0.978507
1263	CA-14799-280878-301151-301266-309048[INC][5/1]	NMD_ex	1	1	14799	Gria1	M2	1	0.689291	0.811527	0.808463	0.894764	0.942448	0.968012	0.964636	0.972983	0.964021	1		1	1	1	0.998862	0.997983	1
1264	CA-16563-50620-55297-55411-56326[INC][3/17]	coding	1	1	16563	Kif2a	M2	1	0.465179	0.759845	0.809806	0.883516	0.91133	0.856806	0.897378	0.881521	0.873164	0.453693	0.365385	0.910634	0.92015	0.875776	0.888993	0.896714	0.915547
1265	CA-54525-31953-35667-35799-49460[INC][3/7]	coding	1	1	54525	Syt7	M2	1	0.410478	0.493516	0.58306	0.650573	0.727362	0.792301	0.772733	0.74117	0.782742	0.538462	0.178082	0.658462	0.721519	0.773488	0.76194	0.745588	0.667097
1266	CA-19262-57058-62552-62579-70453[INC][6/45]	coding	1	0	19262	Ptpra	M2	1	0.179734	0.244335	0.375597	0.378313	0.483176	0.546171	0.499722	0.496814	0.515903	0.150342	0.180124	0.425344	0.58268	0.568932	0.579424	0.568715	0.56108
1267	CA-382010-3504-4182-4342-6042[INC][1/6]	other	1	0	382010	BC088983	M2	1	0.261134	0.412418	0.661667	0.650961	0.808265	0.97601	0.860593	0.904745	0.842878	0.2	0.25	0.563636	0.916667	0.875	0.793103	0.881356	0.954545
1268	CA-16536-41276-45933-45987-49655[INC][16/21]	coding	1	0	16536	Kcnq2	M2	1	0.112906	0.182756	0.478516	0.424857	0.54231	0.597646	0.640972	0.606888	0.654403	0.19697	0.15	0.437346	0.613293	0.674667	0.667925	0.653874	0.691932
1269	CA-16438-207905-222550-222601-228204[INC][3/8]	other	1	0	16438	Itpr1	M2	1	0.394668	0.601065	0.631739	0.749478	0.826038	0.90901	0.925753	0.916792	0.919947	0.134328	0.39726	0.894737	0.891089	0.93973	0.952539	0.946633	0.958033
1270	CA-sr-chr6f-3081[INC][5797|5240/503]	coding	0	0	28006	D6Wsu116e	M2	1	0.733025	0.766714	0.824856	0.905424	0.903678	0.932838	0.928569	0.925596	0.936443	0.72591	0.68932	0.932203	0.953026	0.92966	0.950166	0.940254	0.956656
1271	CA-216874-20098-20194-20215-20369[INC][12/9]	coding	1	0	216874	Camta2	M2	1	0.702647	0.815184	0.903915	0.850354	0.911407	0.911439	0.909472	0.909173	0.892138	0.603774	0.871795	0.973054	0.958663	0.958333	0.95193	0.955649	0.960699
1272	CA-211660-23606-24606-24630-29115[INC][3/23]	coding	1	0	211660	Cspp1	M2	1	0.216058	0.313048	0.579357	0.702715	0.701857	0.766095	0.776073	0.906386	0.749891	0.111111	0.15942	0.792208	0.848485	0.974684	0.891892	0.90099	0.898305
1273	CA-320405-459541-461344-461365-486494[INC][10/10]	coding	1	0	320405	Cadps2	M2	1	0.428938	0.698493	0.654374	0.825682	0.900933	0.908783	0.927069	0.934331	0.931082	0.333333		0.920732	0.964758	0.963983	0.982063	0.979943	0.96875
1274	CA-105689-167447-172470-172545-174810[INC][5/26]	coding	1	1	105689	Mycbp2	M2	1	0.521249	0.710122	0.731575	0.851484	0.899054	0.848508	0.840173	0.833279	0.823564	0.538462	0.455882	0.904437	0.929785	0.93311	0.878887	0.904918	0.904762
1275	CA-210801-463679-481124-481157-498230[INC][3/1]	coding	1	1	210801	Unc5d	M2	1	0.578695	0.697639	0.833686	0.762691	0.810283	0.839401	0.832641	0.862481	0.878534	0.818182	0.673469	0.773913	0.918033	0.954545	0.977901	0.894118	0.959596
1276	CA-23965-342102-364426-364453-366921[INC][2/3]	coding	1	1	23965	Odz3	M2	1	0.265776	0.671546	0.786772	0.856491	0.92159	0.879815	0.876157	0.856296	0.804835	0.354232	0.354167	0.920863	0.934426	0.902439	0.854839	0.824561	0.865672
1277	CA-319387-722554-739393-739420-742034[INC][6/7]	coding	1	1	319387	Lphn3	M2	1	0.175976	0.24948	0.4242	0.354289	0.477463	0.415642	0.442383	0.450755	0.440837	0.112219	0.0952381	0.430921	0.436647	0.410256	0.458853	0.471742	0.542117
1278	CA-sr-chrXf-1673[INC][2559|161/488]	coding	0	1	108062	Cstf2	M2	1	0.443956	0.584253	0.706814	0.668829	0.738773	0.782043	0.749753	0.736159	0.847542	0.353846	0.395349	0.677419	0.842818	0.705069	0.707165	0.779935	0.78882
1279	CA-sr-chr10r-302[INC][8|1583/1655]	NMD_in	0	0	216443	Mars	M2	1	0.0666145	0.169219	0.28654	0.334679	0.45191	0.497928	0.460234	0.522926	0.545394	0.0231362	0.0673575	0.360502	0.461794	0.491713	0.559441	0.481481	0.54902
1280	CA-56274-43242-43848-43869-44149[INC][5/46]	NMD_in	1	0	56274	Stk3	M2	1	0.10911	0.258645	0.597503	0.563711	0.654081	0.537896	0.565316	0.593827	0.631738	0.148936	0.121951	0.851064	0.705263	0.566265	0.632353	0.770492	0.710526
1281	CA-116838-316089-339552-339732-340586[INC][4/2]	coding	1	1	116838	Rims2	M2	1	0.761727	0.907298	0.981539	0.989749	0.974629	0.982322	0.982383	0.992719	0.989942	0.817073	0.846154	1	0.991678	0.992293	0.997279	0.997546	0.995349
1282	CA-319504-250896-252260-252296-264223[INC][4/4]	coding	1	1	319504	Nrcam	M2	1	0.405987	0.71031	0.736113	0.789307	0.825708	0.839609	0.827859	0.789608	0.814459	0.408602	0.472727	0.895917	0.90746	0.891248	0.870717	0.874241	0.868623
1283	CA-sr-chr3f-406[INC][923|1429/62]	NMD_ex	0	0	72607	Usp13	M2	1	0.59375	0.86052	0.840708	0.950828	0.967746	0.974377	1	0.948077	0.98374	0.864407	0.666667	0.936	0.987097	1	0.991903	0.984252	0.984252
1284	CA-14359-47241-47895-47976-51082[INC][4/20]	coding	1	1	14359	Fxr1	M2	1	0.088491	0.144732	0.319897	0.397548	0.487702	0.413832	0.441569	0.429417	0.372083	0.100418	0.017341	0.553247	0.465969	0.378882	0.348966	0.360248	0.460526
1285	CA-109880-76859-79607-79643-79977[INC][2/4]	coding	1	0	109880	Braf	M2	1	0.0951828	0.155563	0.400205	0.363696	0.542073	0.587975	0.506268	0.560169	0.590183	0.139241	0.164179	0.456	0.584046	0.5	0.477157	0.543124	0.620795
1286	CA-17237-49199-51095-51140-53796[INC][25/34][DNT]	coding	1	0	17237	Mgrn1	M2	1	0.480181	0.516462	0.63842	0.650824	0.706642	0.710322	0.770724	0.770303	0.751459	0.459527	0.403599	0.663561	0.748964	0.770854	0.786799	0.770301	0.785762
1287	CA-59040-48808-51459-51582-59687[INC][10/22][DNT]	coding	1	1	59040	Rhot1	M2	1	0.102974	0.21088	0.366026	0.270605	0.386895	0.358356	0.396191	0.385022	0.416513	0.155932	0.195122	0.303351	0.417202	0.446985	0.44294	0.448056	0.508397
1288	CA-244668-62533-72464-72518-73008[INC][7/5]	coding	1	0	244668	Sipa1l2	M2	1	0.224104	0.391171	0.500076	0.703344	0.632441	0.645598	0.68263	0.761932	0.795857	0.281867	0.167286	0.692982	0.746565	0.786364	0.76509	0.769111	0.804054
1289	CA-sr-chr11f-676[INC][2142|2495/1176]	coding	0	0	17847	Usp34	M2	1	0.478814	0.673956	0.6633	0.774059	0.809872	0.793296	0.742373	0.792115	0.783607	0.317972	0.261745	0.692308	0.752809	0.74124	0.753138	0.689888	0.787879
1290	CA-sr-chrXf-1360[INC][23|7011/634]	NMD_in	0	1	53310	Dlg3	M2	1	0.329438	0.679618	0.874097	0.920041	0.935469	0.905187	0.892839	0.858295	0.862418	0.407407	0.261261	0.980892	0.963801	0.956204	0.89267	0.914141	0.917526
1291	CA-213491-3105-22423-22473-24015[INC][32/39][UPT]	other	1	1	213491	D4Ertd22e	M2	1	0.393202	0.545889	0.535025	0.681257	0.669759	0.691214	0.732492	0.692887	0.694255	0.501124	0.451777	0.712538	0.72973	0.761658	0.818792	0.79402	0.777778
1292	CA-sr-chr3r-870[INC][6377|8165/1769]	coding	0	1	214459	Fnbp1l	M2	1	0.470254	0.534036	0.844375	0.743065	0.892036	0.953815	0.974258	0.956668	0.953655	0.467391	0.180723	0.719626	0.933154	0.973799	0.941691	0.962517	0.972603
1293	CA-11496-264080-275901-276009-278250[INC][10/9]	coding	1	1	11496	Adam22	M2	1	0.239261	0.331745	0.413939	0.53064	0.600456	0.519176	0.520438	0.551417	0.498136	0.309859	0.115385	0.523179	0.565217	0.576642	0.55204	0.647788	0.572559
1294	CA-268860-98565-100698-100866-103554[INC][12/5]	coding	1	0	268860	Abat	M2	1	0.630086	0.715874	0.781577	0.823117	0.913085	0.954685	0.959383	0.973225	0.976698	0.743119	0.57377	0.803859	0.961436	0.983085	0.989552	0.985861	0.990141
1295	CA-23792-130095-142461-142552-149704[INC][5/2][DNT]	coding	1	1	23792	Adam23	M2	1	0.257143	0.389343	0.534564	0.692327	0.907896	0.929275	0.952623	0.95132	0.947206	0.348837	0.217391	0.721448	0.96873	0.982041	0.980649	0.984384	0.98952
1296	CA-80913-28055-29015-29089-34799[INC][8/1]	other	1	1	80913	Pum2	M2	1	0.203049	0.313852	0.486301	0.651324	0.773948	0.823659	0.900867	0.868725	0.909342	0.144279	0.246377	0.641434	0.887067	0.913201	0.908654	0.91363	0.924528
1297	CA-13191-20410-24840-24861-26153[INC][1/25]	coding	1	0	13191	Dctn1	M2	1	0.514836	0.729993	0.839611	0.847912	0.849305	0.839808	0.826604	0.861238	0.826822	0.372549	0.416309	0.900524	0.908698	0.895028	0.904406	0.895819	0.908725
1298	CA-12323-86248-87634-87679-89027[INC][12/9]	coding	1	0	12323	Camk2b	M2	1	0.581207	0.652995	0.743518	0.756769	0.892667	0.915664	0.908424	0.865334	0.882013	0.377845	0.606178	0.804586	0.939598	0.937945	0.915999	0.91502	0.884093
1299	CA-sr-chrXf-2470[INC][1052|742/394]	NMD_in	0	1	110651	Rps6ka3	M2	1	0.385915	0.563406	0.671341	0.731755	0.726129	0.814403	0.82917	0.803438	0.684229	0.284553		0.730769	0.822917	0.819444	0.792453	0.829787	0.786667
1300	CA-234797-45223-46316-46346-48807[INC][13/12]	coding	1	0	234797	6430548M08Rik	M2	1	0.483249	0.574138	0.730372	0.725788	0.812391	0.905145	0.933567	0.921009	0.922049	0.41502	0.51049	0.766509	0.935	0.958763	0.95968	0.971127	0.959732
1301	CA-240725-159025-161330-161364-169382[INC][21/5][DNT]	coding	1	1	240725	Sulf1	M2	1	0.421404	0.509676	0.743447	0.794904	0.812812	0.769737	0.855865	0.793461	0.953549	0.856115		0.964497	0.980769	0.979592	0.994083	0.993827	0.984375
1302	CA-77087-136617-144586-144683-145135[INC][5/25]	NMD_in	1	0	77087	Ankrd11	M2	1	0.178113	0.236934	0.283027	0.278365	0.373171	0.33203	0.352924	0.367718	0.382986	0.211765	0.184751	0.25608	0.374457	0.374065	0.392361	0.388158	0.409929
1303	CA-232341-107400-111788-111830-114421[INC][1/27]	coding	1	1	232341	Wnk1	M2	1	0.0101572	0.051902	0.238726	0.325469	0.434055	0.327629	0.347593	0.434288	0.352125	0.0380762	0.0125	0.337449	0.424588	0.392374	0.406714	0.466893	0.352239
1304	CA-sr-chr14f-218[INC][1347|1537/203]	NMD_ex	0	1	218756	Slc4a7	M2	1	0.749515	0.801345	0.868013	0.936946	0.913781	0.974026	0.923077	0.979247	0.980842	0.734848	0.803571	0.925926	0.950413	0.934783	0.954887	0.979798	1
1305	CA-74213-40012-41165-41237-48320[INC][14/15]	coding	1	1	74213	Rbm26	M2	1	0.711213	0.862991	0.839903	0.928211	0.981475	0.962189	0.945494	0.935228	0.979402	0.735395	0.657993	0.987915	0.986667	0.983562	0.99182	0.992263	0.977695
1306	CA-sr-chr6f-3849[INC][1713|2017/291]	coding	0	1	109135	Plekha5	M2	1	NA	0.462509	0.656662	0.627726	0.769882	0.847293	0.860471	0.86927	0.904736			0.8	0.866935	0.909707	0.902946	0.917323	0.945312
1307	CA-sr-chr15r-2472[INC][329|824/555]	coding	0	0	13196	Asap1	M2	1	0.550783	0.742742	0.744078	0.74305	0.792796	0.823193	0.831614	0.836549	0.812803	0.508475	0.511111	0.866242	0.907121	0.901938	0.932048	0.935931	0.88064
1308	CA-75734-13590-25165-25225-28602[INC][13/38]	coding	1	1	75734	Mff	M2	1	0.420596	0.53769	0.531943	0.639487	0.693335	0.646324	0.647852	0.68907	0.647518	0.450225	0.433579	0.692916	0.723568	0.708929	0.705339	0.704998	0.72104
1309	CA-sr-chr4r-3041[INC][2015|1920/213]	coding	0	1	67299	Dock7	M2	1	0.77813	0.925768	0.978083	1	0.970049	1	1	1	0.984209	0.724311	0.618257	1	0.989362	1	1	1	1
1310	CA-13800-66587-91795-91807-92218[INC][3/12]	coding	1	1	13800	Enah	M2	1	0.0453112	0.139824	0.283402	0.439654	0.487279	0.427258	0.414876	0.35515	0.422248	0.0412371	0.0214876	0.488372	0.513043	0.454798	0.445242	0.402802	0.447368
1311	CA-26398-3162-15532-15565-34926[INC][25/21][UPT]	coding	1	1	26398	Map2k4	M2	1	0.11481	0.25051	0.514118	0.412994	0.554786	0.462641	0.499184	0.477804	0.486642	0.153846	0.0532544	0.382857	0.530594	0.47708	0.411348	0.489412	0.450495
1312	CA-14683-46622-46788-46812-52892[INC][13/38][UPT]	other	1	0	14683	Gnas	M2	1	0.509912	0.851012	0.916679	0.916384	0.966727	0.959901	0.931547	0.96574	0.950944	0.490494	0.454545	0.88	0.969849	0.987879	0.983221	0.991632	0.984436
1313	CA-67581-33409-35483-35608-35696[INC][3/1][UPT]	other	1	0	67581	Tbc1d23	M2	1	0.782609	0.907467	0.926606	0.983612	0.974199	0.980759	0.957409	0.980569	0.948219	0.689441	0.692308	1	1	0.978495	0.969466	0.960526	0.97619
1314	CA-77031-26887-27781-27816-32486[INC][24/4]	NMD_ex	1	0	77031	Slc9a8	M2	1	0.714584	0.847864	0.87885	0.928395	0.905456	0.916268	0.999312	0.979652	0.977424	0.779661	0.69697	0.90625	0.983651	0.977695	0.989873	0.990521	0.967568
1315	CA-sr-chr9f-1007[INC][2823|2487/378]	coding	0	0	14385	Slc37a4	M2	1	0.45	0.742373	0.773333	0.809187	0.843818	0.860262	0.845201	0.788732	0.852941	0.529412	0.568627	0.940367	0.922148	0.873494	0.895911	0.910615	0.828829
1316	CA-sr-chr14f-1975[INC][863|452/369]	coding	0	0	50759	Fbxo16	M2	1	0.32717	0.486379	0.538517	0.637763	0.691203	0.749775	0.72019	0.835012	0.831062	0.258883	0.263158	0.816794	0.811111	0.78	0.843137	0.834483	0.876543
1317	CA-234214-288181-290190-291771-294922[INC][5/9]	coding	1	0	234214	Sorbs2	M2	1	0.675506	0.853352	0.859933	0.885007	0.889186	0.904139	0.951498	0.945701	0.914204	0.656347	0.654501	0.84858	0.925475	0.946554	0.941076	0.94148	0.920419
1318	CA-74168-9262-9385-9433-10178[INC][6/13]	coding	1	1	74168	Zdhhc16	M2	1	0.134579	0.188748	0.432669	0.450299	0.635059	0.656839	0.735045	0.738534	0.677677	0.0902394	0.123506	0.501027	0.737391	0.71134	0.715278	0.759477	0.840491
1319	CA-23966-589869-597468-597495-604196[INC][4/69][UPT]	coding	1	1	23966	Odz4	M2	1	0.247193	0.416302	0.622332	0.759988	0.725843	0.707543	0.596066	0.726817	0.734644	0.266187	0.203647	0.71875	0.772926	0.775401	0.730337	0.77931	0.717647
1320	CA-18711-8610-8849-8882-11971[INC][4/7]	coding	1	0	18711	Pikfyve	M2	1	0.123592	0.37539	0.377843	0.551615	0.640513	0.742603	0.615458	0.771887	0.685154	0.191176	0.0652174	0.818182	0.859873	0.793651	0.900552	0.821429	0.876923
1321	CA-78618-96212-96606-96711-97096[INC][2/12]	coding	1	1	78618	Acap2	M2	1	0.46875	0.698745	0.828571	0.759657	0.842309	0.79405	0.80574	0.868657	0.810688	0.396226	0.396226	0.857923	0.847328	0.822785	0.833333	0.885375	0.859425
1322	CA-76187-4899-6671-6712-7877[INC][32/9]	NMD_ex	1	0	76187	Adhfe1	M2	1	NA	0.64484	0.810995	0.784104	0.804448	0.846677	0.86135	0.869159	0.850699			0.839286	0.805755	0.891051	0.886525	0.902965	0.913043
1323	CA-sr-chr8r-3167[INC][576|524/80]	coding	0	1	211323	Nrg1	M2	1	0.605831	0.66643	0.842611	0.766723	0.901867	0.903763	0.84932	0.923652	0.929207	0.846154	0.518519	0.948718	0.938776	0.974359	0.958763	1	1
1324	CA-11909-21959-24943-25006-32390[INC][15/47]	other	1	0	11909	Atf2	M2	1	0.0792197	0.13716	0.241232	0.188594	0.300779	0.265546	0.271658	0.279665	0.325782	0.179266	0.1	0.300894	0.358412	0.344663	0.327664	0.353105	0.372043
1325	CA-70620-16460-20378-20504-40975[INC][110/15][DNT]	coding	1	0	70620	Ube2v2	M2	1	0.234469	0.293478	0.318261	0.448622	0.453552	0.477477	0.470852	0.492958	0.479339	0.0176678	0.0192308	0.0107527	0.0405405	0.0240964	0.0694444	0.0291262	0.0315789
1326	CA-18810-40038-40377-40413-40891[INC][6/37]	coding	1	0	18810	Plec	M2	1	0.124845	0.357143	0.488252	0.505577	0.712492	0.526298	0.618515	0.622854	0.508326	0.0769231		0.811321	0.715736	0.717391	0.70566	0.633588	0.6633
1327	CA-sr-chr5r-4902[INC][1601|9758/2202]	NMD_in	0	1	20817	Srpk2	M2	1	0.542981	0.613197	0.68012	0.667808	0.709175	0.725926	0.782912	0.783066	0.768187	0.572165	0.574468	0.691566	0.753737	0.783515	0.72792	0.770425	0.807933
1328	CA-17356-65918-68402-68447-71388[INC][4/5]	coding	1	0	17356	Mllt4	M2	1	0.602688	0.749554	0.833459	0.875317	0.892833	0.887697	0.868027	0.881363	0.804683	0.676399	0.552083	0.92145	0.87673	0.930716	0.893471	0.874172	0.86
1329	CA-sr-chr1f-2921[INC][217|3266/116]	coding	0	0	240753	Plekha6	M2	1	0.665739	0.889446	0.945331	0.919676	0.926477	0.968678	0.970075	0.989838	0.97602	0.595238	0.708333	0.975	0.985401	0.965398	0.97669	0.981609	0.991968
1330	CA-11750-15263-15610-15676-18187[INC][9/96]	coding	1	0	11750	Anxa7	M2	1	0.29506	0.740417	0.699826	0.796511	0.832231	0.858429	0.860583	0.836871	0.874793	0.220779	0.62069	0.963768	0.90118	0.918896	0.927028	0.910559	0.917738
1331	CA-58234-36598-41158-41182-46243[INC][4/3]	coding	1	0	58234	Shank3	M2	1	0.19607	0.323794	0.44616	0.631413	0.836315	0.880552	0.901458	0.899102	0.907141	0.116279	0.282051	0.715818	0.935164	0.944685	0.954706	0.965479	0.957062
1332	CA-211914-145712-147719-147854-149254[INC][1/9]	coding	1	0	211914	Asap2	M2	1	0.0830053	0.16758	0.347557	0.260032	0.472733	0.466833	0.451175	0.434622	0.40931	0.150327	0.0782609	0.312849	0.589744	0.556452	0.508621	0.594132	0.439024
1333	CA-sr-chr17r-662[INC][1447|2511/427]	coding	0	0	68617	1110012J17Rik	M2	1	0.427067	0.710119	0.755719	0.902039	0.8626	0.822163	0.795974	0.889244	0.880131	0.304878	0.459459	0.834101	0.883792	0.923077	0.891386	0.899344	0.862295
1334	CA-219181-32136-36838-36922-37624[INC][4/1]	coding	1	1	219181	Akap11	M2	1	0.690502	0.843188	0.901857	0.908196	0.89856	0.906987	0.891022	0.904053	0.909406	0.787162	0.585253	0.974026	0.96719	0.959559	0.965035	0.974411	0.960366
1335	CA-sr-chr9r-2112[INC][3573|81/2911]	coding	0	0	50875	Tmod3	M2	1	0.0526316	0.136264	0.318352	0.264151	0.443478	0.419103	0.449057	0.529412	0.520216	0.0463768	0.0529412	0.555556	0.597122	0.557841	0.592334	0.646447	0.494071
1336	CA-21985-62905-63938-63965-71035[INC][7/11]	coding	1	0	21985	Tpd52	M2	1	0.30288	0.361241	0.542663	0.723852	0.906772	0.94215	0.959302	0.951856	0.937064	0.152174	0.235294	0.743802	0.95495	0.959259	0.957015	0.971444	0.969519
1337	CA-107823-28767-31295-31523-38946[INC][1/19]	NMD_in	1	0	107823	Whsc1	M2	1	0.176344	0.284677	0.42333	0.508123	0.558491	0.588411	0.716206	0.714346	0.727726	0.180377	0.188841	0.548295	0.645609	0.765432	0.722105	0.762115	0.754545
1338	CA-sr-chr3r-764[INC][4750|4075/538]	other	0	0	109676	Ank2	M2	1	0.160678	0.316281	0.455363	0.576031	0.760919	0.887035	0.840996	0.918693	0.913899	0.292929		0.608889	0.943946	0.930209	0.963255	0.949537	0.932432
1339	CA-226976-23657-24887-24965-26152[INC][4/6]	coding	1	0	226976	Kansl3	M2	1	0.355314	0.745059	0.862699	0.910113	0.867079	0.878251	0.870328	0.875521	0.920108	0.421053	0.451429	0.935361	0.943583	0.906667	0.927614	0.941098	0.878788
1340	CA-66209-3128-4521-4602-11306[INC][32/27][UPT]	other	1	0	66209	1110054O05Rik	M2	1	0.64287	0.787904	0.77871	0.81664	0.843659	0.863875	0.923783	0.894356	0.898106	0.659824	0.686275	0.902834	0.890547	0.889908	0.954315	0.948718	0.96
1341	CA-27062-360221-368250-368397-371760[INC][7/2]	coding	1	1	27062	Cadps	M2	1	0.101482	0.159573	0.378865	0.494489	0.610992	0.681121	0.759898	0.745348	0.778112	0.168026	0.0697674	0.501134	0.664075	0.793804	0.802953	0.808087	0.827027
1342	CA-sr-chr9f-3766[INC][4|360/85]	other	0	0	235611	Plxnb1	M2	1	0.183673	0.268293	0.555556	0.615385	0.925926	1	NA	0.9	1		0.2	0.481481	0.85	1	0.829787	0.941176
1343	CA-107829-18417-19092-19128-20438[INC][4/22]	coding	1	0	107829	Thoc5	M2	1	0.225056	0.294336	0.422422	0.563215	0.662952	0.683167	0.602118	0.569363	0.566199	0.186352	0.295374	0.609075	0.766292	0.728938	0.645788	0.647887	0.715596
1344	CA-sr-chr15f-2941[INC][7375|5526/279]	coding	0	1	20273	Scn8a	M2	1	0.180774	0.429004	0.458493	0.957866	0.928058	0.952911	0.969372	0.946908	0.953598	0.586207	0.153846	0.916129	0.979933	0.984615	0.970524	0.977119	0.973291
1345	CA-17475-85802-87063-87180-89308[INC][24/10]	coding	1	0	17475	Mpdz	M2	1	0.496909	0.675765	0.698487	0.749276	0.831321	0.805684	0.935969	0.925731	0.906428	0.561728	0.541985	0.756757	0.878327	0.933824	0.952038	0.949192	0.961165
1346	CA-sr-chr9r-650[INC][15123|8447/317]	NMD_ex	0	1	74100	Arpp21	M2	1	0.605826	0.736424	0.721195	0.879291	0.967263	0.974778	0.976597	0.982582	0.988599	0.675676	0.545455	0.892919	0.997231	0.998163	0.9992	0.999152	1
1347	CA-333639-72139-74102-74213-98930[INC][4/2]	coding	1	0	333639	Mamld1	M2	1	0.419392	0.53215	0.742919	0.647886	0.750837	0.742579	0.735164	0.870285	0.805878	0.285714	0.407407	0.648	0.79021	0.772277	0.842767	0.835294	0.867647
1348	CA-102323-19537-32083-32180-33150[INC][4/12][DNT]	coding	1	0	102323	Dcun1d2	M2	1	0.242394	0.359573	0.469855	0.694307	0.738063	0.818163	0.886203	0.890542	0.916812	0.377193	0.277778	0.738693	0.884892	0.911439	0.918182	0.909739	0.855556
1349	CA-sr-chr12r-936[INC][1311|62/111]	other	0	0	19300	Abcd4	M2	1	0.68254	0.815789	0.8	0.868421	0.942857	0.893617	0.87013	0.903614	0.930233	0.769912	0.727273	0.85	0.899281	0.879518	0.911765	0.93007	0.963636
1350	CA-14218-123972-147091-147136-153245[INC][4/10]	coding	1	0	14218	Sh3pxd2a	M2	1	0.23596	0.627864	0.683118	0.674098	0.689176	0.820367	0.875534	0.83788	0.918319	0.122581	0.254237	0.714286	0.683333	0.92	0.928571	0.894737	0.939394
1351	CA-244310-729821-730699-730741-736994[INC][4/2]	coding	1	0	244310	Dlgap2	M2	1	0.527296	0.605263	0.630769	0.786704	0.885011	0.841779	0.844052	0.861847	0.860448			0.81295	0.936436	0.866426	0.9092	0.872659	0.86456
1352	CA-116838-316089-322520-322586-339552[INC][3/4]	coding	1	0	116838	Rims2	M2	1	0.451418	0.649298	0.611325	0.785845	0.826922	0.832935	0.794838	0.787477	0.770901	0.597938	0.512195	0.810474	0.867079	0.836292	0.86895	0.858949	0.813421
1353	CA-sr-chr1f-1173[INC][255|424/402]	NMD_in	0	0	73884	Zdbf2	M2	1	0.177547	0.329657	0.434907	0.47123	0.593108	0.608906	0.619116	0.777854	0.600381	0.167347	0.0555556	0.333333	0.717647	0.605634	0.76	0.805556	0.941176
1354	CA-23950-3219-15447-15538-18040[INC][230/2][UPT]	other	1	0	23950	Dnajb6	M2	1	0.726352	0.792099	0.795005	0.896845	0.937835	0.906596	0.927953	0.906507	0.948217	0.517241	0.533333	0.55814	0.527273	0.657143	0.741935	0.615385
1355	CA-74325-15551-17193-17247-20230[INC][11/56][DNT]	coding	1	0	74325	Cltb	M2	1	0.199258	0.315478	0.410055	0.530211	0.707756	0.76608	0.792042	0.789461	0.774278	0.305164	0.198697	0.598041	0.819492	0.863026	0.846261	0.855982	0.809718
1356	CA-65973-32965-34459-34504-36193[INC][13/76]	coding	1	0	65973	Asph	M2	1	0.529848	0.794567	0.778171	0.862614	0.843783	0.871978	0.894212	0.853005	0.864978	0.418919	0.539823	0.897782	0.866126	0.918203	0.908859	0.892344	0.896
1357	CA-230700-65805-73302-73404-79820[INC][12/2]	coding	1	1	230700	Foxj3	M2	1	0.458703	0.491323	0.59551	0.614957	0.739865	0.738332	0.765787	0.714809	0.694214	0.489011	0.455621	0.651724	0.784336	0.76	0.722008	0.749415	0.785536
1358	CA-217951-72041-73171-73245-75548[INC][1/2][DNT]	coding	1	1	217951	Tmem196	M2	1	NA	0.338084	0.443244	0.551077	0.575809	0.504419	0.550439	0.60468	0.612905	0.304348		0.492063	0.470914	0.462745	0.486726	0.525998	0.568627
1359	CA-269713-45272-50596-50701-51973[INC][7/17]	coding	1	0	269713	Clip2	M2	1	0.321866	0.480891	0.511925	0.675779	0.833087	0.874393	0.907136	0.916764	0.906496	0.392086	0.242718	0.766525	0.930814	0.964179	0.954582	0.958367	0.935484
1360	CA-227723-64144-64739-66800-67898[INC][3/5]	coding	1	0	227723	Prrc2b	M2	1	0.75547	0.888285	0.85658	0.950883	0.934386	0.953983	0.962656	0.949395	0.96049	0.676867	0.703145	0.929043	0.924237	0.944367	0.945835	0.949596	0.940336
1361	CA-sr-chr12r-661[INC][55|218/147]	other	0	0	319670	Eml5	M2	1	0.428728	0.630519	0.743435	0.744582	0.687335	0.815824	0.733676	0.805348	0.794622	0.6	0.414634	0.96	0.972603	0.931034	0.9375	0.958763	0.955556
1362	CA-14924-603953-606027-606116-607902[INC][10/20][DNT]	coding	1	1	14924	Magi1	M2	1	0.0278097	0.105892	0.376478	0.512139	0.774227	0.874051	0.878058	0.922653	0.919789	0.0434783	0.03125	0.575221	0.923636	0.955556	0.933775	0.965679	0.949296
1363	CA-76795-35537-35802-35853-39809[INC][17/28]	coding	1	0	76795	Tbc1d9b	M2	1	0.548466	0.655962	0.715961	0.682414	0.784996	0.824312	0.843634	0.852387	0.856934	0.445652	0.531034	0.783304	0.836976	0.885778	0.895321	0.90063	0.899504
1364	CA-241688-50794-51256-51384-54251[INC][9/1]	coding	1	0	241688	6330439K17Rik	M2	1	0.375188	0.45163	0.496063	0.632046	0.698872	0.753617	0.720526	0.67032	0.744001	0.548387		0.539474	0.701911	0.757024	0.77453	0.7646	0.71275
1365	CA-sr-chr18f-1552[INC][6741|6546/2706]	coding	0	1	67804	Snx2	M2	1	0.335775	0.684749	0.700787	0.696179	0.749413	0.752166	0.772871	0.761111	0.765977	0.244344	0.452381	0.782249	0.763597	0.777588	0.761136	0.765677	0.796915
1366	CA-78798-80095-80285-80318-92100[INC][13/32]	coding	1	1	78798	Eml4	M2	1	0.281891	0.281179	0.5357	0.506124	0.536505	0.6046	0.625986	0.645599	0.638151	0.35506	0.157303	0.526316	0.557143	0.591667	0.557895	0.700326	0.739726
1367	CA-107513-13798-14081-14096-17384[INC][7/54][DNT]	coding	1	0	107513	Ssr1	M2	1	0.256004	0.544792	0.599503	0.587625	0.610089	0.578916	0.671124	0.662116	0.645144	0.185468	0.341365	0.732484	0.688727	0.723757	0.730852	0.726485	0.716687
1368	CA-226751-159655-165835-165874-176208[INC][2/6]	coding	1	1	226751	Cdc42bpa	M2	1	0.00976893	0.0492211	0.145989	0.180681	0.351852	0.301225	0.321126	0.281118	0.298043	0.0288316	0	0.170443	0.32567	0.372859	0.35545	0.384755	0.306962
1369	CA-sr-chr5r-5220[INC][8|8394/2179]	NMD_in	0	1	18647	Cdk14	M2	1	0.102703	0.193676	0.343874	0.498069	0.652989	0.733195	0.72997	0.796767	0.804586	0.0686275	0.0315789	0.399038	0.664323	0.766885	0.789647	0.767344	0.786096
1370	CA-320595-52760-54694-54997-55741[INC][4/18]	coding	1	1	320595	Phf8	M2	1	0.484826	0.523304	0.648878	0.632184	0.737451	0.699857	0.636536	0.688192	0.71331	0.480874	0.480769	0.585366	0.711048	0.788618	0.738636	0.743284	0.81295
1371	CA-20403-49787-50905-50986-59975[INC][7/30]	coding	1	1	20403	Itsn2	M2	1	0.276284	0.648641	0.682602	0.716792	0.749531	0.751883	0.776238	0.740112	0.696966	0.15528	0.0697674	0.846995	0.759425	0.748219	0.694215	0.735901	0.728889
1372	CA-27369-28623-29027-29127-29533[INC][19/13][DNT]	coding	1	0	27369	Dguok	M2	1	0.749184	0.88479	0.936173	0.905303	0.935796	0.932764	0.932093	0.917139	0.953756	0.802198	0.763158	0.915344	0.965517	0.903509	0.945946	0.95086	0.966667
1373	CA-sr-chr2r-5597[INC][10224|8286/1059]	coding	0	1	227700	Sh3glb2	M2	1	0.404	0.674491	0.789375	0.740809	0.803808	0.741688	0.754032	0.794336	0.792447	0.382716	0.560284	0.912195	0.921495	0.920983	0.936714	0.93404	0.922213
1374	CA-sr-chr13r-2908[INC][895|981/2469]	coding	0	1	69562	Cdk13	M2	1	0.0642955	0.128645	0.23614	0.251748	0.288889	0.267123	0.207018	0.305019	0.246914	0.0644068	0.0240964	0.435737	0.397149	0.314286	0.325543	0.360595	0.434629
1375	CA-sr-chr14r-2354[INC][6002|7010/1923]	coding	0	0	12294	Cacna2d3	M2	1	0.467135	0.690602	0.646637	0.756198	0.756158	0.773966	0.734167	0.772989	0.787745	0.558974	0.310345	0.769821	0.766313	0.770609	0.787234	0.780622	0.776667
1376	CA-105689-177234-179788-179944-193033[INC][6/13]	coding	1	1	105689	Mycbp2	M2	1	0.616764	0.834606	0.806497	0.875751	0.927712	0.890227	0.893233	0.899304	0.870707	0.615063	0.684729	0.943662	0.939751	0.923737	0.927383	0.928775	0.934924
1377	CA-14950-33808-37534-37734-38161[INC][9/68][DNT]	coding	1	0	14950	H13	M2	1	0.406011	0.556471	0.63362	0.767288	0.860828	0.775859	0.692089	0.728084	0.755584	0.408537	0.383838	0.852891	0.838641	0.806366	0.77931	0.778592	0.698957
1378	CA-67399-8232-8559-8576-8815[INC][6/26]	NMD_in	1	1	67399	Pdlim7	M2	1	0.204044	0.474462	0.71847	0.706876	0.611025	0.630095	0.770567	0.763174	0.776062	0.211382	0.108504	0.777403	0.713262	0.79661	0.773414	0.794802	0.809798
1379	CA-72053-3128-3703-3758-5347[INC][26/15][UPT]	other	1	0	72053	Tmub2	M2	1	0.596013	0.655355	0.865174	0.826143	0.879802	0.830577	0.818314	0.83025	0.848013	0.6	0.736527	0.905997	0.907714	0.837161	0.828244	0.850288	0.865546
1380	CA-382207-22145-29771-29896-32175[INC][1/11]	NMD_in	1	0	382207	Phf16	M2	1	0.504246	0.550216	0.762338	0.714464	0.804643	0.70455	0.770421	0.756358	0.76	0.444444	0.481481	0.931034	0.862069	0.724138	0.818182	0.8	0.851852
1381	CA-68732-261295-263719-263744-270330[INC][3/9][DNT]	coding	1	1	68732	Lrrc16a	M2	1	0.0858147	0.265813	0.381321	0.509317	0.530016	0.364377	0.443597	0.504368	0.467775	0.150442	0.0357143	0.482955	0.580547	0.588785	0.496183	0.464567	0.512821
1382	CA-sr-chr17r-94[INC][3193|3683/1177]	other	0	1	18189	Nrxn1	M2	1	0.389313	0.38992	0.550476	0.650847	0.790634	0.8019	0.777143	0.825858	0.763158	0.309091	0.36	0.668203	0.84266	0.851852	0.788873	0.839786	0.843038
1383	CA-13527-219014-220803-220824-230732[INC][2/10]	coding	1	1	13527	Dtna	M2	1	0.0831658	0.211487	0.210358	0.315443	0.367443	0.355627	0.463402	0.359936	0.392983	0.0545455	0	0.295455	0.451542	0.505495	0.437632	0.473214	0.487903
1384	CA-50932-49374-49527-49551-49673[INC][9/8]	coding	1	0	50932	Mink1	M2	1	0.649452	0.836066	0.824608	0.830106	0.908209	0.88351	0.870058	0.884398	0.876668	0.67033	0.809524	0.938739	0.956783	0.93804	0.923792	0.93179	0.916225
1385	CA-66923-6722-6929-7042-9360[INC][2/16]	other	1	1	66923	Pbrm1	M2	1	0.421987	0.602518	0.628335	0.797146	0.747449	0.790339	0.939974	0.813823	0.841614	0.454545	0.45679	0.752941	0.767956	0.792453	0.85034	0.830769	0.816092
1386	CA-sr-chr17r-2616[INC][941|1454/388]	other	0	0	50817	Solh	M2	1	0.149724	0.38973	0.370247	0.578264	0.790668	0.84442	0.83067	0.889595	0.833987	0.34375	0.234568	0.677966	0.892744	0.908046	0.922388	0.891525	0.765432
1387	CA-sr-chr10r-2983[INC][901|1360/181]	other	0	0	327744	E130307A14Rik	M2	1	0.678832	0.788018	0.83908	0.825397	0.87013	0.933333	0.83908	0.918919	0.884298	0.880952	0.773585	0.870968	0.803922	0.978495	0.925373	0.89313	0.914894
1388	CA-23881-22411-23300-23399-28665[INC][31/66]	coding	1	1	23881	G3bp2	M2	1	0.21481	0.365664	0.412706	0.569786	0.705176	0.778042	0.830192	0.826421	0.836382	0.375574	0.222597	0.640871	0.845275	0.888044	0.916954	0.928571	0.887964
1389	CA-105782-22681-23190-23274-23429[INC][14/29]	coding	1	0	105782	Scrib	M2	1	0.168427	0.220103	0.385955	0.478535	0.565548	0.579879	0.685155	0.718978	0.716116	0.166979	0.203065	0.623932	0.668966	0.72	0.713178	0.78022	0.8
1390	CA-sr-chr8f-1467[INC][1639|3685/1256]	coding	0	1	70885	Ints10	M2	1	0.298498	0.586109	0.618172	0.807399	0.732624	0.702955	0.690438	0.751093	0.72787	0.326653	0.320312	0.873518	0.818471	0.806647	0.729915	0.737013	0.65812
1391	CA-76132-20563-30118-30342-54060[INC][4/5]	NMD_ex	1	0	76132	6230409E13Rik	M2	1	0.613763	0.714637	0.694235	0.830214	0.874537	0.898807	0.879242	0.91263	0.911723	0.505568	0.644269	0.869231	0.892985	0.926247	0.901582	0.894061	0.919308
1392	CA-68094-24769-25446-25539-25847[INC][5/16]	coding	1	1	68094	Smarcc2	M2	1	0.36392	0.525196	0.511696	0.667196	0.611661	0.704257	0.738936	0.728267	0.71168	0.45977	0.293233	0.621966	0.630824	0.710089	0.730052	0.742502	0.700924
1393	CA-71148-4196-6774-6851-15808[INC][4/3]	NMD_in	1	1	71148	Mier1	M2	1	0.485078	0.506338	0.700307	0.735325	0.690585	0.755339	0.72891	0.786039	0.708057	0.602273	0.617021	0.871429	0.843478	0.844156	0.816733	0.867188	0.804511
1394	CA-228960-17572-18351-18517-19383[INC][19/1]	NMD_ex	1	0	228960	Stx16	M2	1	0.646994	0.772673	0.81914	0.898587	0.892444	0.911569	0.831513	0.90163	0.843438	0.749526	0.683544	0.936387	0.912953	0.892405	0.891848	0.917768	0.896755
1395	CA-20190-82548-83215-83233-84222[INC][3/1]	coding	1	0	20190	Ryr1	M2	1	0.250317	0.448058	0.5449	0.955556	0.759154	0.936419	0.860021	0.914674	0.924844	0.538462	0.1	0.868852	1	1	0.955556	0.921569	0.939394
1396	CA-319651-85721-87306-87372-91066[INC][4/6]	coding	1	1	319651	Usp37	M2	1	0.366789	0.552821	0.728375	0.592785	0.742896	0.78597	0.731294	0.869141	0.848831	0.510204	0.529412	0.605263	0.784091	0.891473	0.816092	0.917647	0.9
1397	CA-269180-75527-77382-77397-80685[INC][1/1]	coding	1	0	269180	Inpp4a	M2	1	0.164877	0.299895	0.597458	0.783015	0.856112	0.734897	0.657789	0.678973	0.64967	0.185455	0.079646	0.759358	0.838661	0.698006	0.682692	0.682997	0.616022
1398	CA-71750-89388-94382-94484-96665[INC][8/16]	coding	1	1	71750	R3hdm2	M2	1	0.561889	0.749529	0.70354	0.872091	0.888752	0.894142	0.846196	0.865709	0.848005	0.469526	0.600815	0.904199	0.936132	0.911917	0.913356	0.895721	0.893671
1399	CA-sr-chr10r-3123[INC][1589|1586/4136]	other	0	1	432450	Nkain2	M2	1	0.0945881	0.139194	0.257686	0.24858	0.264994	0.295478	0.291734	0.216776	0.2701	0.11828	0.0909091	0.236398	0.349936	0.285517	0.292988	0.315992	0.349206
1400	CA-54126-96945-99400-99577-106388[INC][7/20]	coding	1	1	54126	Arhgef7	M2	1	0.358938	0.62115	0.744782	0.809419	0.784872	0.705618	0.718955	0.766084	0.776167	0.370884	0.425993	0.899929	0.802817	0.741714	0.79046	0.784846	0.779335
1401	CA-227632-50503-51801-51864-54925[INC][14/1]	coding	1	0	227632	Kcnt1	M2	1	0.63596	0.826356	0.791186	0.828048	0.888955	0.918856	0.934337	0.880059	0.886768	0.532468		0.956007	0.954942	0.944785	0.939655	0.952913	0.947308
1402	CA-sr-chr11f-219[INC][2470|2851/7863]	coding	0	0	11764	Ap1b1	M2	1	0.02407	0.0613027	0.177378	0.202156	0.384721	0.411501	0.341021	0.380344	0.361513	0.0437086	0.0304709	0.213068	0.515884	0.451199	0.418068	0.430962	0.413867
1403	CA-12325-41430-51228-51297-52440[INC][10/7]	coding	1	1	12325	Camk2g	M2	1	0.0839819	0.141077	0.375813	0.434518	0.757886	0.818563	0.803875	0.790735	0.833158	0.0893761	0.103175	0.448718	0.847587	0.83223	0.797059	0.832108	0.85396
1404	CA-70088-20885-25370-25400-26176[INC][6/11]	coding	1	1	70088	Meaf6	M2	1	0.712754	0.848593	0.882137	0.875839	0.867438	0.873108	0.897225	0.926062	0.905522	0.793893	0.663004	0.966443	0.957858	0.99362	0.985477	0.980695	0.9699
1405	CA-sr-chr3r-577[INC][568|428/187]	NMD_in	0	0	17777	Mttp	M2	1	0.146667	0.357143	0.818182	0.581395	0.870968	0.672131	0.910112	0.759036	0.80303	0.209302		0.619048	0.879518	0.863636	0.774648	0.846154	0.873418
1406	CA-sr-chr15f-640[INC][891|1021/1817]	coding	0	1	116838	Rims2	M2	1	0.0596826	0.0959185	0.267716	0.317455	0.308745	0.272547	0.319267	0.326237	0.429089	0.223301	0.116279	0.324324	0.291096	0.37284	0.311573	0.377522	0.505814
1407	CA-sr-chr3r-864[INC][7853|1769/12666]	coding	0	1	214459	Fnbp1l	M2	1	0.0450906	0.12128	0.231887	0.474608	0.576478	0.585361	0.554032	0.464646	0.460409	0.0378465	0.0522696	0.598934	0.737184	0.67052	0.701195	0.667269	0.617391
1408	CA-239706-10517-14314-14355-14443[INC][15/4]	NMD_ex	1	0	239706	Mettl22	M2	1	0.743182	0.851609	0.937983	0.934934	0.969998	0.901028	0.935176	0.913241	0.932625	0.944444	0.692308	0.961456	0.951417	0.941176	0.972158	0.933962	0.987342
1409	CA-67846-29821-29921-29983-30523[INC][1/34]	NMD_in	1	1	67846	Tmem39a	M2	1	0.143077	0.274414	0.575639	0.503042	0.611476	0.474029	0.58695	0.567811	0.487726	0.0778098	0.0925926	0.555556	0.56391	0.452055	0.462185	0.541284	0.485714
1410	CA-72238-382483-386358-386424-399925[INC][1/11]	coding	1	0	72238	Tbc1d5	M2	1	0.185678	0.397444	0.485036	0.619718	0.631953	0.597673	0.573741	0.528308	0.493827	0.19685	0.0909091	0.631016	0.5842	0.582329	0.556122	0.558442	0.585492
1411	CA-53332-8145-17254-17305-21440[INC][5/14]	coding	1	0	53332	Mtmr1	M2	1	0.1699	0.318679	0.473961	0.497737	0.636166	0.811875	0.711979	0.895451	0.770598	0.182796	0.155556	0.478261	0.801653	0.852632	0.875969	0.879195	0.943662
1412	CA-74996-57454-59666-59726-61924[INC][3/37]	coding	1	0	74996	Usp47	M2	1	0.273048	0.351973	0.54228	0.452808	0.509437	0.489402	0.485388	0.512311	0.502256	0.325191	0.338088	0.557947	0.545902	0.496333	0.509058	0.562349	0.620939
1413	CA-66314-14015-16251-16278-17321[INC][5/35]	coding	1	0	66314	Tpd52l2	M2	1	0.38003	0.530131	0.49348	0.551195	0.667119	0.681459	0.675554	0.649254	0.68786	0.458333	0.473684	0.676329	0.754451	0.783972	0.763221	0.7822	0.71159
1414	CA-108062-13559-16066-16126-16787[INC][1/16]	coding	1	1	108062	Cstf2	M2	1	0.282759	0.562488	0.694377	0.601544	0.665182	0.667084	0.774017	0.839166	0.823899	0.344595	0.379845	0.646409	0.728278	0.783439	0.863454	0.794059	0.836735
1415	CA-20014-45775-47125-47173-49613[INC][11/234][DNT]	coding	1	0	20014	Rpn2	M2	1	0.187242	0.494258	0.671736	0.647129	0.670687	0.589707	0.599306	0.659913	0.646583	0.208333	0.161812	0.810684	0.721675	0.700048	0.718085	0.746584	0.647979
1416	CA-74741-24845-29320-29445-30413[INC][1/20]	NMD_in	1	1	74741	5730419I09Rik	M2	1	0.0685578	0.141505	0.31319	0.211993	0.399702	0.327458	0.396009	0.374199	0.445411	0.0662983	0.0102041	0.339901	0.481203	0.412935	0.457045	0.524904	0.45098
1417	CA-20411-192066-194852-195020-198744[INC][12/17]	coding	1	0	20411	Sorbs1	M2	1	0.101155	0.166339	0.326031	0.451127	0.735818	0.705339	0.793368	0.799213	0.735192	0.137255	0.0677966	0.406926	0.78869	0.725217	0.807317	0.819672	0.820717
1418	CA-319565-284195-284710-284779-285674[INC][4/15]	coding	1	1	319565	Syne2	M2	1	0.400888	0.794046	0.917887	0.894521	0.926856	0.878876	0.90712	0.935427	0.873324	0.507788	0.402198	0.992453	0.983193	0.949686	0.984252	0.945525	0.935065
1419	CA-23966-644946-647080-647101-655813[INC][4/2]	coding	1	1	23966	Odz4	M2	1	0.467101	0.765522	0.916049	0.943086	0.910929	0.849289	0.860538	0.932132	0.977931	0.402516	0.648649	0.956522	0.927273	0.965665	0.97541	0.961538	0.988024
1420	CA-69940-11535-14424-14445-15728[INC][3/35]	coding	1	1	69940	Exoc1	M2	1	0.709672	0.871578	0.91093	0.932948	0.953272	0.932154	0.915983	0.93349	0.893414	0.694624	0.679688	0.978261	0.960474	0.93643	0.976778	0.966527	0.954545
1421	CA-69582-27440-29631-29691-32637[INC][12/15]	coding	1	1	69582	Plekhm2	M2	1	0.0830264	0.173729	0.21406	0.218925	0.334965	0.288835	0.29578	0.378594	0.377489	0.124654	0.0285714	0.192381	0.299363	0.270796	0.298109	0.336266	0.358862
1422	CA-208643-4566-5037-5058-5595[INC][21/50]	coding	1	0	208643	Eif4g1	M2	1	0.388886	0.71913	0.84645	0.807018	0.830821	0.803256	0.838557	0.792882	0.832707	0.380059	0.472183	0.88107	0.883355	0.862797	0.844784	0.858194	0.89726
1423	CA-70357-153064-344621-344654-350566[INC][6/13][UPT]	coding	1	0	70357	Kcnip1	M2	1	0.02518	0.113769	0.253912	0.243676	0.277201	0.38019	0.379321	0.464031	0.461734	0.121951	0	0.153605	0.37577	0.409396	0.442786	0.451613	0.474747
1424	CA-170719-381571-404188-404269-405977[INC][5/12]	coding	1	1	170719	Oxr1	M2	1	0.30363	0.667312	0.559717	0.670736	0.816843	0.771714	0.763526	0.773287	0.775173	0.216867	0.684211	0.786885	0.854948	0.824687	0.82169	0.842854	0.826305
1425	CA-53413-15767-16425-16464-17154[INC][7/14]	coding	1	1	53413	Exoc7	M2	1	0.701116	0.820958	0.860196	0.883012	0.844144	0.851505	0.908219	0.88583	0.878956	0.638783	0.682353	0.952096	0.919851	0.909228	0.918782	0.933712	0.89899
1426	CA-14020-113432-124213-124226-129650[INC][1/18][DNT]	coding	1	0	14020	Evi5	M2	1	0.196727	0.298023	0.368072	0.3257	0.350413	0.344195	0.409298	0.423533	0.398409	0.0989011	0.2	0.416667	0.405941	0.393548	0.573913	0.443662	0.542857
1427	CA-209224-277746-278062-278110-279608[INC][7/7][DNT]	coding	1	0	209224	Enox2	M2	1	0.392756	0.551664	0.742737	0.71627	0.713115	0.72462	0.669764	0.665113	0.718353	0.481781	0.375	0.737226	0.780822	0.76087	0.732759	0.803509	0.79562
1428	CA-217480-206539-209868-209889-222659[INC][7/14]	coding	1	1	217480	Dgkb	M2	1	0.0103386	0.103274	0.339352	0.355675	0.280139	0.304034	0.422433	0.481709	0.421246			0.272727	0.323194	0.377301	0.472044	0.45671	0.512195
1429	CA-67959-8405-9289-9340-11378[INC][75/124]	coding	1	1	67959	Puf60	M2	1	0.292604	0.380686	0.61327	0.47756	0.59283	0.530764	0.595626	0.589243	0.600323	0.405292	0.35363	0.601081	0.65355	0.669031	0.667707	0.677644	0.710669
1430	CA-52202-8698-12108-12168-14494[INC][10/7]	coding	1	0	52202	Rbm34	M2	1	0.176585	0.202419	0.344644	0.347756	0.415746	0.447291	0.484768	0.479684	0.567381	0.285714	0.117117	0.333333	0.541562	0.54067	0.628809	0.638955	0.582524
1431	CA-sr-chr16f-2069[INC][158|131/156]	coding	0	0	212153	2610015P09Rik	M2	1	0.143981	0.339296	0.299475	0.626083	NA	0.677578	0.762269	0.725705	0.651791	0.215686					0.862069	0.52381
1432	CA-109229-35550-43389-43617-47038[INC][21/11]	coding	1	0	109229	Fam118b	M2	1	0.560286	0.685546	0.803904	0.771174	0.868374	0.78865	0.787958	0.858309	0.757429	0.623188	0.677812	0.757709	0.854875	0.828358	0.813953	0.823232	0.930233
1433	CA-11877-54980-55507-55525-56293[INC][9/14]	coding	1	0	11877	Arvcf	M2	1	0.318788	0.540055	0.722896	0.662525	0.731381	0.662879	0.678536	0.62019	0.722776	0.363281	0.34375	0.791444	0.755511	0.779412	0.763033	0.804255	0.746032
1434	CA-16564-101703-103904-103943-109047[INC][2/3]	coding	1	0	16564	Kif21a	M2	1	0.506826	0.59347	0.757761	0.884138	0.762588	0.812415	0.800554	0.775279	0.812309	0.582609	0.311475	0.959184	0.733333	0.808824	0.841584	0.66805	0.706897
1435	CA-66315-10000-16975-17056-24931[INC][26/13]	coding	1	0	66315	Senp7	M2	1	0.477748	0.592469	0.715577	0.631012	0.730255	0.717045	0.662897	0.692673	0.757399	0.547771	0.540541	0.729167	0.77439	0.774059	0.719512	0.826923	0.830688
1436	CA-226517-61611-62267-62417-64053[INC][6/11]	coding	1	0	226517	Smg7	M2	1	0.655216	0.827326	0.880359	0.865775	0.89836	0.853165	0.852109	0.916834	0.890358	0.632143	0.722488	0.9375	0.902381	0.909879	0.928571	0.926582	0.93819
1437	CA-68166-36431-42839-42881-48995[INC][4/15]	coding	1	1	68166	Spire1	M2	1	0.0915066	0.171518	0.195047	0.401163	0.420346	0.468506	0.536448	0.510511	0.531903	0.0851064	0.0299003	0.418605	0.452901	0.520661	0.570845	0.578835	0.527461
1438	CA-sr-chr3f-96[INC][2|3402/3117]	other	0	0	76897	Ralyl	M2	1	0.1	0.246883	0.254658	0.413729	0.385882	0.351598	0.315556	0.410609	0.363489	0.278351		0.458194	0.362705	0.315493	0.373469	0.357143	0.326271
1439	CA-sr-chr7f-4382[INC][471|430/1435]	other	0	0	53322	Nucb2	M2	1	0.0573725	0.0745383	0.178536	0.165692	0.25992	0.166769	0.208747	0.237076	0.234635	0.102041	0.0833333	0.274611	0.368932	0.348315	0.333333	0.329268	0.351852
1440	CA-230895-87794-89904-89979-93522[INC][2/1]	coding	1	0	230895	Vps13d	M2	1	0.526255	0.751235	0.733031	0.848361	0.890995	0.809437	0.839516	0.782333	0.848524	0.577982	0.461538	0.972414	0.934718	0.91133	0.894737	0.895652	0.874286
1441	CA-sr-chr5f-1741[INC][675|4/496]	coding	0	0	57915	Tbc1d1	M2	1	0.088306	0.341941	0.400991	0.475054	0.533333	0.65	0.814044	0.819547	0.660291	0.134021	0.0825688	0.384615	0.44898	0.611111	0.771429	0.627119	0.540984
1442	CA-sr-chr8f-62[INC][2607|1045/117]	coding	0	0	69697	Camsap3	M2	1	0.72819	0.856963	0.879654	0.927534	0.908118	0.873827	0.914311	0.890252	0.938745	0.719745	0.75	0.985375	0.987097	1	0.988095	0.968912	0.982906
1443	CA-sr-chr10f-2236[INC][3|2258/742]	other	0	0	71564	Izumo4	M2	1	0.333333	0.373984	0.482517	0.456647	0.642023	0.673152	0.655172	0.644068	0.627119	0.517241	0.44	0.622857	0.759358	0.798561	0.74613	0.722222	0.674797
1444	CA-100273-106770-113573-113612-117787[INC][35/48]	coding	1	1	100273	Osbpl9	M2	1	0.333309	0.347826	0.515152	0.727273	0.8	0.749682	0.878788	0.956522	0.803279	0.957447			0.971429	1	0.958904	0.92233	0.952381
1445	CA-12291-34469-37421-37490-39009[INC][7/9]	coding	1	1	12291	Cacna1g	M2	1	0.544141	0.833161	0.850378	0.908461	0.925681	0.908066	0.897151	0.886902	0.852568	0.293769	0.388889	0.975904	0.943439	0.867021	0.866906	0.846154	0.832727
1446	CA-sr-chr11f-5195[INC][1869|2366/1457]	other	0	1	77097	Tanc2	M2	1	0.40956	0.502844	0.570362	0.572344	0.564067	0.607615	0.578622	0.690323	0.617405	0.465839	0.408451	0.563275	0.570265	0.619586	0.602694	0.616949	0.60739
1447	CA-17864-30998-31451-31631-33197[INC][8/2][DNT]	coding	1	1	17864	Mybl1	M2	1	0.380515	0.631648	0.622642	0.666697	0.822222	NA	0.818426	1	0.891892	0.470588	0.419355	0.862069	0.757576	0.830508	0.770115	0.948718	0.921569
1448	CA-69675-40527-44204-44276-47258[INC][7/2]	coding	1	0	69675	Pxdn	M2	1	0.632735	0.846567	0.898115	0.86109	0.89733	0.851852	0.928352	0.913431	0.943605	0.805471	0.632287	0.889535	0.907692	0.907563	0.945122	0.946746	0.947368
1449	CA-78283-47906-48689-48788-50536[INC][2/13]	coding	1	0	78283	Mtap7d2	M2	1	0.608857	0.835026	0.902721	0.976728	0.95762	0.958096	0.911994	0.870792	0.94519	0.644444	0.225806	0.970021	0.946683	0.907716	0.910102	0.908249	0.919944
1450	CA-17261-21987-22386-22407-23563[INC][4/8]	coding	1	0	17261	Mef2d	M2	1	0.613683	0.889296	0.891267	0.926333	0.898474	0.922009	0.929734	0.951012	0.950593	0.567073	0.766234	0.925065	0.941891	0.956226	0.955056	0.946323	0.95889
1451	CA-sr-chr1r-2653[INC][663|772/26]	NMD_ex	0	0	27392	Pign	M2	1	0.538462	0.930233	1	1	1	1	1	1	1	1	1	1	1	1	1	1	1
1452	CA-sr-chr5f-4874[INC][33|1665/759]	coding	0	1	100683	Trrap	M2	1	0.238467	0.518794	0.670244	0.614282	0.620012	0.562871	0.656517	0.631809	0.672914	0.263158	0.309353	0.745763	0.635417	0.625	0.585586	0.688889	0.625
1453	CA-67533-112788-114168-114201-115447[INC][4/18]	coding	1	0	67533	Ppfibp1	M2	1	0.144974	0.305791	0.404204	0.417574	0.545301	0.478543	0.624747	0.727122	0.690656	0.15493	0.297297	0.464286	0.585774	0.665595	0.719577	0.776224	0.826087
1454	CA-12808-158347-160832-161003-200816[INC][7/3]	coding	1	0	12808	Cobl	M2	1	0.580551	0.860465	0.853297	0.838726	0.924051	0.924296	0.899197	0.89774	0.887223	0.422222		0.900383	0.97955	0.947598	0.943243	0.956129	0.941176
1455	CA-13383-193442-194210-194246-195998[INC][2/36]	coding	1	1	13383	Dlg1	M2	0	0.295771	0.622431	0.726754	0.556811	0.717821	0.791569	0.774009	0.765446	0.776985	0.102703	0.394231	0.770115	0.874482	0.835171	0.826712	0.853204	0.83247
1456	CA-270669-3220-7842-7991-10160[INC][26/25][UPT]	NMD_ex	1	0	270669	Mbtps2	M2	0	0.571796	0.717768	0.770071	0.702879	0.760431	0.789088	0.790712	0.834605	0.843757	0.671642	0.704698	0.731915	0.851852	0.87069	0.916418	0.866261	0.879121
1457	CA-sr-chr13r-1777[INC][336|3120/16371]	NMD_in	0	1	26914	H2afy	M2	0	0.00741982	0.0157728	0.108708	0.0935749	0.16478	0.21132	0.189241	0.199717	0.238618	0.0114679	0.00460829	0.13663	0.25242	0.209784	0.200425	0.227882	0.225806
1458	CA-68018-76815-77259-77337-84960[INC][5/7]	coding	1	1	68018	Col4a3bp	M2	0	0.447883	0.617724	0.730777	0.836259	0.854514	0.774859	0.709752	0.76599	0.748105	0.441096	0.4	0.895262	0.80139	0.743954	0.773929	0.745455	0.777778
1459	CA-103583-3061-40326-40428-68313[INC][10/24][UPT]	coding	1	1	103583	Fbxw11	M2	0	0.289222	0.368461	0.561029	0.508658	0.544711	0.563303	0.478514	0.520542	0.510012	0.313433	0.292308	0.435028	0.486762	0.394366	0.435345	0.487414	0.4791
1460	CA-18139-43409-45341-45410-46156[INC][4/6]	coding	1	0	18139	Zfml	M2	0	0.686025	0.751136	0.838747	0.884688	0.930106	0.925035	0.8453	0.885416	0.831711	0.559252	0.597122	0.939394	0.908884	0.890034	0.876106	0.881481	0.846154
1461	CA-19726-3195-31220-31313-90900[INC][2/1][UPT]	other	1	0	19726	Rfx3	M2	0	0.220287	0.317383	0.525169	0.479692	0.656647	0.603306	0.51719	0.727273	0.521587	0.142857		0.428571	0.695238	0.46875	0.538462	0.373494	0.485714
1462	CA-30957-30828-31549-31567-32591[INC][30/14]	coding	1	0	30957	Mapk8ip3	M2	0	0.558368	0.758356	0.727347	0.796043	0.855289	0.848667	0.786596	0.795825	0.790524	0.498233	0.62963	0.858006	0.88774	0.823584	0.819652	0.849427	0.812311
1463	CA-68427-7640-8214-8316-8417[INC][15/5]	coding	1	0	68427	Slc39a13	M2	0	0.669337	0.894577	0.938932	0.915818	0.926937	0.943949	0.933068	0.931132	0.925996	0.612403	0.767442	1	0.984556	0.944828	0.910959	0.945946	0.986667
1464	CA-50771-198406-200214-200247-200909[INC][8/19][DNT]	coding	1	0	50771	Atp9b	M2	0	0.639243	0.743924	0.706336	0.811208	0.812028	0.790635	0.853047	0.854172	0.827451	0.560831	0.712963	0.872428	0.853513	0.881057	0.867669	0.877217	0.852071
1465	CA-sr-chr9f-3701[INC][1440|14/1098]	NMD_in	0	1	107934	Celsr3	M2	0	0.0367361	0.0658625	0.257324	0.475958	0.794692	0.849109	0.868039	0.966852	0.818043	0.0526316	0.026738	0.708333	0.982456	1	0.978261	1	1
1466	CA-20411-123425-134030-134057-134179[INC][5/40]	coding	1	0	20411	Sorbs1	M2	0	0.303789	0.341907	0.45889	0.450534	0.463791	0.503987	0.599883	0.553608	0.596465	0.231672	0.403361	0.506234	0.573657	0.637681	0.576865	0.588235	0.648649
1467	CA-sr-chr9f-724[INC][212|308/934]	NMD_in	0	0	57810	Cdon	M2	0	0.0850077	0.231788	0.305785	0.344262	0.56	0.5	0.542857	0.727273	NA	0.0893617	0.0951374	0.481481	0.555556	0.62963	0.371429		0.714286
1468	CA-83679-182226-184650-184836-188289[INC][7/1]	coding	1	0	83679	Pde4dip	M2	0	0.153382	0.175255	0.413467	0.480867	0.925728	0.918361	0.958462	0.955344	0.927693	0.411765		0.537255	0.969362	0.961832	0.960199	0.971751	0.966197
1469	CA-329650-87644-88716-88821-89541[INC][3/3]	coding	1	0	329650	Med12l	M2	0	0.573357	0.764291	0.89215	0.797101	0.836061	0.85479	0.966615	0.876701	0.868937	0.469388	0.214286	0.704918	0.885714	0.949367	0.93617	0.915966	1
1470	CA-213012-9014-13127-13169-13947[INC][3/39]	coding	1	0	213012	Abhd10	M2	0	0.118049	0.097814	0.186184	0.210528	0.271838	0.280666	0.281447	0.302886	0.324464	0.137026	0.0824742	0.252525	0.283364	0.261017	0.346693	0.281307	0.287958
1471	CA-sr-chr3r-285[INC][7|5067/1626]	coding	0	1	99633	Lphn2	M2	0	0.263473	0.450062	0.490701	0.446154	0.491184	0.527273	0.609195	0.611111	0.52381	0.266846	0.400593	0.672414	0.70529	0.74382	0.751004	0.725694	0.771242
1472	CA-231148-73303-76806-76863-78173[INC][7/19]	coding	1	0	231148	Ablim2	M2	0	0.0986525	0.236842	0.17854	0.36301	0.512366	0.461789	0.466301	0.540336	0.501301	0.047619		0.530945	0.586022	0.575851	0.552581	0.581673	0.584967
1473	CA-19268-73905-76353-76386-77208[INC][7/35]	coding	1	0	19268	Ptprf	M2	0	0.260088	0.666114	0.785617	0.850664	0.871236	0.826564	0.797673	0.724596	0.742941	0.320158	0.163636	0.926027	0.902679	0.875269	0.867031	0.847653	0.837338
1474	CA-329165-41584-43452-43635-46985[INC][6/12]	coding	1	0	329165	Abi2	M2	0	0.705836	0.894816	0.944677	0.953032	0.939841	0.935107	0.924917	0.946384	0.92165	0.722944	0.788991	0.958209	0.959213	0.926948	0.936788	0.939882	0.964527
1475	CA-sr-chr16r-2602[INC][1898|3557/213]	NMD_ex	0	0	11515	Adcy9	M2	0	0.719437	0.868898	0.866461	0.856287	0.910797	0.901654	0.862196	0.908668	0.931395	0.824561		0.834711	0.903509	0.943231	0.958042	0.963592	0.96319
1476	CA-329470-9858-10161-10228-10814[INC][9/2]	NMD_ex	1	0	329470	Accs	M2	0	0.317525	0.467371	0.580532	0.666667	0.621533	0.662663	0.783529	0.615385	0.856513	0.447619	0.555556	0.53125	0.793103	0.705882	0.8125	0.824561	0.714286
1477	CA-70615-15451-16436-16509-16761[INC][9/1]	NMD_ex	1	0	70615	Ankrd24	M2	0	0.597403	0.676403	0.75	0.684783	0.834593	0.903846	0.855552	0.866734	0.84507	0.671233		0.683673	0.86755	0.885714	0.911765	0.893004	0.863636
1478	CA-sr-chr15f-651[INC][201|293/1003]	coding	0	0	116838	Rims2	M2	0	0.0512821	0.102041	0.346154	0.235772	0.308642	0.275862	0.307692	0.259259	0.314286	0.0471204	0.0666667	0.155556	0.166052	0.190476	0.21875	0.202899	0.367521
1479	CA-227723-78889-81115-81197-82463[INC][32/9][DNT]	coding	1	1	227723	Prrc2b	M2	0	0.714091	0.811163	0.757745	0.871118	0.926095	0.933615	0.931847	0.956463	0.948366	0.765182	0.68356	0.880403	0.965109	0.973548	0.97317	0.98457	0.961435
1480	CA-74006-16033-19295-19334-20562[INC][13/95]	coding	1	1	74006	Dnm1l	M2	0	0.0628518	0.188977	0.531137	0.275856	0.442339	0.520462	0.570147	0.587429	0.627795	0.089404	0.0896057	0.348485	0.54444	0.525542	0.532834	0.595807	0.689394
1481	CA-sr-chr5f-2971[INC][1040|264/782]	other	0	0	100642166	LOC100642166	M2	0	0.23125	0.358025	0.347458	0.506173	0.423256	0.561798	0.549669	0.559524	0.59204	0.264706	0.346154	0.4	0.514286	0.571429	0.52795	0.656805	0.573034
1482	CA-24012-417357-428851-428929-435751[INC][3/3][DNT]	coding	1	0	24012	Rgs7	M2	0	0.305329	0.438767	0.364343	0.577699	0.619783	0.63976	0.604979	0.610085	0.643776	0.16		0.632754	0.722997	0.732523	0.710372	0.707929	0.681529
1483	CA-213498-73100-79647-79767-81594[INC][11/6]	coding	1	0	213498	Arhgef11	M2	0	0.643207	0.802419	0.831168	0.864816	0.825726	0.854742	0.811765	0.900677	0.908035	0.589928	0.655629	0.928401	0.934003	0.95112	0.9271	0.918723	0.902335
1484	CA-sr-chr4r-252[INC][432|84/84]	other	0	0	18762	Prkcz	M2	0	0.609756	0.666667	0.681159	0.89011	0.860465	0.970588	0.962963	0.982143	0.978947			0.393939
1485	CA-16443-115240-116257-116272-122351[INC][1/27]	coding	1	1	16443	Itsn1	M2	0	0.119386	0.241491	0.187165	0.427393	0.581437	0.489222	0.555581	0.538365	0.565313	0.0546697	0.164948	0.541259	0.65995	0.726316	0.655084	0.626238	0.645885
1486	CA-sr-chr11r-5028[INC][1019|649/1329]	coding	0	1	23964	Odz2	M2	0	0.235567	0.255309	0.301423	0.398943	0.426957	0.529074	0.482723	0.502963	0.521055	0.314286	0.222222	0.401515	0.488987	0.56	0.603053	0.439394	0.56
1487	CA-53325-31222-42422-42539-43995[INC][29/21]	coding	1	0	53325	Banp	M2	0	0.690292	0.811968	0.842648	0.85854	0.903311	0.882807	0.865611	0.855652	0.814857	0.677419	0.511628	0.837563	0.962441	0.910828	0.913514	0.893617	0.9
1488	CA-319653-3190-7346-7418-7558[INC][15/6][UPT]	other	1	0	319653	Slc25a40	M2	0	0.444367	0.506447	0.675582	0.595507	0.762714	0.682839	0.818032	0.758287	0.663423	0.37931		0.789474	0.807229	0.777778	0.621053	0.714286	0.744681
1489	CA-17939-4440-4885-5057-5806[INC][36/2]	NMD_ex	1	0	17939	Naga	M2	0	0.532314	0.500029	0.689128	0.678141	0.714383	0.669277	0.737264	0.779043	0.749359	0.685714	0.592593	0.509804	0.699746	0.781955	0.730769	0.791183	0.813084
1490	CA-70834-119056-120172-120211-121082[INC][11/35]	coding	1	1	70834	Spag9	M2	0	0.0808137	0.107349	0.11412	0.212	0.256412	0.302516	0.255509	0.283165	0.276771	0.115641	0.110837	0.201028	0.289422	0.275567	0.246675	0.246337	0.247911
1491	CA-sr-chr7f-1362[INC][176|241/237]	NMD_in	0	0	14113	Fbl	M2	0	0.0707071	0.1875	0.410714	0.28	0.419355	0.377778	0.538462	0.526316	0.365854			0.854545	0.781818		0.785714	0.870968
1492	CA-109676-36515-37971-38070-39047[INC][1/10]	coding	1	1	109676	Ank2	M2	0	0.353228	0.58023	0.591055	0.67198	0.718547	0.676351	0.658764	0.588641	0.624686	0.34279	0.351111	0.730294	0.719343	0.628604	0.619187	0.589194	0.646416
1493	CA-sr-chrXr-937[INC][174|91/676]	NMD_in	0	0	55988	Snx12	M2	0	0.0409263	0.105776	0.192994	0.115052	0.256188	0.176409	0.219436	0.235294	0.212588	0.0298507	0.108434	0.127273	0.282609	0.3	0.396825	0.30303	0.2
1494	CA-16403-65424-69451-69581-71771[INC][12/19][DNT]	coding	1	1	16403	Itga6	M2	0	0.0933964	0.310057	0.248488	0.426931	0.667807	0.739438	0.808963	0.642656	0.680961	0.156499	0.129771	0.492537	0.714286	0.723849	0.744681	0.748954	0.731544
1495	CA-74182-16622-22566-22642-24272[INC][27/13]	NMD_ex	1	1	74182	Gpcpd1	M2	0	0.502442	0.703312	0.840809	0.835395	0.895797	0.862908	0.780512	0.784016	0.780288	0.699164	0.531646	0.875306	0.927244	0.843424	0.838006	0.841247	0.84492
1496	CA-209018-28286-31238-31258-36111[INC][1/8]	NMD_in	1	1	209018	Vps8	M2	0	0.0271249	0.054308	0.123489	0.159916	0.154011	0.226637	0.278936	0.187876	0.193261	0	0	0.105263	0.170732	0.0847458	0.127273	0.192982	0.285714
1497	CA-sr-chr5r-1765[INC][285|1212/156]	other	0	0	13048	Cux2	M2	0	0.661017	0.612565	0.745455	0.858268	0.886792	0.847826	0.927711	0.916667	0.958333	0.724138	0.913043	0.833333	0.89404	0.868132	0.929204	0.956522	0.846154
1498	CA-94093-75863-77274-77325-77404[INC][15/7][DNT]	coding	1	1	94093	Trim33	M2	0	0.403846	0.433311	0.559262	0.526163	0.5772	0.596629	0.53501	0.646763	0.545683	0.465428	0.406897	0.568282	0.676692	0.62622	0.599114	0.662338	0.659955
1499	CA-sr-chr18f-2116[INC][751|1104/446]	coding	0	0	71263	Mro	M2	0	0.428589	0.57582	0.663389	0.579915	0.643766	0.810526	0.764759	0.738727	0.786355	0.529412		0.536232	0.635556	0.684932	0.727599	0.746269	0.706897
1500	CA-329165-30614-32323-32341-37366[INC][18/19]	coding	1	1	329165	Abi2	M2	0	0.661153	0.857658	0.888396	0.892259	0.88442	0.8617	0.896737	0.873106	0.900095	0.617792	0.583815	0.944151	0.931618	0.935115	0.925676	0.958815	0.932021
1501	CA-270163-40341-41862-41919-53740[INC][2/1]	coding	1	0	270163	Myo9a	M2	0	0.691897	0.861921	0.924854	0.915746	0.897412	0.901741	0.907805	0.897449	0.889121	0.693617	0.697674	0.949686	0.922179	0.948718	0.955446	0.934426	0.93808
1502	CA-sr-chr1f-2243[INC][549|6264/440]	coding	0	0	16978	Lrrfip1	M2	0	0.612942	0.863504	0.868413	0.869776	0.847048	0.878302	0.915148	0.908917	0.893008	0.546296	0.723077	0.950192	0.905882	0.928783	0.937037	0.906355	0.931915
1503	CA-76295-88077-92433-92559-98296[INC][1/30]	NMD_in	1	0	76295	Atp11b	M2	0	0.246822	0.614027	0.841579	0.845832	0.824993	0.763074	0.75844	0.782762	0.697889	0.213429	0.233161	0.94085	0.915404	0.785832	0.772662	0.752926	0.794038
1504	CA-193116-3089-5623-5702-6614[INC][24/25][UPT]	other	1	0	193116	Slu7	M2	0	0.278854	0.317574	0.33672	0.422014	0.56766	0.496055	0.459175	0.511471	0.49449	0.313131	0.202454	0.482014	0.5186	0.463087	0.471014	0.497453	0.50625
1505	CA-105559-123936-130667-130703-131969[INC][10/35]	coding	1	1	105559	Mbnl2	M2	0	0.349791	0.456552	0.405215	0.609421	0.752309	0.788304	0.785196	0.810117	0.787163	0.212121	0.384615	0.658537	0.81295	0.787037	0.813456	0.78496	0.786744
1506	CA-sr-chr5r-4585[INC][22|548/144]	other	0	0	50907	Preb	M2	0	0.457192	0.472271	0.74946	0.792339	0.846954	0.788464	0.922994	0.90302	0.683202	0.22449	0.481481	0.653846	0.894737	0.837838	0.888889	0.882353
1507	CA-77629-3221-26228-26307-48872[INC][7/7][UPT]	NMD_in	1	0	77629	Sphkap	M2	0	0.465486	0.467655	0.517541	0.64716	0.640165	0.744818	0.722598	0.700368	0.71153	0.433333		0.688098	0.736181	0.788462	0.786156	0.784891	0.814458
1508	CA-sr-chr14f-2519[INC][2946|1878/392]	coding	0	1	380928	Lmo7	M2	0	0.285714	0.186547	0.429162	0.622598	0.849401	0.942574	0.955798	0.95445	0.914989	0.471698	0.319149	0.591241	0.976967	0.994778	0.979123	1	1
1509	CA-sr-chr16r-2586[INC][1357|147/439]	NMD_ex	0	0	66449	Pam16	M2	0	0.544402	0.75	0.671958	0.716981	0.798077	0.838509	0.83871	0.845455	0.791209	0.428571	0	0.396825	0.5	0.666667	0.356322	0.425287	0.428571
1510	CA-sr-chr2f-2628[INC][1830|2466/142]	coding	0	0	241447	Lass6	M2	0	0.602564	0.836645	0.862816	0.878543	0.878788	0.884444	0.867403	0.821429	0.904306	0.713376	0.916667	0.969697	0.98827	0.971119	0.994334	1	0.975758
1511	CA-329324-136947-139791-139848-141078[INC][2/3][DNT]	coding	1	1	329324	Syt14	M2	0	0.158692	0.37714	0.267599	0.571487	0.681897	0.874685	0.778116	0.795992	0.840445	0.17037	0.0638298	0.686275	0.882353	0.885246	0.935897	0.937008	0.915789
1512	CA-215351-29739-34983-35004-39791[INC][13/16]	coding	1	1	215351	Senp6	M2	0	0.711357	0.914767	0.901442	0.901004	0.931636	0.915585	0.911057	0.930336	0.938429	0.741259	0.804878	0.978022	0.977465	0.981651	0.977778	0.98374	0.995475
1513	CA-26926-3191-12713-12844-16555[INC][4/1][UPT]	NMD_ex	1	1	26926	Aifm1	M2	0	0.687984	0.834672	0.765099	0.916661	0.927297	0.944791	1	0.900607	0.939454	0.6875		0.927928	1	1	0.986301	0.987952	1
1514	CA-sr-chr18r-359[INC][33|1233/108]	other	0	0	269033	4930503L19Rik	M2	0	0.692029	0.802175	0.831276	0.915789	0.859649	0.866667	0.861788	0.857068	0.958333	0.721212	0.792208	0.864407	1	0.931034	0.837838	0.901639	0.8
1515	CA-24086-31308-32015-32111-42656[INC][8/7]	coding	1	1	24086	Tlk2	M2	0	0.605695	0.808424	0.765347	0.838588	0.865501	0.866192	0.786169	0.837147	0.869448	0.674134	0.687023	0.854118	0.896272	0.881481	0.903537	0.904891	0.881306
1516	CA-sr-chr2r-3531[INC][553|531/77]	NMD_ex	0	0	329470	Accs	M2	0	0.728155	0.907895	0.89313	0.904762	0.944444	0.921569	0.925926	0.890909	0.962963	0.970149	0.886792	0.822785	0.964286	0.925926	0.924528	0.896552	1
1517	CA-26431-37460-39055-39145-42549[INC][5/6]	coding	1	0	26431	Git2	M2	0	0.149099	0.112679	0.277093	0.256025	0.307818	0.308945	0.396474	0.384996	0.33643	0.354839	0.0470588	0.199017	0.424318	0.34767	0.40176	0.452991	0.436782
1518	CA-sr-chr1r-3538[INC][1537|17/208]	other	0	1	13869	Erbb4	M2	0	0.497929	0.531424	0.731672	0.840955	0.866502	0.725057	0.725367	0.750689	0.820924	0.388889		0.921569	0.890909	0.880342	0.861635	0.903448	0.941748
1519	CA-68310-5340-6539-6732-9750[INC][1/35]	NMD_in	1	0	68310	Zmym1	M2	0	0.427492	0.560358	0.516562	0.704173	0.76859	0.626804	0.772727	0.782947	0.768465	0.348485	0.462687	0.669565	0.72028	0.846154	0.873239	0.815217	0.861111
1520	CA-23989-14526-14670-14727-15910[INC][11/44]	coding	1	1	23989	Med24	M2	0	0.331777	0.496173	0.575076	0.573433	0.638259	0.618529	0.544652	0.517073	0.567637	0.268446	0.431635	0.757895	0.766114	0.667494	0.653045	0.630137	0.623684
1521	CA-214597-10414-10697-10709-11194[INC][2/16]	coding	1	0	214597	Sidt2	M2	0	0.559879	0.758804	0.723275	0.773334	0.781989	0.76641	0.770327	0.762639	0.762304	0.516949	0.6	0.86456	0.832994	0.832168	0.865169	0.847222	0.766234
1522	CA-64706-73853-76277-76367-89201[INC][2/6]	coding	1	0	64706	Scube1	M2	0	0.201609	0.26133	0.267855	0.429982	0.623831	0.6482	0.699357	0.625872	0.688476	0.246154	0.190476	0.411131	0.628607	0.707692	0.663291	0.705346	0.683168
1523	CA-70508-104361-114976-115090-154850[INC][8/56]	other	1	1	70508	Bbx	M2	0	0.144075	0.223148	0.386152	0.45	0.374824	0.635426	0.674875	0.604776	0.509471	0.185185	0.192308	0.357143	0.547619	0.673077	0.639752	0.69697	0.62069
1524	CA-sr-chr4r-3467[INC][1140|973/1016]	coding	0	1	19266	Ptprd	M2	0	0.298313	0.390375	0.431737	0.47123	0.47106	0.601815	0.652879	0.633881	0.54399	0.0736842		0.508021	0.542777	0.673684	0.696312	0.660477	0.665198
1525	CA-214897-126336-129040-129064-133567[INC][2/3][DNT]	coding	1	1	214897	Csnk1g1	M2	0	0.0998853	0.078991	0.236296	0.233747	0.33527	0.462337	0.323949	0.415558	0.423999	0.0588235	0	0.265823	0.37069	0.5	0.459459	0.473684	0.557895
1526	CA-sr-chr15f-1762[INC][673|740/636]	coding	0	1	213988	Tnrc6b	M2	0	0.188034	0.288344	0.589744	0.557522	0.608108	0.493976	0.461538	0.489362	0.555556	0.295597	0.25641	0.716981	0.649682	0.57047	0.522124	0.544041	0.72093
1527	CA-99633-129159-130050-130095-131102[INC][2/13]	coding	1	1	99633	Lphn2	M2	0	0.252782	0.309252	0.405126	0.433184	0.42471	0.354348	0.433962	0.491475	0.409309	0.206299	0.258799	0.535055	0.458128	0.473137	0.512195	0.432099	0.398176
1528	CA-67455-52924-73773-73839-106480[INC][32/83]	coding	1	0	67455	Klhl13	M2	0	0.526956	0.731398	0.874643	0.834438	0.881954	0.8068	0.818267	0.830276	0.771568	0.465385	0.304348	0.645933	0.679443	0.606061	0.613636	0.570093	0.529412
1529	CA-14593-7083-7190-7478-8513[INC][1/15]	other	1	0	14593	Ggps1	M2	0	0.189225	0.289428	0.46283	0.499068	0.479833	0.429987	0.40303	0.453774	0.391553	0.2	0.217391	0.53125	0.557312	0.466019	0.527559	0.467742	0.658228
1530	CA-223693-41019-42625-42646-43418[INC][6/18][DNT]	coding	1	0	223693	Tmem184b	M2	0	0.396967	0.709206	0.725339	0.668164	0.682024	0.741732	0.819444	0.759529	0.801393	0.271137	0.421053	0.799331	0.780156	0.822222	0.826154	0.853797	0.812971
1531	CA-230863-6943-7287-7362-8141[INC][54/2]	coding	1	0	230863	Sh2d5	M2	0	0.714347	0.931285	0.938714	0.954975	0.957599	0.967588	0.934801	0.934372	0.941187	1		0.964789	0.920998	0.989726	0.979678	0.978929	0.953757
1532	CA-19272-488346-490287-490323-494675[INC][1/7]	coding	1	1	19272	Ptprk	M2	0	0.410211	0.734814	0.719881	0.766308	0.837142	0.77809	0.767873	0.735132	0.728775	0.245791	0.618182	0.94043	0.870189	0.865517	0.854289	0.826087	0.839286
1533	CA-17354-18968-40547-40598-49221[INC][5/23]	NMD_in	1	0	17354	Mllt10	M2	0	0.180101	0.384093	0.388725	0.446188	0.562734	0.439589	0.522551	0.442292	0.397982	0.286624	0.230769	0.487805	0.566038	0.548387	0.422222	0.448276	0.469388
1534	CA-19268-36909-42304-42322-45388[INC][1/13]	coding	1	1	19268	Ptprf	M2	0	0.172666	0.408026	0.524938	0.696319	0.676663	0.534208	0.552149	0.544439	0.522124	0.22178	0.0669546	0.744434	0.680404	0.575342	0.59403	0.660031	0.580952
1535	CA-sr-chr3f-1199[INC][613|778/607]	other	0	0	50754	Fbxw7	M2	0	0.388047	0.525734	0.559229	0.655773	0.623238	0.627761	0.56022	0.556722	0.610404	0.483871	0.373134	0.585185	0.625	0.54386	0.593496	0.580524	0.544118
1536	CA-sr-chr15r-1738[INC][1424|1819/5614]	coding	0	1	93686	Rbfox2	M2	0	0.0911285	0.163994	0.237411	0.255762	0.293335	0.228883	0.242521	0.207943	0.214547	0.099359	0.0524781	0.246548	0.296631	0.275	0.208568	0.23608	0.318052
1537	CA-11641-14790-40776-40955-50621[INC][9/22][DNT]	coding	1	0	11641	Akap2	M2	0	0.374934	0.559297	0.448234	0.608854	0.639018	0.658247	0.7254	0.67253	0.724027	0.412322	0.28	0.589744	0.686747	0.735537	0.727273	0.710575	0.718833
1538	CA-sr-chr9f-4158[INC][8762|10420/727]	coding	0	1	76499	Clasp2	M2	0	0.712927	0.887148	0.977946	0.978002	0.984806	0.958469	0.933946	0.907007	0.946957	0.802974	0.627586	0.975278	0.984825	0.935331	0.896156	0.908209	0.95326
1539	CA-sr-chr2r-1794[INC][796|516/245]	coding	0	0	241694	Ralgapa2	M2	0	0.329593	0.582201	0.492312	0.736225	0.863063	0.790193	0.781754	0.710391	1	0.4	0.148515	0.917241	0.937008	1	1	0.878788	0.829787
1540	CA-16438-207905-213237-213270-221365[INC][5/1]	coding	1	0	16438	Itpr1	M2	0	0.723369	0.926352	0.942071	0.991978	0.982223	0.928391	0.947321	0.947677	0.952308		0.863636	1	0.970526	0.973711	0.971006	0.977225	0.97016
1541	CA-sr-chr17r-1596[INC][263|281/519]	NMD_in	0	1	12488	Cd2ap	M2	0	0.0877193	0.189655	0.292035	0.323529	0.294118	0.21519	0.301587	0.309524	0.267327	0.1	0.0967742	0.561644	0.457627	0.404762	0.365517	0.361702	0.421053
1542	CA-73124-56585-57347-57431-61699[INC][6/7]	coding	1	0	73124	Golim4	M2	0	0.160956	0.125828	0.22188	0.25497	0.397363	0.396189	0.368911	0.420133	0.36106	0.263158	0.0805687	0.333333	0.459916	0.409326	0.436893	0.429508	0.45977
1543	CA-sr-chr2r-1851[INC][323|4417/1121]	coding	0	0	241688	6330439K17Rik	M2	0	0.409123	0.57558	0.67302	0.560008	0.594707	0.678958	0.688936	0.644154	0.668488			0.521739	0.661721	0.701721	0.696113	0.712245	0.732314
1544	CA-75665-82741-83295-83404-84990[INC][3/18][DNT]	NMD_in	1	0	75665	Ccdc64	M2	0	0.708815	0.850434	0.904916	0.90526	0.917433	0.855769	0.895893	0.890744	0.871594	0.771654	0.652174	0.990225	0.96334	0.978362	0.961686	0.962371	0.945032
1545	CA-17257-3127-8604-8728-51304[INC][12/5][UPT]	NMD_in	1	1	17257	Mecp2	M2	0	0.435072	0.498798	0.596596	0.582566	0.66301	0.563381	0.584172	0.555997	0.598002	0.596215	0.522013	0.688235	0.708333	0.732919	0.657016	0.66879	0.650575
1546	CA-192786-129495-131904-131919-137401[INC][4/3]	coding	1	0	192786	Rapgef6	M2	0	0.233985	0.453919	0.480638	0.60175	0.503787	0.62559	0.70353	0.616098	0.489282	0.311828	0.344828	0.536232	0.589744	0.659091	0.714286	0.742331	0.655172
1547	CA-sr-chr1f-4486[INC][101|102/358]	other	0	0			M2	0	0.0731707	0.174312	0.26506	0.230769	0.287356	0.333333	0.241379	0.2	0.301205	0.294118		0.181818	0.2	0.333333	0.0877193	0.0967742	0.133333
1548	CA-98758-9500-9809-9869-20130[INC][1/15][UPT]	other	1	0	98758	Hnrnpf	M2	0	0.293873	0.273143	0.453048	0.440559	0.444668	0.513784	0.6	0.519062	0.613924	0.243004	0.215247	0.428571	0.493069	0.457249	0.572414	0.569007	0.684211
1549	CA-66923-38118-40098-40143-45331[INC][7/25]	coding	1	1	66923	Pbrm1	M2	0	0.301915	0.408859	0.473348	0.425308	0.569373	0.571324	0.505344	0.692429	0.569006	0.410628	0.372881	0.639241	0.663492	0.565217	0.662921	0.694444	0.578313
1550	CA-17356-131437-133422-133458-138547[INC][2/11]	coding	1	0	17356	Mllt4	M2	0	0.545778	0.794161	0.76111	0.786032	0.831985	0.82177	0.791257	0.788836	0.784322	0.550141	0.634259	0.878788	0.808714	0.794118	0.821809	0.812114	0.797895
1551	CA-22221-31006-31442-31550-36618[INC][15/19]	coding	1	1	22221	Ubp1	M2	0	0.420664	0.557888	0.731878	0.556307	0.680742	0.643502	0.725763	0.698654	0.688507	0.504729	0.471861	0.66	0.70229	0.737811	0.695031	0.740662	0.71835
1552	CA-18190-39543-48086-48110-56520[INC][9/6]	coding	1	1	18190	Nrxn2	M2	0	0.463261	0.520831	0.631775	0.710899	0.708229	0.663613	0.666775	0.602291	0.62289	0.628	0.283019	0.73631	0.745494	0.678092	0.698545	0.694505	0.6618
1553	CA-56758-125935-126889-127000-133864[INC][2/41]	coding	1	0	56758	Mbnl1	M2	0	0.0352744	0.170877	0.157567	0.160631	0.206316	0.171764	0.194017	0.275634	0.213508	0.0606061	0.0769231	0.171598	0.163793	0.135699	0.171429	0.166172	0.196653
1554	CA-sr-chr5r-1304[INC][3159|127/2641]	other	0	0	231760	Rimbp2	M2	0	0.117922	0.188149	0.282102	0.20692	0.314328	0.368513	0.392655	0.306506	0.446012	0.0666667		0.173684	0.367332	0.490647	0.462741	0.529052	0.583756
1555	CA-218811-12701-13891-13960-15188[INC][6/26]	coding	1	1	218811	Sec24c	M2	0	0.461887	0.689811	0.616871	0.798611	0.717795	0.700951	0.746233	0.81723	0.789741	0.5	0.482456	0.833616	0.807542	0.855131	0.828283	0.886427	0.806818
1556	CA-12725-3536-10404-10580-44897[INC][18/11][UPT]	other	1	0	12725	Clcn3	M2	0	0.452706	0.572879	0.500382	0.638417	0.662185	0.646532	0.653607	0.732	0.653018	0.522727	0.431818	0.516729	0.625138	0.738318	0.666667	0.643805	0.676471
1557	CA-215445-58404-60046-60181-63287[INC][6/16]	coding	1	0	215445	Rab11fip3	M2	0	0.640619	0.889069	0.912185	0.851276	0.91333	0.864749	0.932075	0.917025	0.918388	0.73913	0.642553	0.965986	0.920812	0.956164	0.946341	0.938589	0.940063
1558	CA-sr-chr12f-3395[INC][446|188/294]	other	0	0	69641	Wdr20a	M2	0	0.168539	0.403418	0.403312	0.418182	0.444444	0.48778	0.413333	0.384615	0.418182	0.488372	0.333333	0.580645	0.625	0.571429	0.45614	0.616162	0.567568
1559	CA-216963-10703-12417-12444-12606[INC][14/8]	coding	1	0	216963	Git1	M2	0	0.66853	0.867416	0.875227	0.861554	0.880111	0.855818	0.877021	0.866633	0.883733	0.648111	0.78852	0.956642	0.934588	0.955501	0.959002	0.96459	0.955718
1560	CA-sr-chrXf-1603[INC][336|755/282]	other	0	0	245595	Zfp711	M2	0	0.3545	0.441213	0.687671	0.546945	0.623669	0.742187	0.715488	0.563653	0.657741	0.671233	0.490196	0.727273	0.88764	0.659574	0.789474	0.828571	0.8
1561	CA-75812-73713-84577-84657-92072[INC][15/2]	NMD_ex	1	0	75812	Tasp1	M2	0	0.699599	0.814805	0.915473	0.913784	0.890177	0.905132	0.907568	0.83669	0.868812	0.751553	0.773585	0.937107	0.909502	0.890351	0.923729	0.922759	0.913333
1562	CA-227700-15879-16158-16173-16292[INC][5/34]	coding	1	0	227700	Sh3glb2	M2	0	0.65805	0.873197	0.885285	0.83068	0.887199	0.866639	0.878026	0.897766	0.888829	0.559006	0.661721	0.927405	0.909423	0.93026	0.933047	0.9345	0.937046
1563	CA-94221-26352-27759-27783-30377[INC][9/7]	coding	1	1	94221	Gopc	M2	0	0.635386	0.909273	0.895043	0.887593	0.915217	0.927145	0.910845	0.893548	0.906497	0.541333	0.704918	0.949395	0.945578	0.928367	0.926126	0.925311	0.947798
1564	CA-58186-55083-71146-71209-78766[INC][4/9][DNT]	coding	1	0	58186	Rad18	M2	0	0.40849	0.597335	0.576832	0.609539	0.694992	0.549885	0.656417	0.685252	0.69513	0.390863	0.6	0.673077	0.751938	0.650794	0.617391	0.684211	0.59322
1565	CA-11517-36054-42247-42331-45097[INC][6/14]	coding	1	1	11517	Adcyap1r1	M2	0	0.280594	0.450558	0.405495	0.469118	0.460469	0.421282	0.469942	0.504709	0.481285	0.267692	0.439331	0.572766	0.48227	0.452725	0.499274	0.508523	0.510293
1566	CA-140703-38343-45588-45679-48253[INC][4/2][DNT]	coding	1	0	140703	Emid1	M2	0	0.0453157	0.0630295	0.262163	0.202087	0.252678	0.379869	0.506117	0.412628	NA	0.272727	0.117647	0.202797	0.315193	0.355932	0.306122	0.245283
1567	CA-sr-chr18r-779[INC][787|589/657]	coding	0	1	20358	Sema6a	M2	0	0.24603	0.387092	0.458444	0.621579	0.436961	0.670191	0.583281	0.520413	0.584623	0.314286		0.449735	0.503759	0.670588	0.7	0.565217	0.569231
1568	CA-sr-chr10r-2998[INC][181|139/255]	other	0	0	327744	E130307A14Rik	M2	0	0.303371	0.3	0.492063	0.405405	0.481481	NA	0.62963	NA	0.586207	0.192982	0.241379	0.333333	0.631579		0.375	0.4	0.5
1569	CA-sr-chr9r-2158[INC][385|537/1081]	NMD_in	0	0	21778	Tex9	M2	0	0.0592888	0.166043	0.466706	0.295541	0.436808	0.345182	0.297133	0.368756	0.442414	0.0791367	0.057971	0.512953	0.54491	0.452381	0.410853	0.481481	0.529412
1570	CA-27883-22576-27145-27189-30198[INC][2/76]	NMD_in	1	0	27883	D16H22S680E	M2	0	0.0667204	0.162074	0.195369	0.21383	0.1798	0.19318	0.288606	0.30582	0.298789	0.136187	0.0526316	0.264019	0.212251	0.346806	0.354293	0.350309	0.313916
1571	CA-sr-chr12f-881[INC][14332|96/1317]	coding	0	1	17933	Myt1l	M2	0	0.647736	0.694988	0.899663	0.80648	0.88459	0.839151	0.82678	0.797738	0.845333	0.781609	0.758491	0.87274	0.891662	0.90991	0.871508	0.893899	0.902718
1572	CA-16558-164942-189370-189403-189732[INC][1/8]	coding	1	1	16558	Kif16b	M2	0	0.467869	0.788107	0.638306	0.76542	0.829	0.870968	0.862037	0.776897	0.828957	0.428571	0.615385	0.830986	0.895349	0.891626	0.880734	0.913978	0.869565
1573	CA-244962-40032-41202-41229-43580[INC][2/10]	coding	1	1	244962	Snx14	M2	0	0.568319	0.817845	0.803045	0.780835	0.81153	0.83417	0.787403	0.838356	0.83671	0.510101	0.72043	0.89272	0.913669	0.864989	0.902439	0.8665	0.823353
1574	CA-sr-chr7r-36[INC][2238|33/1044]	coding	0	0	233977	Ppfia1	M2	0	0.288159	0.465341	0.63308	0.572182	0.498042	0.522424	0.584602	0.609262	0.576628	0.27972	0.283019	0.665399	0.525292	0.609375	0.607692	0.686636	0.584615
1575	CA-17207-100758-101926-102001-104454[INC][2/8]	coding	1	0	17207	Mcf2l	M2	0	0.625672	0.825197	0.931826	0.91762	0.899697	0.867324	0.87864	0.841679	0.894176	0.750929	0.522936	0.966639	0.907438	0.895545	0.921917	0.899092	0.922747
1576	CA-sr-chr12f-3232[INC][488|3548/1037]	other	0	0	75745	Rian	M2	0	0.556522	0.562249	0.572139	0.717579	0.696594	0.776952	0.708075	0.749487	0.734417	0.466216	0.533333	0.605322	0.637736	0.649832	0.712418	0.741935	0.636364
1577	CA-sr-chr4f-2072[INC][23|1210/917]	other	0	0	18578	Pde4b	M2	0	0.107232	0.235893	0.361932	0.571389	0.613218	0.4417	0.462576	0.424128	0.372177	0.333333	0.037037	0.315789	0.56654	0.544643	0.425606	0.456522	0.408284
1578	CA-232314-34116-34436-34580-35150[INC][38/3]	coding	1	0	232314	Ppp4r2	M2	0	0.760949	0.870169	0.875462	0.86828	0.972234	0.999476	0.962963	0.872614	0.977447	0.12
1579	CA-12175-17167-17805-17841-20563[INC][13/20][DNT]	coding	1	1	12175	Bnip2	M2	0	0.141952	0.116652	0.155856	0.249528	0.35953	0.396803	0.350264	0.388455	0.355178	0.171496	0.136069	0.207856	0.440341	0.403162	0.380822	0.41688	0.422619
1580	CA-70615-18354-19436-19604-20765[INC][1/11]	coding	1	0	70615	Ankrd24	M2	0	0.467582	0.603774	0.806723	0.736316	0.806397	0.670336	0.678384	0.756242	0.804469	0.418182	0.461538	0.725857	0.72	0.682657	0.726923	0.75	0.800948
1581	CA-58887-3170-3908-4094-5410[INC][33/28][UPT]	NMD_in	1	0	58887	Repin1	M2	0	0.699455	0.896564	0.849514	0.889157	0.875576	0.904237	0.903879	0.927194	0.878862	0.787879	0.709091	0.946667	0.966387	0.933333	0.875776	0.925	0.944954
1582	CA-71838-14588-14982-15099-15736[INC][11/10]	coding	1	0	71838	Phf7	M2	0	0.210389	0.376653	0.381933	0.335729	0.493671	0.40625	0.573389	0.464353	0.540593	0.307087	0.235294	0.314286	0.447368	0.411765	0.483871	0.460317	0.441176
1583	CA-319845-173354-175305-175320-182510[INC][1/11]	coding	1	0	319845	Bbs9	M2	0	0.43818	0.649514	0.697156	0.831773	0.893552	0.688579	0.776697	0.695866	0.768728	0.521472	0.540541	0.814815	0.835616	0.821138	0.870968	0.862903	0.8125
1584	CA-sr-chr7f-4236[INC][180|19354/314]	coding	0	0	320878	Mical2	M2	0	0.463435	0.946356	0.721789	0.891166	0.960475	0.985379	0.951508	0.96735	0.955838			0.955375	0.972834	0.985375	0.982803	0.98536	0.963094
1585	CA-sr-chr16f-431[INC][766|443/171]	NMD_ex	0	0	74478	Snx29	M2	0	0.617647	0.743119	0.795918	0.735849	0.929204	0.944444	0.885714	0.777778	0.935484	0.673913	0.782609	0.690476	0.921569	1	0.952941	0.851852	0.939394
1586	CA-sr-chr10r-1197[INC][1223|1499/311]	coding	0	1	213326	Scyl2	M2	0	0.558365	0.802888	0.868609	0.869169	0.855132	0.798663	0.798943	0.836004	0.878547	0.507692	0.688889	0.880478	0.910204	0.902174	0.865672	0.903846	0.852349
1587	CA-231801-26330-27499-27532-31965[INC][4/12]	coding	1	0	231801	Agfg2	M2	0	0.45698	0.702568	0.564129	0.638206	0.803241	0.812857	0.762613	0.775154	0.834655	0.316239	0.466667	0.769231	0.827692	0.841772	0.850932	0.877622	0.894737
1588	CA-64213-101864-104141-104210-106042[INC][11/22]	coding	1	1	64213	St7	M2	0	0.539097	0.701311	0.600104	0.815254	0.760889	0.785129	0.777841	0.769987	0.845442	0.653117	0.531429	0.78972	0.794549	0.834146	0.781991	0.809524	0.836735
1589	CA-21676-165783-179733-179745-180478[INC][5/12]	coding	1	1	21676	Tead1	M2	0	0.128254	0.151924	0.247733	0.445775	0.358402	0.354336	0.432965	0.327965	0.540533	0.15873	0.145833	0.107143	0.232323	0.393939	0.245902	0.538462	0.470588
1590	CA-16560-68020-70293-70320-79130[INC][8/33]	coding	1	0	16560	Kif1a	M2	0	0.0648051	0.0712108	0.0711411	0.157057	0.268939	0.31271	0.28326	0.259918	0.270944	0.0673255	0.0572289	0.163701	0.300734	0.294616	0.272892	0.264569	0.263405
1591	CA-74741-82784-83678-83780-85034[INC][3/7]	coding	1	1	74741	5730419I09Rik	M2	0	0.643155	0.625578	0.652433	0.767591	0.756949	0.827934	0.790048	0.810727	0.848573	0.709402	0.488372	0.837209	0.826816	0.827957	0.843943	0.825919	0.848341
1592	CA-56784-85957-88993-89134-101226[INC][2/13]	coding	1	1	56784	Ralgapa1	M2	0	0.628907	0.812007	0.837698	0.93112	0.920825	0.860101	0.848698	0.83369	0.828613	0.594502	0.633588	0.962848	0.945405	0.896513	0.924229	0.924619	0.895623
1593	CA-269437-152208-154189-154212-154511[INC][4/10][DNT]	coding	1	0	269437	Plch1	M2	0	0.0371376	0.058267	0.28975	0.424578	0.564772	0.484359	0.296117	0.272419	0.429263	0.0740741	0	0.525424	0.434783	0.346154	0.473684	0.333333	0.589744
1594	CA-227644-5160-5374-5493-5586[INC][5/21]	NMD_in	1	0	227644	Snapc4	M2	0	0.146795	0.211482	0.2254	0.253182	0.350819	0.395239	0.258427	0.38211	0.415724	0.177419	0.139785	0.210191	0.325513	0.297297	0.355102	0.283951	0.344633
1595	CA-sr-chr18r-701[INC][4|960/388]	other	0	1	269023	Zfp608	M2	0	0.509317	0.57754	0.637255	0.58	0.73494	0.689655	0.836735	0.69697	0.76	0.340426	0.415385	0.631579	0.785714	0.6	0.619048	0.741935
1596	CA-52708-24924-25192-25395-26243[INC][1/16]	NMD_in	1	1	52708	Zfp410	M2	0	0.124719	0.179855	0.242547	0.243269	0.210728	0.220053	0.27193	0.267353	0.338948	0.113674	0.123967	0.186104	0.224138	0.338346	0.254438	0.318052	0.257143
1597	CA-sr-chr13f-2002[INC][1779|2082/2290]	coding	0	0	11774	Ap3b1	M2	0	0.205028	0.355004	0.26022	0.339721	0.424728	0.41005	0.386544	0.396142	0.373572	0.144654	0.360544	0.585302	0.58797	0.534989	0.481069	0.549763	0.525886
1598	CA-sr-chrXf-2538[INC][692|648/288]	coding	0	0	382252	A830080D01Rik	M2	0	0.352273	0.539906	0.634146	0.8	0.714286	0.6	0.671233	0.61194	0.661017	0.420118	0.444444	0.839416	0.918699	0.83908	0.791304	0.811966	0.636364
1599	CA-102334-10316-18381-18493-19457[INC][7/24]	NMD_in	1	0	102334	Ankrd10	M2	0	0.185561	0.161746	0.3252	0.302	0.504382	0.355634	0.323324	0.445902	0.39217	0.2	0.16129	0.293532	0.421538	0.542857	0.448718	0.450549	0.422222
1600	CA-sr-chr9r-3537[INC][409|162/107]	coding	0	0	214552	Cep164	M2	0	0.393488	0.693182	0.82856	0.740028	0.617012	0.871043	0.833414	0.941176	0.860488	0.404255	0.44	0.76	0.955556	0.833333	0.823529	1
1601	CA-70885-31297-33236-33314-36323[INC][1/31][DNT]	coding	1	0	70885	Ints10	M2	0	0.0721006	0.263177	0.306566	0.641988	0.528077	0.458941	0.359705	0.445035	0.453376	0.0769231	0.09375	0.705069	0.664706	0.6	0.451389	0.43554	0.379845
1602	CA-sr-chr11r-2904[INC][274|998/290]	other	0	0	216965	Taok1	M2	0	0.47585	0.619153	0.538298	0.669287	0.653525	0.756757	0.737705	0.701493	0.824561	0.53271	0.6	0.692308	0.766423	0.743119	0.84466	0.863248	0.698413
1603	CA-232339-22367-24707-24806-25381[INC][3/1]	coding	1	0	232339	Ankrd26	M2	0	0.760666	0.800968	0.891449	0.842607	0.859295	0.966442	0.950703	0.890888	1	0.784946	0.702128	0.962264	0.952941	0.896104	0.933884	0.890625	1
1604	CA-sr-chr7f-3983[INC][1355|1636/1513]	coding	0	1	20866	Stim1	M2	0	0.18196	0.335552	0.519635	0.416164	0.53645	0.426436	0.496001	0.437503	0.37314	0.0833333	0.0769231	0.586777	0.508242	0.550914	0.544444	0.536547	0.519048
1605	CA-75691-34621-35627-35801-36446[INC][1/4]	NMD_in	1	0	75691	Anks6	M2	0	0.372105	0.483228	0.690909	0.737723	0.898734	0.606581	0.685796	0.670348	0.666681	0.102564	0.238095	0.782946	0.814815	0.764706	0.633333	0.603774	0.625
1606	CA-67345-58443-63048-63072-65551[INC][3/20]	coding	1	1	67345	Herc4	M2	0	0.568202	0.762288	0.724081	0.839942	0.831408	0.829377	0.826454	0.859998	0.713987	0.524194	0.580645	0.902655	0.839024	0.875912	0.846491	0.846774	0.865922
1607	CA-71041-11080-11706-11724-13703[INC][1/14]	coding	1	0	71041	Pcgf6	M2	0	0.543147	0.76311	0.802736	0.795696	0.833771	0.740712	0.754968	0.861386	0.773558	0.318386	0.482353	0.873563	0.920635	0.863014	0.901639	0.950311	0.934426
1608	CA-sr-chr11f-3817[INC][1690|1806/1401]	other	0	1	192197	Bcas3	M2	0	0.234534	0.488363	0.444234	0.359565	0.552776	0.530981	0.516467	0.578697	0.515001	0.328947	0.322034	0.477612	0.633962	0.608163	0.634109	0.644737	0.61945
1609	CA-66966-35958-38469-38579-38887[INC][12/5]	NMD_ex	1	0	66966	Trit1	M2	0	0.337505	0.411224	0.494563	0.542548	0.554674	0.550413	0.459349	0.557291	0.443576	0.433198	0.406897	0.593074	0.639344	0.741573	0.693617	0.726562	0.708333
1610	CA-23965-389900-390537-390558-398500[INC][7/5]	coding	1	1	23965	Odz3	M2	0	0.397638	0.829303	0.835596	0.901372	0.910091	0.842941	0.868047	0.77896	0.797403	0.286667	0.471264	0.95288	0.917981	0.803922	0.774648	0.805405	0.836735
1611	CA-279653-6876-9761-9902-10585[INC][8/6][UPT]	coding	1	1	279653	Pcdh19	M2	0	0.183893	0.262741	0.253772	0.400262	0.475992	0.357147	0.448677	0.345455	0.344851	0.155963	0.0606061	0.395225	0.395018	0.448276	0.353234	0.318584	0.351351
1612	CA-sr-chrXf-2722[INC][23444|16/59685]	NMD_in	0	1	14758	Gpm6b	M2	0	0.066806	0.095755	0.178404	0.157309	0.149876	0.18071	0.220591	0.269653	0.295244	0.0832719	0.0406064	0.082658	0.109197	0.194142	0.21692	0.230316	0.256061
1613	CA-19266-460489-461743-461755-463967[INC][3/2]	coding	1	1	19266	Ptprd	M2	0	0.538096	0.792572	0.829256	0.87506	0.91054	0.799228	0.83886	0.777992	0.801109	0.447853	0.609756	0.950096	0.932828	0.901639	0.872075	0.921875	0.924419
1614	CA-67883-33464-40064-40245-50539[INC][21/8]	NMD_ex	1	0	67883	Uxs1	M2	0	0.268304	0.317073	0.323077	0.421053	0.553191	0.564356	0.40344	0.609195	0.52381	0.153846		0.2	0.1875	0.209302	0.354839	0.195122	0.37931
1615	CA-sr-chr7r-5261[INC][79|8532/2292]	NMD_in	0	0	60595	Actn4	M2	0	0.429163	0.6186	0.666485	0.556991	0.615971	0.653725	0.641052	0.636223	0.684455	0.341654	0.633508	0.716763	0.743452	0.744054	0.751009	0.749644	0.716418
1616	CA-70101-3568-6642-6787-9109[INC][24/6]	NMD_ex	1	0	70101	Cyp4f16	M2	0	0.607496	0.712708	0.676807	0.710781	0.836924	0.770713	0.74217	0.8	0.878788	0.78022	0.774194	0.818182	0.822222	0.818182	0.882353	0.772727	0.826087
1617	CA-sr-chr6f-3917[INC][813|885/3785]	other	0	1	66964	Golt1b	M2	0	0.00689655	0.0198915	0.277487	0.104294	0.228682	0.192547	0.193548	0.195122	0.217726	0.00487805	0	0.157058	0.231565	0.191919	0.177479	0.246659	0.35123
1618	CA-sr-chr7r-5717[INC][2069|7/382]	coding	0	0	19294	Pvrl2	M2	0	0.530945	0.687898	0.802555	0.824916	0.835821	0.760006	0.864407	0.769231	0.6875	0.524664	0.555556	0.869822	0.8125	0.740741	0.820513	0.686747	0.6875
1619	CA-106200-32967-43604-43717-45746[INC][9/3]	NMD_ex	1	0	106200	Txndc11	M2	0	0.61308	0.628611	0.700351	0.777864	0.824122	0.774725	0.700669	0.724036	0.740853	0.732673	0.604938	0.722222	0.812606	0.839721	0.789011	0.78043	0.717514
1620	CA-sr-chr11f-2533[INC][6|723/180]	other	0	0	18806	Pld2	M2	0	0.488435	0.416515	0.583414	0.631199	0.685759	0.643785	0.739069	0.830485	0.656305			0.586667	0.818182	0.769231	0.831325	0.8125	0.833333
1621	CA-sr-chrXr-685[INC][628|804/135]	coding	0	0	382236	Brwd3	M2	0	0.796875	0.861635	0.842857	0.864078	0.936508	0.907692	0.925926	0.903226	1	0.786517	0.852941	0.76	0.821918	0.827586	0.927273	0.968254	0.942857
1622	CA-56448-10150-10334-10476-10683[INC][23/3]	NMD_ex	1	0	56448	Cyp2d22	M2	0	0.59609	0.657292	0.763766	0.621531	0.952388	0.925423	0.838522	0.883949	0.913099			0.416667	0.933014	0.924765	0.917355	0.945652	0.914397
1623	CA-sr-chr7f-2489[INC][1185|65/309]	other	0	0	78286	Nav2	M2	0	0.485782	0.599497	0.74538	0.901524	0.854656	0.73428	0.812484	0.655871	0.875363	0.357143	0.267327	0.816993	0.754386	0.753425	0.724138	0.674419	0.876923
1624	CA-12566-6709-7932-8076-8376[INC][11/19]	other	1	1	12566	Cdk2	M2	0	0.213013	0.254202	0.318967	0.488936	0.491963	0.300581	0.52	0.538462	0.520184	0.231144	0.197232	0.292683	0.450549	0.388889	0.388889	0.615385
1625	CA-66646-3125-3724-3756-8553[INC][7/3][UPT]	other	1	0	66646	Rpe	M2	0	0.275474	0.35568	0.320973	0.518831	0.484959	0.506256	0.653554	0.464155	0.602968			0.62963	0.677419	1	0.866667	0.727273	0.928571
1626	CA-71268-90737-98702-98804-99030[INC][1/20]	coding	1	0	71268	Lrrfip2	M2	0	0.450108	0.603208	0.494291	0.730906	0.676022	0.649266	0.67224	0.709106	0.690836	0.425819	0.550562	0.716599	0.643287	0.777143	0.777038	0.694524	0.649025
1627	CA-68507-36638-36792-36903-37100[INC][3/4][DNT]	NMD_in	1	0	68507	Ppfia4	M2	0	0.0285731	0.00433997	0.0538939	0.109499	0.362742	0.289912	0.247342	0.2613	0.245448	0	0.0204082	0.0630631	0.420655	0.333333	0.253623	0.259843	0.264
1628	CA-11804-46108-47087-47255-50142[INC][33/23]	coding	1	0	11804	Aplp2	M2	0	0.617157	0.732615	0.665879	0.769528	0.829435	0.774411	0.74518	0.76409	0.758354	0.418312	0.604255	0.869337	0.843073	0.784297	0.790233	0.795603	0.780632
1629	CA-sr-chr11r-3694[INC][211|227/924]	NMD_in	0	0	237823	Pfas	M2	0	0.0331126	0.0983607	0.115385	0.121951	0.308271	0.196581	0.367089	0.211679	0.290909	0.027027	0.027027	0.187097	0.348148	0.28	0.288889	0.398058	0.16
1630	CA-242669-4055-5460-5634-14645[INC][10/2]	coding	1	0	242669	Adc	M2	0	0.621442	0.503704	0.847715	0.712035	0.79145	0.836574	0.904839	0.870023	0.898651	0.677419		0.784615	0.853659	0.89272	0.913894	0.916996	0.920635
1631	CA-74094-24891-25117-25147-25824[INC][1/27]	coding	1	1	74094	Tjap1	M2	0	0.463381	0.717957	0.739128	0.747598	0.64663	0.737352	0.718816	0.797345	0.76378	0.378151	0.597484	0.888372	0.742947	0.830508	0.836066	0.835749	0.802469
1632	CA-sr-chr9r-4881[INC][970|940/435]	coding	0	0	110350	Dync2h1	M2	0	0.273299	0.683783	0.750179	0.660107	0.804379	0.858868	0.750005	0.689723	0.601144	0.371429	0.386364	0.790698	0.808765	0.789474	0.758794	0.813953	0.869565
1633	CA-sr-chr5r-1600[INC][144|149/1610]	NMD_in	0	0	30841	Kdm2b	M2	0	0	0.00343736	0.0331044	0.0759381	0.21452	0.164506	0.0975611	0.131467	0.118862	0	0	0.103896	0.217391	0.133333	0.131148	0.114754	0.222222
1634	CA-230861-92533-97077-97110-106296[INC][5/6]	coding	1	1	230861	Eif4g3	M2	0	0.137749	0.0847794	0.184692	0.223605	0.252208	0.247592	0.26025	0.306077	0.377628	0.204545	0.216327	0.303191	0.318267	0.313433	0.38874	0.368421	0.357664
1635	CA-sr-chr11r-4261[INC][135|367/195]	other	0	0	246782	Atpaf2	M2	0	0.28125	0.388248	0.580952	0.652174	0.622642	0.421053	0.809524	NA	0.666667	0.5		0.540984	0.714286		0.767442	0.75
1636	CA-sr-chr8f-661[INC][1577|1099/404]	coding	0	1	234135	Whsc1l1	M2	0	0.591625	0.726903	0.665696	0.741359	0.72812	0.733159	0.724844	0.751727	0.824801	0.646552	0.643836	0.73262	0.833333	0.78882	0.904762	0.845528	0.761905
1637	CA-sr-chr12f-3727[INC][1225|1411/4567]	coding	0	0	217893	Pacs2	M2	0	0.00041566	0.0128119	0.0309779	0.0609109	0.304793	0.359774	0.221401	0.324501	0.285115	0.0101351	0	0.0900968	0.576923	0.367041	0.328823	0.378995	0.305211
1638	CA-216161-23088-24320-25750-33184[INC][1/13]	NMD_in	1	0	216161	Sbno2	M2	0	0.282045	0.496192	0.690217	0.782783	0.678226	0.534088	0.729733	0.650066	0.575698	0.217391	0.323077	0.71831	0.634615	0.53125	0.659091	0.705263	0.55102
1639	CA-22658-3962-4197-4292-9929[INC][1/6]	other	1	0	22658	Pcgf2	M2	0	0.398163	0.420216	0.560072	0.448661	0.541733	0.5452	0.604825	0.702149	0.624761	0.415929	0.391304	0.639752	0.675676	0.675	0.606218	0.616766	0.603774
1640	CA-74055-224699-227213-227255-228095[INC][1/7]	coding	1	1	74055	Plce1	M2	0	0.0133405	0.0152311	0.103368	0.145117	0.45902	0.39497	0.286697	0.203124	0.297297	0.0169492	0	0.0416667	0.221053	0.257143	0.16129	0.155556	0.210526
1641	CA-15569-142224-148805-148844-149417[INC][6/6][DNT]	coding	1	1	15569	Elavl2	M2	0	0.689944	0.87917	0.913782	0.933267	0.917194	0.902522	0.856306	0.925388	0.8577	0.796639	0.602094	0.954378	0.888814	0.904094	0.91344	0.92219	0.861333
1642	CA-sr-chr15f-643[INC][999|870/2016]	coding	0	0	116838	Rims2	M2	0	0.0821918	0.195767	0.128713	0.317757	0.27845	0.297674	0.307902	0.283019	0.207627	0.0754717	0.1	0.362637	0.456026	0.312757	0.301282	0.305152	0.24424
1643	CA-269400-19323-21511-21631-22332[INC][1/22]	NMD_in	1	0	269400	Rtel1	M2	0	0.160773	0.304338	0.541987	0.320886	0.38133	0.422265	0.55606	0.54164	0.65405	0.175	0.237113	0.393939	0.398058	0.555556	0.432432	0.585366	0.507246
1644	CA-sr-chr11r-5209[INC][2|280/262]	NMD_in	0	0	237711	Eml6	M2	0	0.189189	0.267606	0.341772	0.473684	0.588652	0.564516	0.444444	0.411765	0.333333	0.166667		0.666667	0.642857	0.515152	0.538462	0.428571	0.259259
1645	CA-66595-9295-10326-10385-11004[INC][6/9]	NMD_in	1	0	66595	Aste1	M2	0	0.324578	0.541606	0.605144	0.715989	0.611299	0.486054	0.648636	0.756078	0.653807	0.4	0.4	0.714286	0.824561	0.75	0.736842	0.724138	0.764706
1646	CA-57815-111043-112703-112740-161472[INC][9/41][DNT]	coding	1	0	57815	Spata5	M2	0	0.263518	0.308357	0.405553	0.432873	0.484925	0.595609	0.626443	0.487967	0.374902	0.194805	0.224138	0.608466	0.734767	0.57732	0.465753	0.535836	0.586207
1647	CA-sr-chr10r-3198[INC][6|593/340]	other	0	0	237339	L3mbtl3	M2	0	0.324675	0.514019	0.52381	0.612903	0.536	0.703704	NA	0.631579	0.487179	0.304348		0.6	0.504132	0.36	0.545455	0.306122
1648	CA-227099-3111-9573-9618-17904[INC][4/23][UPT]	other	1	0	227099	Pms1	M2	0	0.0678504	0.141814	0.109308	0.282331	0.339056	0.193125	NA	0.384642	NA	0.16	0.1875	0.25	0.6			0.272727	0.142857
1649	CA-68671-7512-7807-7861-8289[INC][19/11]	coding	1	0	68671	Pcyt2	M2	0	0.481303	0.436766	0.72702	0.499658	0.70189	0.750244	0.788931	0.721181	0.738623	0.49505	0.486034	0.56	0.812236	0.732839	0.723361	0.725296	0.796767
1650	CA-sr-chrXr-1698[INC][463|233/386]	NMD_in	0	1	320940	Atp11c	M2	0	0.219535	0.463863	0.358321	0.604029	0.59442	0.461721	0.454545	0.642458	0.545406	0.239766	0.257143	0.721519	0.552239	0.538462	0.773585	0.777778	0.454545
1651	CA-72149-9503-11984-12042-22822[INC][7/14]	NMD_in	1	1	72149	Strada	M2	0	0.27248	0.384381	0.42089	0.723864	0.454911	0.643711	0.563887	0.572196	0.568306	0.203704	0.252747	0.803571	0.630769	0.693878	0.65	0.621622	0.522388
1652	CA-230249-3250-10618-10722-30227[INC][7/6][UPT]	NMD_in	1	1	230249	AI314180	M2	0	0.223155	0.341696	0.781764	0.70031	0.653662	0.728073	0.637812	0.467091	0.624778	0.37931	0.269231	0.493333	0.665158	0.657658	0.565217	0.609023	0.679012
1653	CA-sr-chr6r-1059[INC][762|854/277]	NMD_ex	0	0	214932	Cecr5	M2	0	0.603395	0.573167	0.71633	0.638316	0.69789	0.825289	0.786586	0.739554	0.760433	0.485714	0.642857	0.692308	0.840796	0.831325	0.71831	0.75	0.844444
1654	CA-67707-3162-3259-3285-5273[INC][3/55][UPT]	other	1	0	67707	Mrpl24	M2	0	0.392838	0.403925	0.457083	0.520504	0.622684	0.551567	0.4931	0.511301	0.483455	0.467312	0.446667	0.663551	0.666667	0.538462	0.587591	0.636364	0.62
1655	CA-234094-31656-33893-34010-36563[INC][7/6]	coding	1	0	234094	Arhgef10	M2	0	0.491876	0.808564	0.843948	0.836364	0.717466	0.812547	0.816361	0.812731	0.867224	0.607843	0.6875	0.784615	0.773913	0.790576	0.832753	0.797357	0.878788
1656	CA-68379-3149-3613-3647-3795[INC][4/24][UPT]	other	1	0	68379	Ciz1	M2	0	0.355821	0.333562	0.429091	0.439467	0.494084	0.480745	0.586994	0.434684	0.466977	0.240876	0.418919	0.408696	0.509158	0.467742	0.436364	0.465517	0.442623
1657	CA-sr-chr14f-52[INC][444|364/562]	NMD_in	0	0	286940	Flnb	M2	0	0.086262	0.259259	0.55814	0.333333	0.434343	0.304348	0.690141	0.627907	0.504132	0.0656934	0.169231	0.75	0.325581	0.442623	0.513514	0.404762	0.477273
1658	CA-12018-9188-9944-9964-10279[INC][9/24]	NMD_in	1	0	12018	Bak1	M2	0	0.226654	0.569127	0.629711	0.719922	0.632879	0.488463	0.610726	0.634075	0.590352	0.31068	0.282051	0.721022	0.658088	0.658824	0.663934	0.693694	0.64486
1659	CA-14805-335769-337925-337970-343117[INC][2/13]	other	1	0	14805	Grik1	M2	0	0.258211	0.390653	0.312469	0.394965	0.510095	0.503959	0.376627	0.541567	0.461063	0.260504	0.2	0.362745	0.465347	0.438356	0.570621	0.515152	0.529412
1660	CA-58988-5178-6540-6680-6785[INC][2/19]	NMD_in	1	0	58988	Rps6kb2	M2	0	0.205569	0.270831	0.422374	0.472948	0.327247	0.32816	0.432624	0.460045	0.518236	0.167883	0.15493	0.546828	0.399516	0.320261	0.349593	0.322476	0.41791
1661	CA-216565-120761-137903-138008-138606[INC][7/1]	coding	1	1	216565	Ehbp1	M2	0	0.679543	0.835357	0.867923	0.934874	0.90613	0.852014	0.835846	0.840918	0.849285	0.73913	0.536232	0.961832	0.936019	0.913832	0.910744	0.929556	0.961089
1662	CA-99633-134681-136227-136356-139707[INC][2/11][DNT]	coding	1	1	99633	Lphn2	M2	0	0.621735	0.816364	0.790866	0.848648	0.816032	0.771306	0.792372	0.805928	0.824398	0.468218	0.66129	0.848101	0.810235	0.835316	0.857335	0.853825	0.821168
1663	CA-234371-3030-4892-4996-7434[INC][9/7][UPT]	NMD_ex	1	0	234371	Tmem161a	M2	0	0.717937	0.852729	0.865074	0.874168	0.826426	0.822502	0.864689	0.922061	0.889828	0.745098	0.8	0.865613	0.876923	0.867769	0.880597	0.88785	0.90991
1664	CA-sr-chr4r-110[INC][354|350/112]	other	0	0			M2	0	0.513514	0.686275	0.615385	0.681818	0.792208	0.893333	0.677419	0.726027	0.821782			0.853659	0.837838	0.772727	0.818182	0.892857	0.733333
1665	CA-sr-chr12f-2462[INC][168|294/820]	other	0	0	320244	Ttll5	M2	0	0.00998496	0.0635519	0.0949486	0.199464	0.10673	0.100898	0.167824	0.14986	0.247353	0.0666667	0.04	0.209302	0.353293	0.325301	0.253219	0.251969	0.320513
1666	CA-319845-3341-3855-3911-18103[INC][12/25][UPT]	other	1	0	319845	Bbs9	M2	0	0.257182	0.370282	0.451786	0.350281	0.459104	0.433262	0.598958	0.501758	0.406879	0.292308	0.275862	0.468085	0.516588	0.534884	0.523256	0.537688	0.519231
1667	CA-29875-76263-76640-76688-77250[INC][1/30]	NMD_in	1	1	29875	Iqgap1	M2	0	0.187906	0.457006	0.511967	0.5408	0.612719	0.399364	0.469458	0.625844	0.453936	0.148594	0.247059	0.751553	0.380952	0.468085	0.42029	0.409091	0.431818
1668	CA-sr-chr9f-811[INC][382|156/215]	NMD_in	0	1	235184	BC024479	M2	0	0.347398	0.387324	0.566115	0.725451	0.48986	NA	NA	0.860672	0.631064	0.368421	0.55102	0.586207	0.583333		0.75	0.842105
1669	CA-67533-110989-111315-111408-112673[INC][1/15]	coding	1	0	67533	Ppfibp1	M2	0	0.108972	0.491398	0.416922	0.510278	0.514322	0.416018	0.481016	0.443754	0.41738	0.0576923	0.0606061	0.658182	0.594108	0.493188	0.4875	0.490476	0.457627
1670	CA-65973-70856-73382-73430-73861[INC][17/16]	coding	1	0	65973	Asph	M2	0	0.375896	0.472253	0.551509	0.422666	0.577688	0.471874	0.560022	0.572126	0.580623	0.406114	0.438202	0.586777	0.606112	0.561497	0.554455	0.614943	0.699681
1671	CA-sr-chr4f-860[INC][967|6125/2063]	NMD_ex	0	1	56323	Dnajb5	M2	0	0.372352	0.58451	0.444105	0.604651	0.557431	0.607801	0.674077	0.576235	0.683876	0.734266	0.294964	0.640288	0.692308	0.772806	0.817185	0.77268	0.617162
1672	CA-77252-26386-36639-36802-37405[INC][2/15][DNT]	coding	1	0	77252	9430038I01Rik	M2	0	0.120009	0.145309	0.17358	0.20826	0.330538	0.289567	0.200023	0.198809	0.294217	0.0606061	0.103448	0.22807	0.316667	0.05	0.30303	0.285714	0.304348
1673	CA-67298-3287-3871-3923-4807[INC][30/19][UPT]	other	1	0	67298	Gprasp1	M2	0	0.17212	0.192691	0.450928	0.367825	0.549224	0.374872	0.426992	0.313708	0.357265	0.157895	0.211538	0.457944	0.604131	0.364562	0.361823	0.357143	0.468951
1674	CA-19879-16640-17140-17295-17771[INC][17/3]	NMD_ex	1	0	19879	Slc22a8	M2	0	0.589955	0.969942	0.937461	0.920568	0.861485	0.926035	0.960607	0.946803	0.92915			0.924242	0.95466	0.980488	0.978417	0.972125	0.987097
1675	CA-56085-35472-37748-37832-38985[INC][33/20]	coding	1	1	56085	Ubqln1	M2	0	0.491846	0.478428	0.602904	0.609091	0.68297	0.605357	0.619174	0.537086	0.604767	0.501969	0.487676	0.596165	0.643411	0.623711	0.587739	0.602559	0.605851
1676	CA-sr-chr1r-3039[INC][273|266/650]	NMD_in	0	0	227334	Usp40	M2	0	0.153503	0.251899	0.242534	0.407006	0.331695	0.26672	0.396311	0.416594	0.543279	0.0896552	0.0833333	0.516129	0.333333	0.432836	0.404762	0.405405	0.433962
1677	CA-sr-chr4f-1310[INC][78|58/434]	coding	0	1	319636	Fsd1l	M2	0	0.0255224	0.0144944	0.417846	0.2586	0.253999	0.22384	0.346266	0.448477	0.242277	0.00819672	0.0243902
1678	CA-sr-chr10f-656[INC][1817|745/54]	other	0	1	13822	Epb4.1l2	M2	0	0.714299	0.962162	0.751743	0.966818	0.982279	0.987004	1	1	0.973288			0.958848	0.986985	0.985816	1	1	1
1679	CA-sr-chr11r-5210[INC][124|2/262]	coding	0	1	237711	Eml6	M2	0	0	0.0188679	0.037037	0.122807	0.205479	0.289474	0.25	0.137931	0.1	0		0.166667	0.259259	0.2	0.368421	0.314286	0.166667
1680	CA-270163-162534-164363-164417-173549[INC][1/8]	coding	1	1	270163	Myo9a	M2	0	0.495179	0.772406	0.683858	0.72027	0.690647	0.743017	0.707208	0.820007	0.77872	0.526839	0.640719	0.802867	0.753959	0.820433	0.84267	0.842966	0.764957
1681	CA-sr-chr10r-2305[INC][9|721/178]	other	0	0	68778	1110038D17Rik	M2	0	0.505629	0.544593	0.534351	0.766306	0.698354	0.701871	0.646532	0.706981	0.614929	0.73913	0.692308	0.8	0.808219	0.846154	0.84	0.818182	0.75
1682	CA-sr-chr3r-3526[INC][39|1695/150]	coding	0	0	18583	Pde7a	M2	0	0.747079	0.864799	0.865585	0.984248	0.887309	0.821768	0.943319	0.94011	0.968763	0.730612	0.826087	0.985714	0.979592	0.930233	0.979798	0.914894	1
1683	CA-108841-4455-4886-4921-5908[INC][1/40]	NMD_in	1	0	108841	Rdh13	M2	0	0.161788	0.250984	0.437291	0.247203	0.304626	0.31599	0.405171	0.383006	0.363369	0.16	0.169492	0.266348	0.317254	0.359073	0.392405	0.462687	0.540984
1684	CA-407823-127235-144770-144959-150033[INC][6/8]	coding	1	1	407823	Baz2b	M2	0	0.688668	0.708007	0.716317	0.946413	0.892237	0.759516	0.874021	0.919859	0.874141	0.677083	0.699248	0.952941	0.926606	0.863636	0.842697	0.836364	0.857143
1685	CA-20523-3249-7556-7604-8672[INC][1/16][UPT]	other	1	0	20523	Slc25a14	M2	0	0.37383	0.44794	0.777778	0.691895	0.740741	0.768482	0.576734	0.554318	0.647843	0.472222	0.40625	0.875	0.863636	0.72973	0.7	0.696203
1686	CA-sr-chr11f-2587[INC][214|2103/429]	other	0	0	16562	Kif1c	M2	0	0.604982	0.697064	0.676376	0.790824	0.848499	0.752122	0.674351	0.788449	0.755704	0.7	0.757576	0.634783	0.69697	0.709677	0.763158	0.732143	0.805556
1687	CA-18044-12383-13752-13839-17024[INC][13/25]	coding	1	1	18044	Nfya	M2	0	0.520781	0.802333	0.769867	0.916398	0.852288	0.839504	0.714174	0.881613	0.76623	0.591078	0.64557	0.941349	0.885496	0.869565	0.922078	0.946309	0.923077
1688	CA-192656-33722-34852-34976-37389[INC][1/14]	NMD_in	1	0	192656	Ripk2	M2	0	0.228577	0.4423	0.454545	0.666376	0.514397	0.600034	0.449272	0.449858	0.499248	0.125		0.577465	0.372093	0.432836	0.404762	0.542169	0.483871
1689	CA-sr-chr17f-581[INC][319|68/377]	NMD_in	0	0	240034	Zfp760	M2	0	0.0897342	0.117318	0.297297	0.254237	0.283019	0.404255	0.185185	0.513514	NA	0.122449	0.114754	0.484848	0.714286	0.384615	0.580645	0.628571
1690	CA-sr-chr8r-1358[INC][679|702/140]	coding	0	0	244585	Rpgrip1l	M2	0	0.418605	0.7	0.787879	0.666667	0.684211	0.910448	0.666667	0.706422	0.773196	0.548387		0.965517	0.933333	0.886179	0.904762	0.88535	0.93617
1691	CA-24063-3156-3570-3859-5605[INC][7/5][UPT]	other	1	0	24063	Spry1	M2	0	0.402073	0.338079	0.432167	0.457741	0.666475	0.505555	NA	0.666667	NA	0.488372		0.510204	0.853659		0.62963	0.692308
1692	CA-sr-chr6r-2934[INC][53|384/381]	NMD_in	0	0	72306	Zfp777	M2	0	0.212748	0.260194	0.297161	0.401841	0.530964	0.504139	0.419364	0.323439	0.323529	0.375	0.0714286	0.445783	0.418182	0.491525	0.404959	0.411765	0.347826
1693	CA-56427-13314-14704-14797-15734[INC][5/11]	coding	1	0	56427	Tubd1	M2	0	0.0872294	0.204138	0.155552	0.24376	0.256453	0.420583	0.209613	0.372526	0.258892	0.121951	0.219512	0.269841	0.347518	0.25	0.434783	0.339623
1694	CA-320528-23490-28784-28847-33780[INC][1/3]	other	1	0	320528	Vps13c	M2	0	0.516766	0.674419	0.696033	0.813235	0.627464	0.794715	0.780697	0.673786	0.872705	0.414634		0.9	0.882353	0.857143	0.866667	0.84	0.709677
1695	CA-sr-chr13r-1837[INC][506|583/2372]	NMD_in	0	0	212483	Fam193b	M2	0	0.0608935	0.141919	0.232862	0.131074	0.190274	0.123155	0.229328	0.241828	0.283938	0.0548523	0.059761	0.215947	0.22179	0.217391	0.2	0.233503	0.380117
1696	CA-67725-3103-5825-5942-8897[INC][1/13][UPT]	other	1	0	67725	Nudt13	M2	0	0.253333	0.288251	0.27308	0.415929	0.537621	0.324138	0.495827	0.492537	0.383721	0.391304		0.619048	0.602837	0.61039	0.628319	0.683453	0.571429
1697	CA-sr-chr7r-3283[INC][739|808/3889]	coding	0	0	21872	Tjp1	M2	0	0.0151307	0.0451306	0.0718954	0.187755	0.21831	0.15508	0.121535	0.0979667	0.0905861	0.00420168	0.0232558	0.333333	0.245283	0.18649	0.191919	0.180501	0.175399
1698	CA-sr-chr2r-1436[INC][117|401/316]	other	0	0	56406	Ncoa6	M2	0	0.382353	0.290323	0.557895	0.6875	0.724138	0.68	0.428571	0.578947	0.666667	0.25	0.173913	0.359223	0.483871	0.306122	0.472527	0.649123	0.541667
1699	CA-286940-104401-107718-107757-108498[INC][4/7]	coding	1	0	286940	Flnb	M2	0	0.0890224	0.0784279	0.0741845	0.19013	0.259738	0.288345	0.185731	0.177022	0.178173	0.118971	0.0408163	0.119266	0.359551	0.317647	0.218543	0.261682	0.257143
1700	CA-sr-chr11f-3844[INC][554|617/3459]	NMD_in	0	0	66140	Fam33a	M2	0	0.027933	0.065481	0.0662824	0.286465	0.482866	0.279279	0.256552	0.190476	0.195122	0.0283806	0.0124481	0.476923	0.412766	0.492754	0.340314	0.274854	0.189873
1701	CA-22404-4867-11283-11356-24292[INC][9/18]	NMD_in	1	1	22404	Wiz	M2	0	0.431746	0.44804	0.464332	0.476049	0.611447	0.639182	0.488084	0.524318	0.594691	0.442308	0.377049	0.499197	0.640535	0.518182	0.591667	0.540541	0.594595
1702	CA-70088-20885-25505-25563-26176[INC][10/11]	NMD_in	1	1	70088	Meaf6	M2	0	0.262117	0.515063	0.602636	0.522527	0.49162	0.417917	0.535005	0.556001	0.566625	0.483254	0.192982	0.868996	0.769231	0.952381	0.901408	0.862069	0.76
1703	CA-102693-34396-37112-37253-38502[INC][3/9]	coding	1	0	102693	Phldb1	M2	0	0.469629	0.653679	0.778476	0.667244	0.844195	0.756108	0.803976	0.712819	0.572915	0.493827	0.532934	0.830212	0.825112	0.810526	0.75052	0.750588	0.718213
1704	CA-211660-60796-68994-69147-73151[INC][6/6]	coding	1	1	211660	Cspp1	M2	0	0.230835	0.191054	0.497378	0.312828	0.483389	0.469196	0.327731	0.388454	0.403543	0.44086	0.251799	0.4	0.591241	0.462366	0.5	0.514019	0.758621
1705	CA-21689-9671-10038-10182-12830[INC][19/1]	coding	1	0	21689	Tekt1	M2	0	0.642857	0.710367	0.773758	0.690722	0.886792	0.809524	0.92	0.78125	0.727273	0.78125	0.826087	0.75			0.846154	0.941176
1706	CA-19714-3454-13531-13659-53983[INC][3/7][UPT]	NMD_in	1	1	19714	Rev3l	M2	0	0.292696	0.435388	0.468899	0.465429	0.496995	0.519705	0.44801	0.418217	0.382666	0.258065	0.352941	0.473251	0.513228	0.568627	0.476923	0.342466	0.666667
1707	CA-53413-9473-12075-12168-14049[INC][6/15]	coding	1	1	53413	Exoc7	M2	0	0.568037	0.740582	0.579271	0.843054	0.853378	0.776276	0.777402	0.756174	0.753147	0.569423	0.521311	0.924945	0.879966	0.859459	0.864935	0.861944	0.820433
1708	CA-sr-chr5r-578[INC][350|263/203]	other	0	0	68033	Cox19	M2	0	0.291974	0.322867	0.583588	0.25114	0.491705	0.524497	0.571997	0.689802	0.66154	0.294118		0.469388	0.555556	0.724138	0.666667	0.786667	0.829787
1709	CA-21987-102311-107743-107782-115952[INC][3/21][DNT]	coding	1	0	21987	Tpd52l1	M2	0	0.13671	0.264192	0.485599	0.299174	0.342086	0.280638	0.324212	0.384153	0.489416	0.0684932		0.333333	0.322581	0.25	0.454545	0.383459	0.515152
1710	CA-sr-chr5r-4247[INC][4|329/293]	other	0	0	68294	Mfsd10	M2	0	0.368593	0.285595	0.475206	0.450981	0.514849	0.548267	NA	0.384854	0.574397	0.235294		0.33913	0.48		0.380952	0.560976	0.36
1711	CA-sr-chr1f-781[INC][70|80/580]	coding	0	1	70676	Gulp1	M2	0	0.000782189	0.0471701	0.147059	0.138915	0.146667	0.137199	0.388897	0.15671	0.136628	0.0502283	0	0.169811	0.19685	0.115385	0.180723	0.0526316	0.16129
1712	CA-sr-chr15f-101[INC][586|845/1576]	coding	0	0	73692	2410089E03Rik	M2	0	0.15649	0.247866	0.429243	0.228452	0.314687	0.328997	0.335828	0.302191	0.329891	0.196765	0.263804	0.31405	0.40708	0.307359	0.26971	0.350211	0.465753
1713	CA-56515-22659-26068-26176-27745[INC][13/12][DNT]	coding	1	0	56515	Rnf138	M2	0	0.386237	0.379971	0.375301	0.526236	0.586941	0.468852	0.454786	0.470731	0.527051	0.428139	0.259786	0.520661	0.530097	0.434978	0.422111	0.490196	0.47619
1714	CA-209497-3157-3891-4550-73640[INC][2/19][UPT]	other	1	1	209497	Tmem164	M2	0	0.492047	0.548812	0.510431	0.750692	0.626676	0.559694	0.714286	0.784403	0.693548	0.527273	0.460674	0.653061	0.596708	0.803922	0.759494	0.787611	0.617647
1715	CA-226026-58493-61698-61743-62157[INC][4/9]	coding	1	1	226026	Smc5	M2	0	0.726993	0.866331	0.932518	0.915452	0.934838	0.876781	0.786427	0.943117	0.916346	0.587045	0.778894	0.906475	0.9625	0.941463	0.859649	0.911864	0.96875
1716	CA-72313-232303-234830-234848-235620[INC][2/16]	coding	1	1	72313	Fryl	M2	0	0.409729	0.657214	0.584675	0.584585	0.547287	0.598891	0.62427	0.757902	0.674467	0.442623	0.503185	0.775	0.663043	0.746341	0.735294	0.718213	0.606557
1717	CA-sr-chr1f-3744[INC][256|2465/453]	coding	0	0	100039795	Ildr2	M2	0	0.376083	0.866319	0.602689	0.76129	0.822338	0.847465	0.741165	0.757922	0.690743	0.26087		0.859649	0.778689	0.774436	0.66805	0.62963	0.693252
1718	CA-51869-46558-46831-46909-46998[INC][11/7]	coding	1	1	51869	Rif1	M2	0	0.662258	0.722341	0.857219	0.894299	0.788918	0.753877	0.753203	0.876917	0.818961	0.675676	0.627907	0.73913	0.842424	0.85	0.813472	0.944186	0.927928
1719	CA-14011-3432-33600-33759-104578[INC][15/14][UPT]	NMD_in	1	0	14011	Etv6	M2	0	0.378948	0.518418	0.680234	0.507839	0.501079	0.511439	0.603584	0.603264	0.686363	0.468531	0.321429	0.492754	0.535912	0.503876	0.488095	0.550725	0.589041
1720	CA-sr-chr6f-3599[INC][37|573/346]	other	0	0	101187	Parp11	M2	0	0.477855	0.433682	0.53216	0.622001	0.693644	0.466813	0.696571	0.589271	0.747942	0.369369	0.448276	0.517241	0.506494	0.466667	0.677419	0.513514
1721	CA-320528-145224-145927-146011-150567[INC][2/11]	NMD_in	1	0	320528	Vps13c	M2	0	0.314506	0.533981	0.521127	0.659443	0.398336	0.591241	0.638909	0.580507	0.545455	0.39823	0.434783	0.62963	0.513228	0.659864	0.73913	0.740741	0.648148
1722	CA-19699-451717-456008-456144-462136[INC][1/3][DNT]	coding	1	1	19699	Reln	M2	0	0.12698	0.199627	0.237327	0.187814	0.389568	0.200159	0.295129	0.239368	0.233514	0.130435		0.74359	0.857143		0.8
1723	CA-16975-48308-50845-50884-52049[INC][1/4]	coding	1	0	16975	Lrp8	M2	0	0.118164	0.155051	0.224052	0.217704	0.288318	0.353836	0.244889	0.223307	0.145394	0.236052	0.0650888	0.28	0.288321	0.312	0.165289	0.204082	0.153846
1724	CA-16588-8213-12501-12545-12629[INC][25/6]	other	1	0	16588	Kin	M2	0	0.842459	0.725145	0.877539	0.887053	0.895241	0.886328	0.90032	0.939607	0.881556	0.917241	0.848101	0.989637	1	0.976048	0.973094	0.984733	0.951613
1725	CA-233977-51827-53833-53863-56326[INC][6/9]	coding	1	0	233977	Ppfia1	M2	0	0.434726	0.691353	0.745359	0.660012	0.57937	0.619358	0.652665	0.772759	0.718602	0.425926	0.602273	0.830409	0.754045	0.715517	0.671309	0.678756	0.720207
1726	CA-sr-chr2r-3276[INC][157|180/372]	other	0	0			M2	0	0.166667	0.297297	0.364706	0.365079	0.263158	0.285714	0.512195	0.296296	0.404255	0.214286	0.111111	0.244898	0.326316	0.291667	0.28	0.40625
1727	CA-209012-31248-33261-33290-35728[INC][1/7]	NMD_in	1	0	209012	Ulk4	M2	0	0.107413	0.54717	0.354839	0.485714	0.464735	0.428571	NA	0.461538	0.363636	0.1		0.625	0.354839		0.517241	0.459459
1728	CA-17937-6572-6781-6973-7924[INC][5/5][DNT]	coding	1	1	17937	Nab2	M2	0	0.553397	0.560869	0.901448	0.61965	0.79621	0.757889	0.657722	0.773552	0.731613	0.580645		0.715415	0.780172	0.733728	0.777778	0.763047	0.839416
1729	CA-217335-3627-3950-4046-5266[INC][6/5][UPT]	other	1	0	217335	Fbf1	M2	0	0.409125	0.570038	0.852526	0.594714	0.68125	0.658792	0.706919	0.686998	0.547422	0.462295	0.453125	0.646154	0.709571	0.589041	0.632432	0.598253	0.702128
1730	CA-214058-307505-308595-308724-309169[INC][4/3]	coding	1	0	214058	Megf11	M2	0	0.67704	0.525519	0.629707	0.797187	0.857801	0.707604	0.807692	0.708738	0.854113	0.607143		0.771429	0.720588	0.5625	0.581152	0.705882	0.815789
1731	CA-100169-38555-42084-42165-46883[INC][8/14]	coding	1	0	100169	Phactr4	M2	0	0.0800433	0.103867	0.297549	0.1915	0.145475	0.131834	0.25	0.219865	0.215703	0.0840336	0.0595238	0.244444	0.157895	0.272727	0.2	0.306931	0.309091
1732	CA-sr-chrXr-2122[INC][288|769/739]	NMD_in	0	1	67455	Klhl13	M2	0	0.35624	0.431141	0.483145	0.442589	0.518208	0.404457	0.416546	0.442282	0.570289	0.290466		0.529412	0.454545	0.319149	0.5	0.428571	0.409091
1733	CA-21333-4710-5145-5190-5649[INC][25/39]	coding	1	0	21333	Tac1	M2	0	0.275965	0.306625	0.502477	0.355424	0.342047	0.375478	0.384012	0.405596	0.401086	0.346535		0.324503	0.391791	0.493294	0.421894	0.487316	0.451095
1734	CA-17765-3292-6488-6690-18151[INC][14/47][UPT]	NMD_in	1	0	17765	Mtf2	M2	0	0.37983	0.497148	0.633273	0.526819	0.499801	0.531039	0.444216	0.543457	0.635754	0.397436	0.393035	0.570732	0.58952	0.583893	0.484444	0.617329	0.720588
1735	CA-30926-13440-20805-20894-21049[INC][9/170]	NMD_in	1	1	30926	Glrx3	M2	0	0.0485165	0.0718757	0.393599	0.124207	0.136233	0.187933	0.227598	0.23938	0.28811	0.0378875	0.0571429	0.195918	0.262422	0.237389	0.266005	0.363148	0.395683
1736	CA-sr-chr8f-453[INC][106|139/455]	NMD_in	0	0	244310	Dlgap2	M2	0	0.0454545	0.166667	0.105263	0.135802	0.181818	0.14	0.104478	0.246753	0.127273			0.2	0.211268	0.24	0.191011	0.25	0.230769
1737	CA-sr-chr19f-1064[INC][105|208/1436]	NMD_in	0	0	83921	Tmem2	M2	0	0.0428816	0.0590909	0.0893855	0.178808	0.137931	0.0704225	0.205128	0.0833333	0.321429	0.0155902	0.0193548	0.166667	0.170213	0.0649351	0.228916	0.172414	0.142857
1738	CA-207278-138442-140527-140599-144670[INC][5/16]	coding	1	1	207278	Fchsd2	M2	0	0.277662	0.418202	0.342286	0.471144	0.388654	0.325836	0.400182	0.494881	0.424143	0.317895	0.351351	0.512748	0.339806	0.536842	0.463529	0.462687	0.462963
1739	CA-18105-3142-4386-4468-6531[INC][3/22][UPT]	other	1	0	18105	Nqo2	M2	0	0.0802777	0.185979	0.17457	0.161811	0.328307	0.183902	0.134822	0.162111	0.222977	0.0645161		0.396226	0.268966	0.142857	0.140625	0.209302	0.28125
1740	CA-70796-14409-15443-15682-16087[INC][6/1]	other	1	0	70796	Zdhhc1	M2	0	0.588938	0.629921	0.808765	0.692329	0.648719	0.633707	0.748157	0.70297	0.74514	0.461078	0.542857	0.705521	0.602649	0.740741	0.707826	0.722488	0.772595
1741	CA-sr-chr4f-2113[INC][23|629/258]	coding	0	1	73094	Sgip1	M2	0	0.246392	0.52838	0.475615	0.425948	0.611603	0.601684	0.49941	0.31161	0.491823			0.545455	0.551402	0.518072	0.5	0.55	0.486486
1742	CA-sr-chr16f-1839[INC][138|143/806]	other	0	0	20357	Sema5b	M2	0	0.0443038	0.0813953	0.254237	0.0731707	0.142857	0.142857	0.111111	0.127273	0.2	0.0940171	0.008	0.1	0.185185	0.296296	0.188679	0.214953	0.21519
1743	CA-72836-4790-6542-6631-9476[INC][2/8]	other	1	0	72836	Pot1b	M2	0	0.240454	0.210067	0.421553	0.221185	0.384982	0.285714	0.230769	0.418182	0.311564	0.288889	0.342466	0.204819	0.358491	0.454545	0.344262	0.342466	0.421053
1744	CA-20499-49388-49997-50012-52842[INC][1/22]	coding	1	0	20499	Slc12a7	M2	0	0.14179	0.407415	0.442899	0.193586	0.336924	0.224775	NA	0.320011	0.414359	0.164103	0.179104	0.288136	0.183673	0.375	0.121951	0.345455	0.35
1745	CA-74455-15646-18030-18140-19645[INC][12/2]	NMD_ex	1	0	74455	Nsun6	M2	0	0.706919	0.820592	0.759431	0.866961	0.895833	0.766233	0.931005	0.807505	0.663146	0.958333	0.876923	0.938776	0.896104	0.897436	0.908397	0.873874	0.880952
1746	CA-269587-110526-114126-114183-115327[INC][2/7]	coding	1	1	269587	Epb4.1	M2	0	0.546771	0.683692	0.773195	0.790925	0.563944	0.656125	0.714893	0.605091	0.680099	0.70922	0.626667	0.770492		0.576923	0.594595	0.746479	0.566667
1747	CA-sr-chr5r-2125[INC][197|408/542]	NMD_in	0	0	231642	Alkbh2	M2	0	0.163121	0.341176	0.288889	0.242718	0.29771	0.184466	0.37931	0.396226	0.148936	0.125	0.207547	0.476636	0.407407	0.449275	0.415929	0.333333	0.311475
1748	CA-26448-3194-9699-9814-28730[INC][3/6][UPT]	other	1	0	26448	Stk30	M2	0	0.496789	0.69718	0.49661	0.648472	0.726136	0.654748	0.545836	0.578442	0.555963	0.5		0.62069	0.676471	0.627907	0.606557	0.59596
1749	CA-sr-chr19r-294[INC][253|1599/349]	other	0	0	14732	Gpam	M2	0	NA	NA	0.52	0.785714	0.785201	0.808876	0.666667	0.67238	0.495235				0.743961	0.712062	0.598592	0.689655	0.506494
1750	CA-22781-3273-5025-5119-6260[INC][14/5][UPT]	NMD_ex	1	1	22781	Ikzf4	M2	0	0.499863	0.615547	0.53315	0.855372	0.405891	0.744804	0.657373	0.533333	0.566864	0.686275		0.706667	0.591837		0.631579	0.6
1751	CA-sr-chr12r-2320[INC][485|299/691]	coding	0	0	14245	Lpin1	M2	0	0.217391	0.433155	0.390071	0.354839	0.267606	0.439024	0.46789	0.2	0.283019	0.277778	0.236364	0.509434	0.318681	0.322835	0.395833	0.366071	0.373134
1752	CA-24012-417357-419448-419529-435751[INC][1/3][DNT]	coding	1	1	24012	Rgs7	M2	0	0.597837	0.647079	0.539704	0.776055	0.727756	0.670313	0.592928	0.604808	0.583815	0.416667		0.804749	0.773504	0.706992	0.679191	0.640197	0.544627
1753	CA-105841-57607-58426-58554-58862[INC][1/8]	NMD_in	1	0	105841	Dennd3	M2	0	NA	0.411686	0.518519	0.571062	0.61057	0.278201	0.428608	0.463462	0.584915	0.2		0.823529	0.516129	0.612903	0.551724	0.476923	0.454545
1754	CA-sr-chrXr-1727[INC][32|2773/1983]	other	0	1	19655	Rbmx	M2	0	0.34835	0.372221	0.372214	0.481516	0.393705	0.196244	0.341177	0.425414	0.518061	0.601533	0.443439	0.542334	0.326531	0.360825	0.636364	0.551515	0.714286
1755	CA-sr-chr4f-1014[INC][237|176/264]	NMD_in	0	1	53614	Reck	M2	0	0.333333	0.772811	0.520285	0.45	0.32	0.483871	0.657143	0.571917	0.351906	0.191919		0.857143	0.578947	0.375	0.324324	0.276596	0.37931
1756	CA-sr-chr19f-769[INC][114|146/632]	coding	0	0	74760	Rab3il1	M2	0	0.062497	0.28571	0.108105	0.1134	0.124986	0.1	0.170699	0.118642	0.135801	0.0542636	0.241379	0.327434	0.142857	0.259259	0.191011	0.165468	0.0909091
1757	CA-319405-8008-10231-10254-13617[INC][2/2]	other	1	0	319405	D430036J16Rik	M2	0	NA	0.651668	0.565923	0.456998	0.637978	0.600032	0.483304	0.506656	0.819969			0.5	0.574194	0.448276	0.688073	0.6	0.619048
1758	CA-sr-chr8r-1752[INC][90|74/297]	other	0	0			M2	0	NA	0.230769	0.166667	0.111111	0.172414	0.181818	0.375	0.125	0.16			0.172414	0.25	0.239437	0.322581	0.2	0.232558
1759	CA-sr-chr1r-2201[INC][7573|1928/1339]	coding	0	0	269116	Nfasc	M2	0	0.806011	0.907984	0.923172	0.889796	0.759287	0.68974	0.777506	0.899896	0.931298	0.769231	0.660517	0.848485	0.566524	0.662179	0.785946	0.812744	0.900217
1760	CA-50767-3173-4126-4185-4297[INC][9/7][UPT]	other	1	0	50767	Pnpla6	M2	0	0.47529	0.394868	0.536401	0.485882	0.36977	0.399673	0.589175	0.432319	0.328541	0.298701	0.481481	0.534247	0.506494	0.48	0.221053	0.373737	0.411765
1761	CA-sr-chr17r-2095[INC][408|24/110]	other	0	0	170716	Cyp4f13	M2	0	NA	NA	0.692308	0.727271	0.792917	0.937237	0.607843	0.695186	0.41695				0.719298	0.666667	0.480519	0.572816	0.642857
1762	CA-215789-210424-215472-215631-223517[INC][4/1]	coding	1	0	215789	Phactr2	M2	0	0.659305	0.808415	0.651327	0.476155	0.771065	0.6423	0.67147	0.699474	0.585517	0.774648	0.684211	0.657143	0.710526	0.73494	0.731092	0.653179	0.660377
1763	CA-269955-3705-6111-6178-6273[INC][15/1][UPT]	other	1	0	269955	Rccd1	M2	0	0.829051	0.79747	0.875946	0.752293	0.837825	0.632481	0.880364	0.813713	0.757272	0.794872	0.88	0.764706	0.80531	0.815385	0.752212	0.798165	0.833333
1764	CA-sr-chr1f-3629[INC][126|75/130]	NMD_in	0	0	73844	Ankrd45	M2	0	NA	NA	0.317073	0.327323	0.171407	0.485593	0.329074	0.0967742	0.301587			0.555556			0.371429		0.52
1765	CA-sr-chr9f-933[INC][1536|2/292]	other	0	0	100042464	2610203C20Rik	M2	0	0.778976	0.73516	0.82439	0.635036	0.685714	0.92	0.521739	0.644444	0.787234	0.776398	0.74359	0.730337	0.72	0.641026	0.686275	0.566667	0.8
1766	CA-sr-chr15r-2723[INC][200|7/270]	coding	0	1	239420	Csmd3	M2	0	NA	0.45	0.25641	0.34375	0.129412	0.265306	0.575758	0.317073	0.354839			0.24	0.138889	0.285714	0.179487	0.291667	0.375
1767	CA-sr-chr2r-324[INC][2526|5/516]	other	0	0	252966	Cables2	M2	0	0.761006	0.797101	0.860806	0.748918	0.64557	0.642458	0.686957	0.838235	0.805556	0.741176	0.617647	0.659824	0.619835	0.742331	0.641221	0.750943	0.795181
1768	CA-sr-chrXr-1151[INC][3|1957/93]	other	0	0	14933	Gyk	M2	0	0.916794	0.867124	0.905328	0.714511	0.914873	0.858713	0.851776	0.888709	0.865674	1		0.963303	0.9	0.908046	0.918182	0.909836	0.963636
1769	CA-sr-chr4f-287[INC][345|15/434]	NMD_in	0	0	50500	Ttpa	M2	0	NA	0.304348	0.428571	0.289474	0.237288	0.183099	0.25	0.391304	0.325			0.407407	0.157025	0.244444	0.339286	0.278689	0.4
1770	CA-sr-chr9r-2036[INC][1321|1652/643]	coding	0	0	69642	2310046A06Rik	M2	0	NA	0.781881	0.718025	0.556609	0.779609	0.714231	0.746588	0.683662	0.658031			0.645833	0.653465	0.674419	0.636364	0.706329	0.798561
1771	CA-16801-18015-19198-19366-19645[INC][3/33]	coding	1	0	16801	Arhgef1	M2	0	0.768648	0.860054	0.778148	0.678512	0.734632	0.669954	0.743291	0.708493	0.893602	0.324324	0.822222	0.898833	0.685279	0.736264	0.729412	0.802817	0.710526
1772	CA-sr-chr2r-1798[INC][418|490/278]	NMD_ex	0	0	241694	Ralgapa2	M2	0	0.694444	0.59322	0.482993	0.775281	0.6	0.536232	0.54386	0.578947	0.644444	0.777778	0.587302	0.679012	0.621053	0.764706	0.605263	0.822785	0.813953
1773	CA-70552-16121-16357-16494-16701[INC][4/2]	coding	1	0	70552	Lrrc56	M2	0	0.888243	0.90553	0.854742	0.830239	0.675784	0.923077	0.894737	0.695884	0.909182	0.946667	1	0.830508	0.828571	0.642857	0.811321	0.753846	0.724138
1774	CA-229228-5890-6898-6940-10175[INC][2/13]	NMD_in	1	0	229228	Nudt6	M2	0	NA	0.466667	0.172016	0.30874	0.328046	0.272951	0.444264	0.270086	0.222923			0.2	0.352381	0.323529	0.322314	0.309091	0.285714
1775	CA-76229-14071-36995-39398-41082[INC][1/10]	other	1	0	76229	Vmn2r29	M2	0	NA	NA	0.444485	0.12197	0.254931	0.111118	0.354847	0.152548	0.258073				0.16129	0.2	0.152941	0.123288	0.290323
1776	CA-72649-4253-5789-5921-6732[INC][64/4]	other	1	0	72649	Tmem209	M2	0	0.960588	0.933985	0.735683	0.928756	0.926284	0.931048	0.846181	0.810493	0.825092	0.983957	1	0.930348	0.918478	0.875862	0.898734	0.833718	0.839196
1777	CA-170768-78894-81123-81176-82386[INC][7/5][DNT]	coding	1	0	170768	Pfkfb3	M2	0	0.754836	0.714363	0.50058	0.705506	0.694279	0.641886	0.604394	0.729107	0.526459	0.717949	0.698113	0.783784	0.777778	0.735537	0.809264	0.772059	0.693333
1778	CA-58229-21409-22755-22894-23895[INC][1/1]	NMD_ex	1	0	58229	Ccdc48	M2	0	NA	0.714286	0.306667	0.5	0.434036	0.652174	0.561617	0.370404	0.377939				0.862069		0.522388	0.452381	0.333333
1779	CA-13056-3037-6769-7048-9307[INC][15/35][UPT]	other	1	0	13056	Cyb561	M2	0	0.52381	0.5	0.264151	0.51049	0.399433	0.354167	0.457413	0.412322	0.43686	0.615385		0.506024	0.396825	0.607143	0.537415	0.553229	0.466216
1780	CA-69482-17184-18981-19051-20137[INC][29/1]	NMD_ex	1	0	69482	Nup35	M2	0	0.933098	0.740903	0.353846	0.851852	0.586207	0.818182	0.461662	0.555556	0.733333
1781	CA-210544-6918-10732-10848-13758[INC][30/6]	NMD_ex	1	0	210544	Wdr67	M2	0	0.553726	0.65512	0.20128	0.558252	0.432158	0.529287	0.43469	0.290831	0.326343	0.607843	0.714286	0.142857	0.473684	0.5	0.469388	0.538462	0.333333
1782	CA-sr-chr5r-4047[INC][1255|5/125]	other	0	0	100515	Zfp518b	M2	0	0.862514	0.876673	0.811443	0.674641	0.809909	0.728903	0.727539	0.833333	0.847139	0.855556	0.834862	0.863636	0.766667	0.953488	0.843137	0.75	0.925926
1783	CA-sr-chr16r-803[INC][536|633/209]	coding	0	1	208177	Phldb2	M2	0	0.813682	0.89011	0.821885	0.588285	0.699888	0.594386	0.636564	0.888889	0.632848	0.86755	0.869565	0.826087	0.631068	0.571429	0.526882	0.524752	0.432836
1784	CA-52430-3225-7278-7346-7424[INC][56/1][UPT]	other	1	0	52430	Echdc2	M2	0	0.647806	0.76898	0.61469	0.43417	0.526643	0.697114	0.600997	0.452705	0.509352	0.975	0.846154	0.581081	0.671795	0.644068	0.669725	0.586854	0.603604
1785	CA-sr-chr2r-3266[INC][207|147/259]	other	0	0			M2	0	0.490196	0.404762	0.454545	0.314286	0.342466	0.358491	0.365079	0.261905	0.5			0.52381	0.375	0.333333	0.403509	0.517241
[truncated: 1,098 more rows]
