# Supplementary material for: Precise temporal regulation of alternative splicing during neural development
Source: Nat Commun. 2018 Jun 6;9:2189. doi: 10.1038/s41467-018-04559-0 (PMC5989265; doi:10.1038/s41467-018-04559-0)
Supplement: Supplementary file 8 — Supplementary Data 6 [file 41467_2018_4559_MOESM8_ESM.xlsx]

## Sheet: Dataset S6
Supplementary Dataset 6: Summary of sliding window GO analysis (Benjamini FDR<0.005).
#	GO term	P-value	Benjamini	Max stage
1	GO:0098590_plasma_membrane_region_cellular_component	3.5e-06	0.0021	P9
2	GO:0098589_membrane_region_cellular_component	3.1e-06	0.0019	E15.5
3	GO:0016323_basolateral_plasma_membrane_cellular_component	5.5e-06	0.0028	E15.5
4	GO:0051049_regulation_of_transport_biological_process	1.7e-07	0.00019	P7
5	GO:0032879_regulation_of_localization_biological_process	6.2e-08	8.3e-05	E10.5
6	GO:0065008_regulation_of_biological_quality_biological_process	1.8e-06	0.0012	E11.5
7	GO:1990351_transporter_complex_cellular_component	3.7e-08	5.5e-05	E11.5
8	GO:1902495_transmembrane_transporter_complex_cellular_component	2.4e-08	3.9e-05	E11.5
9	GO:0034702_ion_channel_complex_cellular_component	6e-09	1.2e-05	E11.5
10	GO:0086010_membrane_depolarization_during_action_potential_biological_process	7.5e-08	9.7e-05	E10.5
11	GO:0043269_regulation_of_ion_transport_biological_process	9.7e-08	0.00012	E11.5
12	GO:0034765_regulation_of_ion_transmembrane_transport_biological_process	2.1e-09	5.1e-06	E11.5
13	GO:0034762_regulation_of_transmembrane_transport_biological_process	6.1e-09	1.3e-05	E11.5
14	GO:0070588_calcium_ion_transmembrane_transport_biological_process	2.7e-06	0.0017	E11.5
15	GO:0015085_calcium_ion_transmembrane_transporter_activity_molecular_function	1e-05	0.0047	E11.5
16	GO:0098662_inorganic_cation_transmembrane_transport_biological_process	2.3e-08	3.8e-05	E10.5
17	GO:0098655_cation_transmembrane_transport_biological_process	4.5e-07	0.00043	E10.5
18	GO:0098660_inorganic_ion_transmembrane_transport_biological_process	5.2e-08	7.3e-05	E10.5
19	GO:0046873_metal_ion_transmembrane_transporter_activity_molecular_function	2e-09	5e-06	E10.5
20	GO:0022890_inorganic_cation_transmembrane_transporter_activity_molecular_function	2e-07	0.00022	E10.5
21	GO:0008324_cation_transmembrane_transporter_activity_molecular_function	3.9e-06	0.0023	E10.5
22	GO:0034220_ion_transmembrane_transport_biological_process	7.8e-07	0.00066	E10.5
23	GO:0015075_ion_transmembrane_transporter_activity_molecular_function	8.2e-06	0.0039	E10.5
24	GO:0022836_gated_channel_activity_molecular_function	1.8e-10	6.8e-07	E11.5
25	GO:0022803_passive_transmembrane_transporter_activity_molecular_function	8.2e-09	1.6e-05	E11.5
26	GO:0015267_channel_activity_molecular_function	8.2e-09	1.6e-05	E11.5
27	GO:0022838_substrate-specific_channel_activity_molecular_function	5.4e-09	1.1e-05	E11.5
28	GO:0005216_ion_channel_activity_molecular_function	4e-09	8.7e-06	E11.5
29	GO:0006811_ion_transport_biological_process	9.2e-06	0.0042	E10.5
30	GO:0030001_metal_ion_transport_biological_process	7.1e-09	1.4e-05	E10.5
31	GO:0006812_cation_transport_biological_process	2.2e-06	0.0014	E10.5
32	GO:0005261_cation_channel_activity_molecular_function	1.3e-09	3.7e-06	E11.5
33	GO:0006873_cellular_ion_homeostasis_biological_process	5.8e-06	0.003	E10.5
34	GO:0022892_substrate-specific_transporter_activity_molecular_function	2e-06	0.0013	E10.5
35	GO:0005215_transporter_activity_molecular_function	4.2e-06	0.0024	E11.5
36	GO:0034703_cation_channel_complex_cellular_component	1.2e-10	5e-07	E11.5
37	GO:0022843_voltage-gated_cation_channel_activity_molecular_function	3.3e-11	1.6e-07	E11.5
38	GO:0022832_voltage-gated_channel_activity_molecular_function	2e-11	1e-07	E11.5
39	GO:0005244_voltage-gated_ion_channel_activity_molecular_function	2e-11	1e-07	E11.5
40	GO:1903522_regulation_of_blood_circulation_biological_process	8.1e-06	0.0038	E10.5
41	GO:0006816_calcium_ion_transport_biological_process	7.8e-07	0.00066	E11.5
42	GO:0014070_response_to_organic_cyclic_compound_biological_process	1.1e-05	0.0048	E13.5
43	GO:0005245_voltage-gated_calcium_channel_activity_molecular_function	8.6e-06	0.004	E11.5
44	GO:0001508_action_potential_biological_process	8.5e-07	0.00071	E11.5
45	GO:0019228_neuronal_action_potential_biological_process	4.2e-06	0.0024	E11.5
46	GO:0007268_synaptic_transmission_biological_process	4.7e-08	6.8e-05	E15.5
47	GO:0007267_cell-cell_signaling_biological_process	9.1e-07	0.00074	E15.5
48	GO:0023052_signaling_biological_process	2.5e-07	0.00027	E13.5
49	GO:0044700_single_organism_signaling_biological_process	1.5e-07	0.00018	E13.5
50	GO:0008331_high_voltage-gated_calcium_channel_activity_molecular_function	9.1e-06	0.0042	E11.5
51	GO:0005516_calmodulin_binding_molecular_function	4.8e-09	1e-05	E16.5
52	GO:0001505_regulation_of_neurotransmitter_levels_biological_process	4.8e-06	0.0026	E16.5
53	GO:0006836_neurotransmitter_transport_biological_process	1.5e-06	0.0011	E16.5
54	GO:0007269_neurotransmitter_secretion_biological_process	6.8e-06	0.0033	P2
55	GO:0050804_regulation_of_synaptic_transmission_biological_process	3.5e-06	0.0021	E15.5
56	GO:0050806_positive_regulation_of_synaptic_transmission_biological_process	7.7e-09	1.5e-05	E15.5
57	GO:0016082_synaptic_vesicle_priming_biological_process	4.2e-06	0.0024	E15.5
58	GO:0051046_regulation_of_secretion_biological_process	1.7e-06	0.0012	E16.5
59	GO:0016529_sarcoplasmic_reticulum_cellular_component	7.8e-06	0.0037	E17.5
60	GO:0030315_T-tubule_cellular_component	4.7e-07	0.00045	E17.5
61	GO:0050808_synapse_organization_biological_process	1e-06	0.00081	E17.5
62	GO:0016192_vesicle-mediated_transport_biological_process	1e-05	0.0047	E16.5
63	GO:0051962_positive_regulation_of_nervous_system_development_biological_process	3.2e-07	0.00032	P4
64	GO:0051094_positive_regulation_of_developmental_process_biological_process	1.3e-06	0.00096	P4
65	GO:0051240_positive_regulation_of_multicellular_organismal_process_biological_process	6.5e-07	0.00057	P4
66	GO:0051899_membrane_depolarization_biological_process	2.5e-07	0.00026	E17.5
67	GO:0042391_regulation_of_membrane_potential_biological_process	1.4e-08	2.4e-05	E17.5
68	GO:0016020_membrane_cellular_component	5.9e-06	0.003	P4
69	GO:0051130_positive_regulation_of_cellular_component_organization_biological_process	3.8e-06	0.0022	P4
70	GO:2000026_regulation_of_multicellular_organismal_development_biological_process	2.6e-06	0.0017	P5
71	GO:0050793_regulation_of_developmental_process_biological_process	3.7e-06	0.0022	P3
72	GO:0051960_regulation_of_nervous_system_development_biological_process	9.7e-08	0.00012	P5
73	GO:0051239_regulation_of_multicellular_organismal_process_biological_process	1.3e-07	0.00016	P4
74	GO:0051965_positive_regulation_of_synapse_assembly_biological_process	7.7e-06	0.0037	P5
75	GO:0051963_regulation_of_synapse_assembly_biological_process	3.7e-06	0.0022	P5
76	GO:0050807_regulation_of_synapse_organization_biological_process	6e-08	8.2e-05	P5
77	GO:0030534_adult_behavior_biological_process	4.8e-06	0.0026	P3
78	GO:0044449_contractile_fiber_part_cellular_component	8.2e-08	0.00011	P5
79	GO:0030018_Z_disc_cellular_component	2.4e-07	0.00026	P5
80	GO:0030673_axolemma_cellular_component	4.1e-06	0.0023	P4
81	GO:0005488_binding_molecular_function	3.9e-07	0.00039	P5
82	GO:0048869_cellular_developmental_process_biological_process	4.7e-08	6.7e-05	P5
83	GO:0008017_microtubule_binding_molecular_function	8.1e-06	0.0038	P3
84	GO:0017124_SH3_domain_binding_molecular_function	3e-06	0.0019	P5
85	GO:0044707_single-multicellular_organism_process_biological_process	9.1e-07	0.00074	P6
86	GO:0032501_multicellular_organismal_process_biological_process	1.1e-06	0.00089	P6
87	GO:0043194_axon_initial_segment_cellular_component	7.4e-10	2.3e-06	E17.5
88	GO:0050877_neurological_system_process_biological_process	1.8e-06	0.0012	P6
89	GO:0003008_system_process_biological_process	1.7e-06	0.0012	P2
90	GO:0051649_establishment_of_localization_in_cell_biological_process	1e-05	0.0046	P7
91	GO:0045202_synapse_cellular_component	3.6e-11	1.7e-07	P9
92	GO:0007165_signal_transduction_biological_process	1.2e-06	0.00091	P9
93	GO:0001725_stress_fiber_cellular_component	3e-06	0.0018	P9
94	GO:0032432_actin_filament_bundle_cellular_component	3.9e-06	0.0023	P9
95	GO:0042641_actomyosin_cellular_component	1.9e-06	0.0013	P9
96	GO:0032403_protein_complex_binding_molecular_function	2.3e-07	0.00025	P5
97	GO:0005737_cytoplasm_cellular_component	3e-08	4.7e-05	P7
98	GO:0003779_actin_binding_molecular_function	1.5e-07	0.00018	P9
99	GO:0008092_cytoskeletal_protein_binding_molecular_function	6.9e-13	5.4e-09	P6
100	GO:0044456_synapse_part_cellular_component	1.3e-17	1.3e-10	P6
101	GO:0014069_postsynaptic_density_cellular_component	5.7e-15	2.1e-10	P6
102	GO:0097481_neuronal_postsynaptic_density_cellular_component	1.2e-10	5.1e-07	P9
103	GO:0045211_postsynaptic_membrane_cellular_component	8.2e-10	2.5e-06	P6
104	GO:0097060_synaptic_membrane_cellular_component	5.8e-13	4.6e-09	P6
105	GO:0032989_cellular_component_morphogenesis_biological_process	2.7e-07	0.00028	P5
106	GO:0051128_regulation_of_cellular_component_organization_biological_process	1e-06	0.00081	P9
107	GO:0033267_axon_part_cellular_component	2.4e-09	5.7e-06	P6
108	GO:0044463_cell_projection_part_cellular_component	1.5e-15	9.9e-11	P7
109	GO:0006810_transport_biological_process	7.6e-07	0.00064	P9
110	GO:0051234_establishment_of_localization_biological_process	1.5e-07	0.00018	P6
111	GO:0051179_localization_biological_process	2.5e-10	9.1e-07	P6
112	GO:0030425_dendrite_cellular_component	1.6e-08	2.8e-05	P9
113	GO:0007409_axonogenesis_biological_process	1e-05	0.0045	P9
114	GO:0005856_cytoskeleton_cellular_component	2e-11	1.1e-07	P7
115	GO:0005911_cell-cell_junction_cellular_component	2.4e-10	8.6e-07	P8
116	GO:0030054_cell_junction_cellular_component	5.7e-16	4.8e-11	P7
117	GO:0007010_cytoskeleton_organization_biological_process	5.8e-07	0.00053	P8
118	GO:0016043_cellular_component_organization_biological_process	8.2e-13	6.2e-09	P8
119	GO:0071840_cellular_component_organization_or_biogenesis_biological_process	2.3e-12	1.5e-08	P8
120	GO:0044430_cytoskeletal_part_cellular_component	5.3e-08	7.5e-05	P9
121	GO:0070161_anchoring_junction_cellular_component	7.8e-06	0.0037	P8
122	GO:0030030_cell_projection_organization_biological_process	8.8e-08	0.00011	P8
123	GO:0050789_regulation_of_biological_process_biological_process	1.3e-07	0.00015	P9
124	GO:0050794_regulation_of_cellular_process_biological_process	4.9e-08	6.9e-05	P9
125	GO:0065007_biological_regulation_biological_process	1e-09	3e-06	P9
126	GO:0005623_cell_cellular_component	4.5e-07	0.00043	P7
127	GO:0005886_plasma_membrane_cellular_component	5e-11	2.3e-07	P9
128	GO:0032990_cell_part_morphogenesis_biological_process	1.1e-06	0.00085	P7
129	GO:0048858_cell_projection_morphogenesis_biological_process	3.6e-07	0.00036	P7
130	GO:0048812_neuron_projection_morphogenesis_biological_process	3.3e-07	0.00034	P7
131	GO:0048522_positive_regulation_of_cellular_process_biological_process	3.1e-06	0.0019	P7
132	GO:0048518_positive_regulation_of_biological_process_biological_process	1.3e-06	0.00096	P7
133	GO:0044459_plasma_membrane_part_cellular_component	1.8e-15	1.1e-10	P6
134	GO:0097458_neuron_part_cellular_component	1.7e-17	3.2e-11	P6
135	GO:0042995_cell_projection_cellular_component	3.2e-15	1.4e-10	P7
136	GO:1902578_single-organism_localization_biological_process	1.3e-08	2.3e-05	P9
137	GO:0045216_cell-cell_junction_organization_biological_process	5.4e-06	0.0028	P8
138	GO:0044763_single-organism_cellular_process_biological_process	7.2e-09	1.4e-05	P9
139	GO:0019904_protein_domain_specific_binding_molecular_function	1e-05	0.0047	P9
140	GO:0071822_protein_complex_subunit_organization_biological_process	9.2e-07	0.00076	P9
141	GO:0044802_single-organism_membrane_organization_biological_process	8.7e-06	0.004	P7
142	GO:0051641_cellular_localization_biological_process	8.7e-06	0.0041	P6
143	GO:0072657_protein_localization_to_membrane_biological_process	6.6e-07	0.00058	P6
144	GO:1902580_single-organism_cellular_localization_biological_process	1e-05	0.0046	P6
145	GO:0006928_movement_of_cell_or_subcellular_component_biological_process	6.1e-06	0.0031	P5
146	GO:0060627_regulation_of_vesicle-mediated_transport_biological_process	1.3e-07	0.00015	P7
147	GO:0044297_cell_body_cellular_component	3.6e-08	5.5e-05	P7
148	GO:0043025_neuronal_cell_body_cellular_component	1.9e-09	4.7e-06	P7
149	GO:0022607_cellular_component_assembly_biological_process	2e-08	3.4e-05	P9
150	GO:0044699_single-organism_process_biological_process	7.1e-08	9.3e-05	P9
151	GO:0009987_cellular_process_biological_process	4.5e-06	0.0025	P9
152	GO:0030165_PDZ_domain_binding_molecular_function	8.3e-07	0.00069	P9
153	GO:0022610_biological_adhesion_biological_process	1.3e-06	0.00097	P8
154	GO:0007155_cell_adhesion_biological_process	1.3e-06	0.00097	P8
155	GO:0044765_single-organism_transport_biological_process	4.5e-06	0.0025	P9
156	GO:0043005_neuron_projection_cellular_component	1.9e-10	7.2e-07	E10.5
157	GO:0032502_developmental_process_biological_process	1.1e-05	0.0048	E9.5
158	GO:0005515_protein_binding_molecular_function	1.7e-09	4.5e-06	P7
