# Supplementary material for: Precise temporal regulation of alternative splicing during neural development
Source: Nat Commun. 2018 Jun 6;9:2189. doi: 10.1038/s41467-018-04559-0 (PMC5989265; doi:10.1038/s41467-018-04559-0)
Supplement: Supplementary file 9 — Supplementary Data 7 [file 41467_2018_4559_MOESM9_ESM.xlsx]

## Sheet: Dataset S7
Supplementary Dataset 7: Summary of module GO analysis (Benjamini FDR<0.05).
	Benjamini FDR						-LOG10(Benjamini FDR)
GO term	M1	M2	M3	M4	min FDR	Top module	–log(M1.core)	–log(M2.core)	–log(M3.core)	–log(M4.core)
GO:0097458_neuron_part_cellular_component	1.47709e-12	4.44509e-09	1	1	1.47709e-12	1	11.8306	8.35212	0	0
GO:0044456_synapse_part_cellular_component	1.59134e-12	0.00336712	1	1	1.59134e-12	1	11.7982	2.47274	0	0
GO:0030054_cell_junction_cellular_component	2.51491e-11	2.55611e-05	1	1	2.51491e-11	1	10.5995	4.59242	0	0
GO:0042995_cell_projection_cellular_component	3.15641e-11	1.07537e-06	1	1	3.15641e-11	1	10.5008	5.96844	0	0
GO:0044459_plasma_membrane_part_cellular_component	3.48918e-11	6.55768e-07	1	1	3.48918e-11	1	10.4573	6.18325	0	0
GO:0044463_cell_projection_part_cellular_component	7.1218e-11	0.000169913	1	1	7.1218e-11	1	10.1474	3.76977	0	0
GO:0014069_postsynaptic_density_cellular_component	1.87454e-10	0.0368271	1	0.212259	1.87454e-10	1	9.7271	1.43383	0	0.673135
GO:0008092_cytoskeletal_protein_binding_molecular_function	1.34313e-09	0.00403392	1	1	1.34313e-09	1	8.87188	2.39427	0	0
GO:0005856_cytoskeleton_cellular_component	8.76261e-09	0.538271	1	1	8.76261e-09	1	8.05737	0.268999	0	0
GO:0097481_neuronal_postsynaptic_density_cellular_component	1.19391e-07	0.652958	1	0.217433	1.19391e-07	1	6.92303	0.185115	0	0.662674
GO:0097060_synaptic_membrane_cellular_component	2.93962e-07	0.0498725	1	1	2.93962e-07	1	6.53171	1.30214	0	0
GO:0016043_cellular_component_organization_biological_process	2.9937e-07	0.119849	1	1	2.9937e-07	1	6.52379	0.921366	0	0
GO:0043005_neuron_projection_cellular_component	6.68144e-07	7.13674e-05	1	1	6.68144e-07	1	6.17513	4.1465	0	0
GO:0071840_cellular_component_organization_or_biogenesis_biological_process	7.72511e-07	0.188637	1	1	7.72511e-07	1	6.1121	0.724374	0	0
GO:0051179_localization_biological_process	1.05561e-06	0.00109328	1	1	1.05561e-06	1	5.9765	2.96127	0	0
GO:0045211_postsynaptic_membrane_cellular_component	2.09604e-06	0.190974	1	1	2.09604e-06	1	5.6786	0.719026	0	0
GO:0005911_cell-cell_junction_cellular_component	3.01723e-06	0.455052	1	1	3.01723e-06	1	5.52039	0.341939	0	0
GO:0044430_cytoskeletal_part_cellular_component	3.8348e-06	0.908423	1	1	3.8348e-06	1	5.41626	0.0417119	0	0
GO:0030425_dendrite_cellular_component	1.30578e-05	0.0361789	1	1	1.30578e-05	1	4.88413	1.44154	0	0
GO:0005515_protein_binding_molecular_function	2.86267e-05	8.61045e-05	1	1	2.86267e-05	1	4.54323	4.06497	0	0
GO:0007010_cytoskeleton_organization_biological_process	3.09845e-05	0.303425	1	1	3.09845e-05	1	4.50885	0.517949	0	0
GO:0065007_biological_regulation_biological_process	3.18975e-05	0.273928	1	1	3.18975e-05	1	4.49624	0.562363	0	0
GO:0005737_cytoplasm_cellular_component	3.24864e-05	0.842471	1	1	3.24864e-05	1	4.4883	0.0744448	0	0
GO:0043025_neuronal_cell_body_cellular_component	3.44376e-05	0.00714898	1	1	3.44376e-05	1	4.46297	2.14576	0	0
GO:1902578_single-organism_localization_biological_process	7.30194e-05	0.00311843	1	1	7.30194e-05	1	4.13656	2.50606	0	0
GO:0043194_axon_initial_segment_cellular_component	7.46297e-05	0.00868783	1	1	7.46297e-05	1	4.12709	2.06109	0	0
GO:0030030_cell_projection_organization_biological_process	8.60652e-05	0.692062	1	1	8.60652e-05	1	4.06517	0.159855	0	0
GO:0044763_single-organism_cellular_process_biological_process	0.000110763	0.0294514	1	1	0.000110763	1	3.9556	1.53089	0	0
GO:0003779_actin_binding_molecular_function	0.000172169	0.866165	1	1	0.000172169	1	3.76405	0.0623996	0	0
GO:0033267_axon_part_cellular_component	0.000173197	0.0080655	1	1	0.000173197	1	3.76146	2.09337	0	0
GO:0050794_regulation_of_cellular_process_biological_process	0.000246988	0.476431	1	1	0.000246988	1	3.60732	0.322	0	0
GO:0044297_cell_body_cellular_component	0.000253027	0.0247909	1	1	0.000253027	1	3.59683	1.60571	0	0
GO:0051234_establishment_of_localization_biological_process	0.000690543	0.0110281	1	1	0.000690543	1	3.16081	1.9575	0	0
GO:0050789_regulation_of_biological_process_biological_process	0.000819837	0.217312	1	1	0.000819837	1	3.08627	0.662916	0	0
GO:0001725_stress_fiber_cellular_component	0.000856292	1	1	1	0.000856292	1	3.06738	0	0	0
GO:0060627_regulation_of_vesicle-mediated_transport_biological_process	0.000901604	0.0420078	1	1	0.000901604	1	3.04498	1.37667	0	0
GO:0044707_single-multicellular_organism_process_biological_process	0.000910594	0.0287616	1	1	0.000910594	1	3.04068	1.54119	0	0
GO:0051128_regulation_of_cellular_component_organization_biological_process	0.000910594	0.238519	1	0.50081	0.000910594	1	3.04068	0.622477	0	0.300327
GO:0051640_organelle_localization_biological_process	0.000985965	0.24656	1	1	0.000985965	1	3.00614	0.608077	0	0
GO:0032501_multicellular_organismal_process_biological_process	0.00106921	0.0236756	1	1	0.00106921	1	2.97094	1.6257	0	0
GO:0042641_actomyosin_cellular_component	0.00107944	0.790831	1	1	0.00107944	1	2.9668	0.101916	0	0
GO:0032432_actin_filament_bundle_cellular_component	0.00108515	1	1	1	0.00108515	1	2.96451	0	0	0
GO:0048518_positive_regulation_of_biological_process_biological_process	0.00143542	0.37677	1	1	0.00143542	1	2.84302	0.423924	0	0
GO:0044449_contractile_fiber_part_cellular_component	0.001775	0.0103637	1	1	0.001775	1	2.7508	1.98449	0	0
GO:0070161_anchoring_junction_cellular_component	0.00212514	1	1	1	0.00212514	1	2.67261	0	0	0
GO:0048812_neuron_projection_morphogenesis_biological_process	0.0026093	1	1	1	0.0026093	1	2.58348	0	0	0
GO:0065008_regulation_of_biological_quality_biological_process	0.0026858	0.0174271	1	1	0.0026858	1	2.57093	1.75877	0	0
GO:0007165_signal_transduction_biological_process	0.00287927	0.977438	1	1	0.00287927	1	2.54072	0.00991086	0	0
GO:0006928_movement_of_cell_or_subcellular_component_biological_process	0.00326653	0.0692636	1	1	0.00326653	1	2.48591	1.15949	0	0
GO:1990351_transporter_complex_cellular_component	0.00329349	0.00380248	1	1	0.00329349	1	2.48234	2.41993	0	0
GO:0003008_system_process_biological_process	0.00334683	0.0217366	1	1	0.00334683	1	2.47537	1.66281	0	0
GO:0051641_cellular_localization_biological_process	0.0034048	0.514051	1	1	0.0034048	1	2.46791	0.288994	0	0
GO:0005912_adherens_junction_cellular_component	0.0037903	1	1	1	0.0037903	1	2.42133	0	0	0
GO:0044699_single-organism_process_biological_process	0.00381282	0.0272214	1	1	0.00381282	1	2.41875	1.56509	0	0
GO:0043232_intracellular_non-membrane-bounded_organelle_cellular_component	0.00413895	1	1	1	0.00413895	1	2.38311	0	0	0
GO:0043228_non-membrane-bounded_organelle_cellular_component	0.00413895	1	1	1	0.00413895	1	2.38311	0	0	0
GO:0048869_cellular_developmental_process_biological_process	0.00421246	0.254733	1	1	0.00421246	1	2.37546	0.593914	0	0
GO:0032989_cellular_component_morphogenesis_biological_process	0.00511194	1	1	1	0.00511194	1	2.29141	0	0	0
GO:0032502_developmental_process_biological_process	0.00511483	0.124547	1	1	0.00511483	1	2.29117	0.904668	0	0
GO:0022607_cellular_component_assembly_biological_process	0.00515188	0.0362466	1	1	0.00515188	1	2.28803	1.44073	0	0
GO:0050793_regulation_of_developmental_process_biological_process	0.00515694	0.341925	1	1	0.00515694	1	2.28761	0.466069	0	0
GO:0007155_cell_adhesion_biological_process	0.00521251	1	1	1	0.00521251	1	2.28295	0	0	0
GO:0022610_biological_adhesion_biological_process	0.00521251	1	1	1	0.00521251	1	2.28295	0	0	0
GO:0048522_positive_regulation_of_cellular_process_biological_process	0.00583406	0.678476	1	1	0.00583406	1	2.23403	0.168466	0	0
GO:0051239_regulation_of_multicellular_organismal_process_biological_process	0.00608574	0.0136606	1	1	0.00608574	1	2.21569	1.86453	0	0
GO:0051130_positive_regulation_of_cellular_component_organization_biological_process	0.0061024	0.400586	1	1	0.0061024	1	2.2145	0.397305	0	0
GO:0048858_cell_projection_morphogenesis_biological_process	0.00757064	0.923975	1	1	0.00757064	1	2.12087	0.03434	0	0
GO:0044767_single-organism_developmental_process_biological_process	0.00783595	0.114292	1	1	0.00783595	1	2.10591	0.941983	0	0
GO:0030165_PDZ_domain_binding_molecular_function	0.00894737	1	1	1	0.00894737	1	2.0483	0	0	0
GO:0006810_transport_biological_process	0.00896135	0.0300803	1	1	0.00896135	1	2.04763	1.52172	0	0
GO:0007409_axonogenesis_biological_process	0.0092262	1	1	1	0.0092262	1	2.03498	0	0	0
GO:0030100_regulation_of_endocytosis_biological_process	0.0092262	0.480505	1	1	0.0092262	1	2.03498	0.318302	0	0
GO:0051960_regulation_of_nervous_system_development_biological_process	0.0100095	0.0814682	1	1	0.0100095	1	1.99959	1.08901	0	0
GO:0005623_cell_cellular_component	0.0100623	0.0387647	1	1	0.0100623	1	1.9973	1.41156	0	0
GO:0032403_protein_complex_binding_molecular_function	0.0100826	0.231397	1	1	0.0100826	1	1.99643	0.635641	0	0
GO:0005913_cell-cell_adherens_junction_cellular_component	0.0104355	1	1	1	0.0104355	1	1.98149	0	0	0
GO:0019904_protein_domain_specific_binding_molecular_function	0.0112958	1	1	1	0.0112958	1	1.94708	0	0	0
GO:0050877_neurological_system_process_biological_process	0.011361	0.485492	1	1	0.011361	1	1.94458	0.313817	0	0
GO:0060284_regulation_of_cell_development_biological_process	0.0116894	0.692989	1	1	0.0116894	1	1.93221	0.159274	0	0
GO:0005874_microtubule_cellular_component	0.0139135	0.99261	1	1	0.0139135	1	1.85656	0.00322116	0	0
GO:0030695_GTPase_regulator_activity_molecular_function	0.0156605	1	1	1	0.0156605	1	1.80519	0	0	0
GO:0032990_cell_part_morphogenesis_biological_process	0.0172856	0.883957	1	1	0.0172856	1	1.76232	0.0535689	0	0
GO:0022604_regulation_of_cell_morphogenesis_biological_process	0.0173516	1	1	0.0582196	0.0173516	1	1.76066	0	0	1.23493
GO:0030018_Z_disc_cellular_component	0.0174092	0.13483	1	1	0.0174092	1	1.75922	0.870213	0	0
GO:0032589_neuron_projection_membrane_cellular_component	0.0174853	1	1	1	0.0174853	1	1.75733	0	0	0
GO:0072657_protein_localization_to_membrane_biological_process	0.0178998	1	1	1	0.0178998	1	1.74715	0	0	0
GO:0033270_paranode_region_of_axon_cellular_component	0.0192463	1	1	1	0.0192463	1	1.71565	0	0	0
GO:0045807_positive_regulation_of_endocytosis_biological_process	0.0210503	1	1	1	0.0210503	1	1.67674	0	0	0
GO:0009987_cellular_process_biological_process	0.0213854	1	1	1	0.0213854	1	1.66988	0	0	0
GO:0031256_leading_edge_membrane_cellular_component	0.0230291	0.60805	1	1	0.0230291	1	1.63772	0.216061	0	0
GO:0005096_GTPase_activator_activity_molecular_function	0.023741	0.752279	1	1	0.023741	1	1.6245	0.123621	0	0
GO:0055083_monovalent_inorganic_anion_homeostasis_biological_process	0.0263354	0.287005	1	1	0.0263354	1	1.57946	0.542111	0	0
GO:0006996_organelle_organization_biological_process	0.027172	1	1	1	0.027172	1	1.56588	0	0	0
GO:0051656_establishment_of_organelle_localization_biological_process	0.0271968	0.165192	1	1	0.0271968	1	1.56548	0.782011	0	0
GO:0048471_perinuclear_region_of_cytoplasm_cellular_component	0.0272158	0.567015	1	1	0.0272158	1	1.56518	0.246405	0	0
GO:0007045_cell-substrate_adherens_junction_assembly_biological_process	0.0273463	1	1	1	0.0273463	1	1.5631	0	0	0
GO:0035418_protein_localization_to_synapse_biological_process	0.0273463	1	1	1	0.0273463	1	1.5631	0	0	0
GO:0048041_focal_adhesion_assembly_biological_process	0.0273463	1	1	1	0.0273463	1	1.5631	0	0	0
GO:0072661_protein_targeting_to_plasma_membrane_biological_process	0.0273463	1	1	1	0.0273463	1	1.5631	0	0	0
GO:0005488_binding_molecular_function	0.0320833	0.0456191	1	1	0.0320833	1	1.49372	1.34085	0	0
GO:0071822_protein_complex_subunit_organization_biological_process	0.0339182	0.480277	1	1	0.0339182	1	1.46957	0.318508	0	0
GO:0045686_negative_regulation_of_glial_cell_differentiation_biological_process	0.0339774	1	1	1	0.0339774	1	1.46881	0	0	0
GO:0050767_regulation_of_neurogenesis_biological_process	0.034115	0.427814	1	1	0.034115	1	1.46705	0.368745	0	0
GO:0008017_microtubule_binding_molecular_function	0.036169	0.254077	1	1	0.036169	1	1.44166	0.595035	0	0
GO:0045664_regulation_of_neuron_differentiation_biological_process	0.036198	0.979688	1	0.923106	0.036198	1	1.44132	0.00891221	0	0.0347484
GO:0051647_nucleus_localization_biological_process	0.0364476	0.502596	1	1	0.0364476	1	1.43833	0.298781	0	0
GO:0070509_calcium_ion_import_biological_process	0.0364476	0.132569	1	1	0.0364476	1	1.43833	0.877557	0	0
GO:0034705_potassium_channel_complex_cellular_component	0.036878	0.114955	1	1	0.036878	1	1.43323	0.939472	0	0
GO:0007017_microtubule-based_process_biological_process	0.0381533	1	1	1	0.0381533	1	1.41847	0	0	0
GO:0005813_centrosome_cellular_component	0.0385604	1	1	1	0.0385604	1	1.41386	0	0	0
GO:0006612_protein_targeting_to_membrane_biological_process	0.0420373	1	1	1	0.0420373	1	1.37637	0	0	0
GO:0060589_nucleoside-triphosphatase_regulator_activity_molecular_function	0.0432958	0.799006	1	1	0.0432958	1	1.36355	0.0974497	0	0
GO:0045216_cell-cell_junction_organization_biological_process	0.0433806	0.978937	1	1	0.0433806	1	1.3627	0.00924527	0	0
GO:0045185_maintenance_of_protein_location_biological_process	0.0433806	1	1	1	0.0433806	1	1.3627	0	0	0
GO:0009653_anatomical_structure_morphogenesis_biological_process	0.0457216	0.0552556	1	1	0.0457216	1	1.33988	1.25762	0	0
GO:0072509_divalent_inorganic_cation_transmembrane_transporter_activity_molecular_function	0.0484032	0.0812527	1	1	0.0484032	1	1.31513	1.09016	0	0
GO:0051651_maintenance_of_location_in_cell_biological_process	0.0497934	1	1	1	0.0497934	1	1.30283	0	0	0
GO:0005886_plasma_membrane_cellular_component	3.0076e-06	1.4678e-06	1	1	1.4678e-06	2	5.52178	5.83333	0	0
GO:0022843_voltage-gated_cation_channel_activity_molecular_function	0.00263711	2.14336e-06	1	1	2.14336e-06	2	2.57887	5.6689	0	0
GO:0005244_voltage-gated_ion_channel_activity_molecular_function	0.00778329	3.27489e-06	1	1	3.27489e-06	2	2.10884	5.4848	0	0
GO:0022832_voltage-gated_channel_activity_molecular_function	0.00778329	3.27489e-06	1	1	3.27489e-06	2	2.10884	5.4848	0	0
GO:0045202_synapse_cellular_component	5.51381e-05	3.9131e-06	1	1	3.9131e-06	2	4.25855	5.40748	0	0
GO:0034765_regulation_of_ion_transmembrane_transport_biological_process	0.00337865	5.53759e-06	1	1	5.53759e-06	2	2.47126	5.25668	0	0
GO:0034762_regulation_of_transmembrane_transport_biological_process	0.00684704	1.92901e-05	1	1	1.92901e-05	2	2.1645	4.71467	0	0
GO:0022836_gated_channel_activity_molecular_function	0.00614089	3.14268e-05	1	1	3.14268e-05	2	2.21177	4.5027	0	0
GO:0034703_cation_channel_complex_cellular_component	0.00513206	3.4687e-05	1	1	3.4687e-05	2	2.28971	4.45983	0	0
GO:0042391_regulation_of_membrane_potential_biological_process	0.0537517	7.3971e-05	1	1	7.3971e-05	2	1.26961	4.13094	0	0
GO:0023052_signaling_biological_process	0.0551359	8.96141e-05	1	1	8.96141e-05	2	1.25857	4.04762	0	0
GO:0005516_calmodulin_binding_molecular_function	0.00709435	9.62678e-05	1	1	9.62678e-05	2	2.14909	4.01652	0	0
GO:0032879_regulation_of_localization_biological_process	0.000399574	9.82322e-05	1	1	9.82322e-05	2	3.3984	4.00775	0	0
GO:0046873_metal_ion_transmembrane_transporter_activity_molecular_function	0.00645001	0.000132557	1	1	0.000132557	2	2.19044	3.8776	0	0
GO:0043269_regulation_of_ion_transport_biological_process	0.00563618	0.000149269	1	1	0.000149269	2	2.24901	3.82603	0	0
GO:0044700_single_organism_signaling_biological_process	0.0402103	0.000164346	1	1	0.000164346	2	1.39566	3.78424	0	0
GO:0044057_regulation_of_system_process_biological_process	0.36598	0.000178744	1	1	0.000178744	2	0.436543	3.74777	0	0
GO:0005261_cation_channel_activity_molecular_function	0.00422623	0.000180055	1	1	0.000180055	2	2.37405	3.7446	0	0
GO:0007268_synaptic_transmission_biological_process	0.158001	0.000217423	1	1	0.000217423	2	0.80134	3.66269	0	0
GO:0030001_metal_ion_transport_biological_process	0.0346108	0.000230972	1	1	0.000230972	2	1.46079	3.63644	0	0
GO:0005216_ion_channel_activity_molecular_function	0.0164968	0.000445379	1	1	0.000445379	2	1.7826	3.35127	0	0
GO:0022838_substrate-specific_channel_activity_molecular_function	0.0198218	0.000591428	1	1	0.000591428	2	1.70286	3.2281	0	0
GO:0051049_regulation_of_transport_biological_process	0.00258331	0.000692195	1	1	0.000692195	2	2.58782	3.15977	0	0
GO:0015267_channel_activity_molecular_function	0.0259505	0.000860999	1	1	0.000860999	2	1.58585	3.065	0	0
GO:0022803_passive_transmembrane_transporter_activity_molecular_function	0.0259505	0.000860999	1	1	0.000860999	2	1.58585	3.065	0	0
GO:0006816_calcium_ion_transport_biological_process	0.219605	0.000918403	1	1	0.000918403	2	0.658357	3.03697	0	0
GO:0034702_ion_channel_complex_cellular_component	0.00226288	0.000941567	1	1	0.000941567	2	2.64534	3.02615	0	0
GO:1903522_regulation_of_blood_circulation_biological_process	1	0.00107968	1	1	0.00107968	2	0	2.96671	0	0
GO:0098662_inorganic_cation_transmembrane_transport_biological_process	0.0606836	0.00108562	1	1	0.00108562	2	1.21693	2.96432	0	0
GO:0001508_action_potential_biological_process	0.315482	0.0023268	1	1	0.0023268	2	0.501025	2.63324	0	0
GO:0086010_membrane_depolarization_during_action_potential_biological_process	0.102375	0.00233931	1	1	0.00233931	2	0.989806	2.63091	0	0
GO:1902495_transmembrane_transporter_complex_cellular_component	0.00576195	0.00292733	1	1	0.00292733	2	2.23943	2.53353	0	0
GO:0003012_muscle_system_process_biological_process	0.64512	0.00293132	1	1	0.00293132	2	0.19036	2.53294	0	0
GO:0050806_positive_regulation_of_synaptic_transmission_biological_process	1	0.00293132	1	1	0.00293132	2	0	2.53294	0	0
GO:0098660_inorganic_ion_transmembrane_transport_biological_process	0.0300611	0.00305743	1	1	0.00305743	2	1.52199	2.51464	0	0
GO:0006936_muscle_contraction_biological_process	0.428257	0.0031736	1	1	0.0031736	2	0.368295	2.49845	0	0
GO:0055074_calcium_ion_homeostasis_biological_process	0.479661	0.00334929	1	1	0.00334929	2	0.319066	2.47505	0	0
GO:0007267_cell-cell_signaling_biological_process	0.352905	0.00340592	1	1	0.00340592	2	0.452342	2.46777	0	0
GO:0051899_membrane_depolarization_biological_process	0.199806	0.00512904	1	1	0.00512904	2	0.699392	2.28996	0	0
GO:0006873_cellular_ion_homeostasis_biological_process	0.704745	0.00512995	1	1	0.00512995	2	0.151968	2.28989	0	0
GO:0016020_membrane_cellular_component	0.0592171	0.00562867	1	0.733879	0.00562867	2	1.22755	2.24959	0	0.134375
GO:0022890_inorganic_cation_transmembrane_transporter_activity_molecular_function	0.0561296	0.00607924	1	1	0.00607924	2	1.25081	2.21615	0	0
GO:0006874_cellular_calcium_ion_homeostasis_biological_process	0.40264	0.00647965	1	1	0.00647965	2	0.395083	2.18845	0	0
GO:0055082_cellular_chemical_homeostasis_biological_process	1	0.00779422	1	1	0.00779422	2	0	2.10823	0	0
GO:0070588_calcium_ion_transmembrane_transport_biological_process	0.10671	0.00780407	1	1	0.00780407	2	0.971797	2.10768	0	0
GO:0005245_voltage-gated_calcium_channel_activity_molecular_function	0.0606825	0.00918484	1	1	0.00918484	2	1.21694	2.03693	0	0
GO:0072507_divalent_inorganic_cation_homeostasis_biological_process	0.448146	0.0097384	1	1	0.0097384	2	0.34858	2.01151	0	0
GO:0006939_smooth_muscle_contraction_biological_process	1	0.010061	1	1	0.010061	2	0	1.99736	0	0
GO:0098589_membrane_region_cellular_component	0.36527	0.0100624	1	1	0.0100624	2	0.437385	1.9973	0	0
GO:0030029_actin_filament-based_process_biological_process	0.0456464	0.0103685	1	0.795891	0.0103685	2	1.34059	1.98428	0	0.0991465
GO:0034220_ion_transmembrane_transport_biological_process	0.435047	0.0108745	1	1	0.0108745	2	0.361464	1.96359	0	0
GO:0098655_cation_transmembrane_transport_biological_process	0.178526	0.0110043	1	1	0.0110043	2	0.7483	1.95844	0	0
GO:0030003_cellular_cation_homeostasis_biological_process	0.992404	0.0111403	1	1	0.0111403	2	0.00331145	1.9531	0	0
GO:0072503_cellular_divalent_inorganic_cation_homeostasis_biological_process	0.546496	0.0115621	1	1	0.0115621	2	0.262413	1.93696	0	0
GO:0006875_cellular_metal_ion_homeostasis_biological_process	0.779915	0.0117131	1	1	0.0117131	2	0.107953	1.93133	0	0
GO:0007269_neurotransmitter_secretion_biological_process	0.677142	0.0119534	1	1	0.0119534	2	0.16932	1.92251	0	0
GO:0019725_cellular_homeostasis_biological_process	1	0.0127545	1	1	0.0127545	2	0	1.89434	0	0
GO:0042383_sarcolemma_cellular_component	0.18562	0.0128273	1	1	0.0128273	2	0.731376	1.89187	0	0
GO:0008016_regulation_of_heart_contraction_biological_process	1	0.0137176	1	1	0.0137176	2	0	1.86272	0	0
GO:0070838_divalent_metal_ion_transport_biological_process	0.5347	0.0145988	1	1	0.0145988	2	0.27189	1.83568	0	0
GO:0072511_divalent_inorganic_cation_transport_biological_process	0.5347	0.0145988	1	1	0.0145988	2	0.27189	1.83568	0	0
GO:0044765_single-organism_transport_biological_process	0.0198034	0.0147295	1	1	0.0147295	2	1.70326	1.83181	0	0
GO:0016082_synaptic_vesicle_priming_biological_process	0.167704	0.0153711	1	1	0.0153711	2	0.775457	1.81329	0	0
GO:0015085_calcium_ion_transmembrane_transporter_activity_molecular_function	0.0259901	0.0159478	1	1	0.0159478	2	1.58519	1.7973	0	0
GO:0007416_synapse_assembly_biological_process	1	0.0161687	1	1	0.0161687	2	0	1.79132	0	0
GO:0044425_membrane_part_cellular_component	0.601743	0.0162659	1	1	0.0162659	2	0.220589	1.78872	0	0
GO:0022892_substrate-specific_transporter_activity_molecular_function	1	0.0166985	1	1	0.0166985	2	0	1.77732	0	0
GO:0001505_regulation_of_neurotransmitter_levels_biological_process	1	0.0196212	1	1	0.0196212	2	0	1.70727	0	0
GO:0019228_neuronal_action_potential_biological_process	1	0.0212925	1	1	0.0212925	2	0	1.67177	0	0
GO:0035637_multicellular_organismal_signaling_biological_process	0.0273463	0.0212925	1	1	0.0212925	2	1.5631	1.67177	0	0
GO:0010959_regulation_of_metal_ion_transport_biological_process	1	0.024725	1	1	0.024725	2	0	1.60686	0	0
GO:0006812_cation_transport_biological_process	0.190713	0.0270309	1	1	0.0270309	2	0.71962	1.56814	0	0
GO:0098771_inorganic_ion_homeostasis_biological_process	0.210494	0.0271719	1	1	0.0271719	2	0.676761	1.56588	0	0
GO:0008331_high_voltage-gated_calcium_channel_activity_molecular_function	0.966707	0.0272743	1	1	0.0272743	2	0.0147051	1.56425	0	0
GO:0050804_regulation_of_synaptic_transmission_biological_process	0.259114	0.0344595	1	1	0.0344595	2	0.58651	1.46269	0	0
GO:0055065_metal_ion_homeostasis_biological_process	0.502627	0.0368876	1	1	0.0368876	2	0.298754	1.43312	0	0
GO:0006836_neurotransmitter_transport_biological_process	1	0.0368933	1	1	0.0368933	2	0	1.43305	0	0
GO:0030315_T-tubule_cellular_component	0.219452	0.0425055	1	1	0.0425055	2	0.658661	1.37156	0	0
GO:0005509_calcium_ion_binding_molecular_function	1	0.0431202	1	1	0.0431202	2	0	1.36532	0	0
GO:0005891_voltage-gated_calcium_channel_complex_cellular_component	0.870479	0.0431912	1	1	0.0431912	2	0.0602418	1.3646	0	0
GO:0006468_protein_phosphorylation_biological_process	1	0.0441103	1	1	0.0441103	2	0	1.35546	0	0
GO:0005215_transporter_activity_molecular_function	1	0.0485623	1	1	0.0485623	2	0	1.3137	0	0
GO:0055080_cation_homeostasis_biological_process	0.5781	0.0498725	1	1	0.0498725	2	0.237997	1.30214	0	0
GO:0050775_positive_regulation_of_dendrite_morphogenesis_biological_process	1	1	1	0.0200954	0.0200954	4	0	0	0	1.6969
GO:0048814_regulation_of_dendrite_morphogenesis_biological_process	1	1	1	0.0232968	0.0232968	4	0	0	0	1.6327
