# Supplementary material for: Precise temporal regulation of alternative splicing during neural development
Source: Nat Commun. 2018 Jun 6;9:2189. doi: 10.1038/s41467-018-04559-0 (PMC5989265; doi:10.1038/s41467-018-04559-0)
Supplement: Supplementary file 10 — Supplementary Data 8 [file 41467_2018_4559_MOESM10_ESM.xlsx]

## Sheet: Dataset S8a
Supplementary Dataset 8: Summary of neuronal maturation stages predicted from splicing profiles.
								Predicted stage					Confidence score
#	Group	Sample Name	Sample # in Table S1b	PC1	PC2	True Age	True Stage	Overall	Ptbp targets	Nova targets	Rbfox targets	Mbnl targets	Overall	Ptbp	Nova	Rbfox	Mbnl
1	Tissue	Fietz_VZ	22	-6.50353	6.40773	E14.5	1	1	1	1	1	1	0.72598	0.714636	0.703431	0.680041	0.717857
2	Tissue	Fietz_SVZ	23	-5.77076	3.13868	E14.5	1	1	1	1	1	1	0.724407	0.848494	0.82173	0.760509	0.861087
3	Tissue	Fietz_CP	24	-4.47389	0.582579	E14.5	1	2	2	2	2	2	0.752093	0.805096	0.822659	0.802223	0.871824
4	Tissue	Ayoub_VZ	30	-7.65265	6.75928	E14.5	1	1	1	1	1	1	0.785494	0.749721	0.696111	0.765654	0.797194
5	Tissue	Ayoub_SVZ-IZ	29	-7.3466	4.62117	E14.5	1	1	1	1	1	1	0.867001	0.828635	0.818172	0.900722	0.917254
6	Tissue	Ayoub_CP	28	-5.0658	0.639942	E14.5	1	2	2	2	2	2	0.815137	0.836448	0.855265	0.813739	0.882133
7	Tissue	Dillman_EM	1	-5.29562	-0.156764	E17	2	2	2	2	2	2	0.806601	0.882358	0.879398	0.843499	0.899896
8	Tissue	P4_Igl	3	-1.32514	-2.4206	P4	4	4	4	4	4	4	0.708349	0.829388	0.834221	0.782395	0.862949
9	Tissue	P6_Igl	6	-0.0825227	-1.91696	P6	5	5	5	5	5	5	0.749797	0.854314	0.739703	0.820918	0.738215
10	Tissue	P8_Igl	9	0.11072	-0.757192	P8	5	5	5	5	5	5	0.733422	0.853318	0.800549	0.84194	0.838263
11	Tissue	P10_Igl	12	1.37883	-0.223806	P10	5	5	6	5	5	5	0.714415	0.806632	0.744793	0.773563	0.767797
12	Tissue	P14_Igl	15	1.40094	1.02284	P14	6	6	6	6	6	6	0.743842	0.886907	0.83042	0.825255	0.860978
13	Tissue	Adult_Igl	18	3.24543	1.6235	Adult	6	6	6	6	6	6	0.778033	0.895937	0.819138	0.8769	0.914922
14	Tissue	P4_L4	4	-1.66484	-1.71863	P4	4	4	4	4	4	4	0.695702	0.770525	0.825629	0.806922	0.877946
15	Tissue	P6_L4	7	-0.384402	-2.55011	P6	5	5	5	4	5	4	0.775618	0.811199	0.78027	0.801485	0.74878
16	Tissue	P8_L4	10	-0.62067	-0.247012	P8	5	5	5	5	5	5	0.710431	0.818653	0.70476	0.782843	0.784841
17	Tissue	P10_L4	13	0.58524	0.057051	P10	5	5	6	5	5	5	0.735542	0.797778	0.769731	0.808662	0.827605
18	Tissue	P14_L4	16	1.79231	1.17985	P14	6	6	6	6	6	6	0.758542	0.854121	0.773019	0.83051	0.913322
19	Tissue	Adult_L4	19	2.17654	1.65019	Adult	6	6	6	6	6	6	0.739944	0.871472	0.834081	0.843333	0.916862
20	Tissue	P4_Sgl	5	-2.36565	-1.47799	P4	4	4	4	4	4	4	0.70099	0.827363	0.786625	0.808341	0.88252
21	Tissue	P6_Sgl	8	-1.36686	-1.43401	P6	5	5	4	4	4	4	0.636482	0.759436	0.797024	0.717529	0.803078
22	Tissue	P8_Sgl	11	-1.28259	-0.199131	P8	5	5	5	5	5	5	0.645442	0.747524	0.665694	0.726708	0.700443
23	Tissue	P10_Sgl	14	0.183476	0.337205	P10	5	5	6	5	5	5	0.673263	0.74904	0.701247	0.730082	0.794387
24	Tissue	P14_Sgl	17	1.10191	1.3243	P14	6	6	6	6	6	6	0.723656	0.817509	0.722547	0.75308	0.863644
25	Tissue	Adult_Sgl	20	3.75042	1.50414	Adult	6	6	6	6	6	6	0.782588	0.876235	0.885806	0.862749	0.922453
26	Tissue	fc_e11	89	-7.29789	3.9812	E11	1	1	1	1	1	1	0.865492	0.908509	0.88653	0.846145	0.872217
27	Tissue	fc_e13	90	-7.5267	3.90349	E13	1	1	1	1	1	1	0.859412	0.901686	0.853872	0.899097	0.887042
28	Tissue	fc_p5	91	-1.88311	-3.80357	P5	4	4	4	4	4	4	0.765133	0.837279	0.837254	0.777706	0.86787
29	Tissue	fc_p13	92	3.4123	-1.44573	P13	6	6	6	6	6	6	0.749404	0.831922	0.81281	0.814063	0.809417
30	Tissue	fc_4wk	93	5.19641	0.679908	4wk	6	6	6	6	6	6	0.829356	0.880641	0.871752	0.863474	0.889081
31	Tissue	fc_6wk	94	5.34188	0.961712	6wk	6	6	6	6	6	6	0.816029	0.880031	0.885426	0.876827	0.901218
32	Tissue	fc_10wk	95	5.5389	0.757294	10wk	6	6	6	6	6	6	0.822478	0.883981	0.880986	0.877175	0.904506
33	Tissue	fc_22mo	96	5.25452	0.161674	22mo	6	6	6	6	6	6	0.838949	0.891962	0.873288	0.883595	0.908529
34	Tissue	Dillman_Adult	2	4.46695	1.14819	Adult	6	6	6	6	6	6	0.818864	0.915424	0.891372	0.884533	0.910593
35	Tissue	Hippocampus	36	3.41374	2.42763	Adult	6	6	6	6	6	6	0.741191	0.850559	0.810734	0.812449	0.896362
36	Tissue	Yu_SC	35	-1.27743	1.29664	P14	6	5	4	5	5	5	0.372039	0.45674	0.409672	0.429256	0.613632
37	Tissue	SC	37	2.12112	1.98967	Adult	6	6	6	6	6	6	0.600145	0.662361	0.654459	0.643591	0.698682
38	Tissue	Maniatis_SC_4wk	38	1.38208	2.63323	4wk	6	6	6	6	6	6	0.542497	0.64007	0.595619	0.535048	0.668477
39	Tissue	Maniatis_SC_8wk	39	1.38044	2.97367	8wk	6	6	6	6	6	6	0.530651	0.643434	0.511282	0.529818	0.667763
40	Tissue	Maniatis_SC_12wk	40	2.03888	2.33464	12wk	6	6	6	6	6	6	0.583719	0.654258	0.63456	0.647187	0.677607
41	Tissue	Maniatis_SC_17wk	41	1.32327	2.21947	17wk	6	6	6	6	6	6	0.540647	0.641822	0.610471	0.601345	0.678115
42	ESC-drived neuron	Hubbard_DIV-8	84	-6.88792	7.41794			1	1	1	1	1	0.623975	0.647735	0.594362	0.607086	0.62529
43	ESC-drived neuron	Hubbard_DIV-4	82	-6.91957	7.21111			1	1	1	1	1	0.626125	0.639618	0.625913	0.619027	0.653193
44	ESC-drived neuron	Hubbard_DIV0	77	-7.66315	6.64333			1	1	1	1	1	0.704787	0.713352	0.705932	0.693152	0.756173
45	ESC-drived neuron	Hubbard_DIV1	79	-6.95226	4.66986			1	1	1	1	1	0.801163	0.826779	0.83886	0.793571	0.840015
46	ESC-drived neuron	Hubbard_DIV7	83	-3.30054	-1.34785			4	4	4	4	3	0.62876	0.706849	0.768886	0.756694	0.814136
47	ESC-drived neuron	Hubbard_DIV16	78	0.132974	-2.12744			5	5	5	5	5	0.667071	0.769879	0.789272	0.703463	0.738014
48	ESC-drived neuron	Hubbard_DIV21	80	0.786694	-1.32363			5	5	5	5	5	0.608165	0.733221	0.717149	0.665987	0.690809
49	ESC-drived neuron	Hubbard_DIV28	81	1.48305	-0.634397			5	5	5	6	6	0.566461	0.691937	0.677889	0.606824	0.622921
50	ESC-drived neuron	Kang_D0	43	-5.02144	5.10322			1	1	1	1	1	0.723918	0.706817	0.714831	0.633555	0.635102
51	ESC-drived neuron	Kang_D1	44	-5.17324	5.86666			1	1	1	1	1	0.692241	0.675979	0.670955	0.61731	0.598348
52	ESC-drived neuron	Kang_D2	45	-4.84246	5.36834			1	1	1	1	1	0.683843	0.669596	0.682121	0.613727	0.553043
53	ESC-drived neuron	Kang_D3	46	-5.56244	6.28999			1	1	1	1	1	0.689642	0.686539	0.673242	0.613474	0.616625
54	ESC-drived neuron	Kang_D4	47	-5.54905	5.45069			1	1	1	1	1	0.733401	0.734819	0.716611	0.669359	0.655414
55	ESC-drived neuron	Kang_D6	48	-4.27757	5.15442			1	1	1	1	1	0.640948	0.593622	0.655201	0.484958	0.383375
56	ESC-drived neuron	Kang_D8	49	-5.06935	4.64093			1	1	1	1	1	0.74729	0.770588	0.758057	0.682779	0.723009
57	ESC-drived neuron	Kang_D10	50	-4.94941	4.20598			1	1	1	1	1	0.709693	0.747132	0.801007	0.61763	0.702825
58	ESC-drived neuron	Kang_D12	51	-4.77739	4.06137			1	1	1	1	1	0.705305	0.734206	0.715817	0.687845	0.66472
59	ESC-drived neuron	Kang_D14	52	-3.8354	4.33606			1	1	1	1	1	0.573554	0.681661	0.65801	0.44323	0.42631
60	ESC-drived neuron	Maniatis_NG_3D	62	-2.67396	1.78548			2	3	2	4	3	0.511423	0.564623	0.446244	0.516337	0.574065
61	ESC-drived neuron	Maniatis_NG_7D	63	-2.87258	2.18648			2	2	3	3	4	0.396025	0.416552	0.350827	0.370307	0.488653
62	ESC-drived neuron	Maniatis_NG_14D	64	-3.10845	3.84281			1	1	1	1	5	0.464377	0.466344	0.450481	0.436498	0.242289
63	ESC-drived neuron	Bergsland_NP_24h	56	-6.19176	6.0569			1	1	1	1	1	0.718016	0.708463	0.678478	0.64752	0.662195
64	ESC-drived neuron	Bergsland_N_sort	58	-4.39947	4.75987			1	1	1	1	1	0.668437	0.69703	0.716966	0.634244	0.583249
65	ESC-drived neuron	Bergsland_NPctrl_48h	57	-7.072	6.93627			1	1	1	1	1	0.717534	0.699724	0.669342	0.677669	0.673923
66	ESC-drived neuron	Guttman_NPC	59	-5.16421	5.91104			1	1	1	1	1	0.573478	0.5577	0.580683	0.554983	0.337071
67	ESC-drived neuron	Lee_iMN	53	-7.59602	7.26644			1	1	1	1	1	0.706419	0.681416	0.66403	0.679733	0.749749
68	ESC-drived neuron	Lienert_TN	42	-2.64809	-0.727605			4	4	4	4	3	0.641028	0.665855	0.730612	0.739888	0.765734
69	ESC-drived neuron	Liu_mSictrl	61	-4.73624	6.44587			1	1	1	1	5	0.47655	0.547748	0.47711	0.355466	0.198483
70	ESC-drived neuron	Teif_NPC	60	-4.01771	4.73763			1	1	1	1	1	0.609055	0.622607	0.649391	0.523062	0.418138
71	ESC-drived neuron	Tiwari_NP	54	-3.69556	3.55678			1	1	1	1	1	0.699762	0.644796	0.615294	0.620727	0.603126
72	ESC-drived neuron	Tiwari_TN	55	-2.43639	0.850824			4	4	3	4	3	0.560226	0.596279	0.665995	0.681943	0.70689
73	In vivo purified neuron	Aprea_DP	25	-8.66257	6.83719	E14.5	1	1	1	1	1	1	0.755626	0.726241	0.687782	0.733374	0.826976
74	In vivo purified neuron	Aprea_PP	26	-8.22635	7.61241	E14.5	1	1	1	1	1	1	0.680337	0.689306	0.672269	0.670616	0.765891
75	In vivo purified neuron	Aprea_N	27	-6.65072	1.20307	E14.5	1	2	1	2	2	2	0.791883	0.752977	0.741841	0.804054	0.857396
76	In vivo purified neuron	Florio_aRG	31	-6.92302	6.30798	E14.5	1	1	1	1	1	1	0.766281	0.759567	0.698919	0.719407	0.766254
77	In vivo purified neuron	Florio_bRG	32	-5.76844	2.44889	E14.5	1	2	1	1	2	2	0.744556	0.853555	0.792296	0.782623	0.822815
78	In vivo purified neuron	Florio_bIP	33	-5.6842	2.95508	E14.5	1	2	1	1	2	1	0.725387	0.862967	0.841863	0.742081	0.786046
79	In vivo purified neuron	Florio_N	34	-5.25326	1.59226	E14.5	1	2	2	2	2	2	0.811184	0.801305	0.7433	0.795081	0.847801
80	In vivo purified neuron	Barres_N	21	-1.6796	-2.23256	P7	5	3	3	5	3	5	0.657713	0.637543	0.623811	0.683659	0.619606
81	In vivo purified neuron	Arlotta_E15	85	-5.758	-0.740655	E15	2	2	2	2	2	2	0.791767	0.828029	0.818826	0.786886	0.8628
82	In vivo purified neuron	Arlotta_E16	86	-4.84133	-2.07585	E16	2	2	2	2	2	2	0.684533	0.733802	0.718605	0.705839	0.837135
83	In vivo purified neuron	Arlotta_E18	87	-3.65918	-3.39144	E18	3	4	4	4	3	2	0.597039	0.610597	0.665538	0.656773	0.785169
84	In vivo purified neuron	Arlotta_P1	88	-2.82347	-5.83504	P1	3	3	3	3	3	3	0.729117	0.691017	0.718879	0.689077	0.779904
85	In vivo purified neuron	West_GNP	73	-6.76305	3.3619			1	1	1	1	1	0.676206	0.771594	0.77176	0.783439	0.775468
86	In vivo purified neuron	West_CGN_DIV3	74	-3.52932	1.19649			2	2	2	3	4	0.498689	0.505061	0.557926	0.578184	0.647928
87	In vivo purified neuron	West_CGN_DIV7	75	-1.50788	2.56445			2	3	6	5	6	0.114639	0.199446	0.319863	0.222106	0.478564
88	In vivo purified neuron	CGNLerch	69	-4.27423	1.67866			2	2	2	2	4	0.63284	0.669375	0.628832	0.704801	0.646716
89	In vivo purified neuron	DRGLerch	70	-0.767891	3.55766			6	1	1	6	6	0.165597	0.253702	0.346143	0.418182	0.563898
90	In vivo purified neuron	MNZhang	65	-0.0637431	-1.80621	P1	3	5	4	5	5	5	0.598003	0.627702	0.613888	0.609169	0.642311
91	In vivo purified neuron	MNCotney	66	2.43592	0.717849	3mo	6	6	6	6	6	6	0.687145	0.72935	0.670551	0.69503	0.705528
92	In vivo purified neuron	MNAmin	98	-5.50154	-0.648493	E12.5	1	2	2	3	2	2	0.75436	0.785681	0.728941	0.769089	0.844855

## Sheet: Dataset S8b
Supplementary Dataset 8: Summary of neuronal maturation stages predicted from splicing profiles.
											Predicted stage					Confidence score
#	Group	Sample Name in Figure 6	Method	Marker	Sample # in Table S1b	Samle name in Table S1b	PC1	PC2	True Age	True Stage	Overall	Ptbp targets	Nova targets	Rbfox targets	Mbnl targets	Overall	Ptbp	Nova	Rbfox	Mbnl
1	Sensory receptor	EC	FACS/RNA-Seq	ChgA	105	EC	-5.85753	6.26079	6-10wk	6	1	1	1	1	1	0.576138	0.569032	0.547706	0.590903	0.364227
2		TRCsweet	FACS/RNA-Seq	T2r/Trpm5	106	sweetTRCLee	-5.152	6.62822	2-12mo	6	1	1	1	1	1	0.561864	0.584678	0.539623	0.559945	0.286949
3		TRCbitter	FACS/RNA-Seq	T2r/Trpm5	107	bitterTRCLee	-5.06328	6.42574	2-12mo	6	1	1	1	1	1	0.56396	0.638432	0.542101	0.546295	0.305279
4	Sensory neuron	OSN25wk	FACS/RNA-Seq	Omp	72	OSNSanger	-3.37019	4.12438	25wk	6	1	1	1	1	5	0.474988	0.441112	0.499025	0.351945	0.157458
5		OSN3wk	FACS/RNA-Seq	Omp	67	OSNLomvardas	-2.8459	4.06407	3wk	6	1	1	1	1	5	0.356492	0.460838	0.446913	0.27691	0.419278
6		Rod	FACS/RNA-Seq	Nrlp	99	RodKim	-2.35474	2.96276	P28	6	2	2	1	1	5	0.26866	0.149556	0.437479	0.377694	0.363438
7		Cone	FACS/RNA-Seq	Nrlp/Nrl-KO mouse	100	ConeKim	-2.1138	3.01545	P28	6	2	2	1	1	5	0.216071	0.133095	0.421892	0.363349	0.387569
8	Sensory ganlion	DRGNav1.8	MACS/RNA-Seq	Nav1.8	97	DRGMcMahon	0.603537	2.95951	16wk	6	6	6	1	6	6	0.357482	0.115488	0.26141	0.623337	0.61219
9		DRGAvil	FACS/RNA-Seq	Avil	108	DRGLopes	0.206935	2.68959	Adult	6	6	6	1	6	6	0.379855	0.213994	0.233692	0.55072	0.677767
10		Trigeminal	FACS/RNA-Seq	Avil	109	TGLopes	0.888333	3.00909	3-6mo	6	6	6	1	6	6	0.411222	0.14897	0.241471	0.607759	0.665527
11		Jugular	FACS/RNA-Seq	Trpv1	110	JGWang	-0.784682	2.54191	Adult	6	6	3	1	5	6	0.171162	0.228228	0.205333	0.309714	0.447757
12		Nodose	FACS/RNA-Seq	Trpv1	111	NGWang	-0.716541	3.07344	Adult	6	6	3	1	6	6	0.184835	0.117148	0.275512	0.184788	0.50898
13	CNS neuron	MN	LCM-RNA-Seq		66	MNCotney	2.43592	0.717849	3mo	6	6	6	6	6	6	0.687145	0.72935	0.670551	0.69503	0.705528
14		DN	TRAPSeq	Slc6a3	76	DNCalifano	3.13869	-0.528443	4mo	6	6	6	6	6	6	0.705796	0.799087	0.781449	0.765007	0.781251
15		CGN	TRAPSeq	Neurod1	68	CGNMellen	3.27235	0.176645	8wk	6	6	6	6	6	6	0.736208	0.834279	0.761445	0.786624	0.844197
16		PN	TRAPSeq	Pcp2	71	PurkinjeMellen	4.17432	1.28432	8wk	6	6	6	6	6	6	0.790172	0.857373	0.826151	0.825482	0.870493
