# Supplementary material for: Precise temporal regulation of alternative splicing during neural development
Source: Nat Commun. 2018 Jun 6;9:2189. doi: 10.1038/s41467-018-04559-0 (PMC5989265; doi:10.1038/s41467-018-04559-0)
Supplement: Supplementary file 11 — Supplementary Data 9 [file 41467_2018_4559_MOESM11_ESM.xlsx]

## Sheet: Dataset S9
Supplementary Dataset 9: Summary of direct RBP target exons predicted by Bayesian network analysis.
#	Exon ID	Entrez Gene ID	Gene Symbol	# in Table S4	Module name	module	coreMember	Mbnl (FDR≤0.02)	Rbfox (FDR≤0.01)	Nova (FDR≤0.01)	Ptbp (FDR≤0.01)
1	CA-100036521-14294-117618-117680-170683[INC][40/1][DNT]	100036521	Gm16039	NaN	NaN	NaN	0	0	0	0	0
2	CA-100036521-117680-144789-144867-170683[INC][3/42][DNT]	100036521	Gm16039	NaN	NaN	NaN	0	0	0	0	0
3	CA-100036537-4969-46273-46339-46779[INC][2/2]	100036537	Gm11149	NaN	NaN	NaN	0	0	0	0	0
4	CA-100036537-4969-30859-31056-46779[INC][1/2]	100036537	Gm11149	NaN	NaN	NaN	0	0	0	0	0
5	CA-100037278-10390-10961-11073-12015[INC][5/2]	100037278	Fam129c	NaN	NaN	NaN	0	0	0	0	0
6	CA-100037283-3239-5230-5291-8262[INC][105/1][UPT]	100037283	Rnaset2a	NaN	NaN	NaN	0	0	0	0	0
7	CA-100038657-3174-4051-4184-6622[INC][7/1][UPT]	100038657	7420461P10Rik	NaN	NaN	NaN	0	0	0	0	0
8	CA-100038914@0-3174-5127-5400-8351[INC][4/1][UPT][DNT]	100038914	Gm16387	NaN	NaN	NaN	0	0	0	0	0
9	CA-100038914@1-3174-5127-5400-8392[INC][4/1][UPT][DNT]	100038914	Gm16387	NaN	NaN	NaN	0	0	0	0	0
10	CA-100038948-3162-3500-3634-4395[INC][7/1][UPT]	100038948	Mup9	NaN	NaN	NaN	0	0	0	0	0
11	CA-100039060@0-6590-7895-7997-13614[INC][4/23]	100039060	0610010B08Rik	NaN	NaN	NaN	0	0	0	0	0
12	CA-100039060@1-6598-7903-8005-13622[INC][4/23]	100039060	0610010B08Rik	NaN	NaN	NaN	0	0	0	0	0
13	CA-100039060@2-6590-7895-7997-13614[INC][4/23]	100039060	0610010B08Rik	NaN	NaN	NaN	0	0	0	0	0
14	CA-100039060@3-6598-7903-8005-13622[INC][4/23]	100039060	0610010B08Rik	NaN	NaN	NaN	0	0	0	0	0
15	CA-100039060@4-6592-7897-7999-13616[INC][4/23]	100039060	0610010B08Rik	NaN	NaN	NaN	0	0	0	0	0
16	CA-100039060@5-6598-7903-8005-13622[INC][4/23]	100039060	0610010B08Rik	NaN	NaN	NaN	0	0	0	0	0
17	CA-100039150@0-6168-6506-6640-7398[INC][46/1][UPT]	100039150	Mup15	NaN	NaN	NaN	0	0	0	0	0
18	CA-100039150@1-6168-6506-6640-7408[INC][46/1][UPT]	100039150	Mup15	NaN	NaN	NaN	0	0	0	0	0
19	CA-100039206-6168-6506-6640-7411[INC][2/1][UPT]	100039206	Mup17	NaN	NaN	NaN	0	0	0	0	0
20	CA-100039206-8212-8553-8655-8818[INC][69/1]	100039206	Mup17	NaN	NaN	NaN	0	0	0	0	0
21	CA-100039315-3155-3950-4133-7245[INC][1/15][UPT]	100039315	Gm10436	NaN	NaN	NaN	0	0	0	0	0
22	CA-100039315-3155-3950-4133-6421[INC][1/13][UPT]	100039315	Gm10436	NaN	NaN	NaN	0	0	0	0	0
23	CA-100039315-3155-6421-6732-7245[INC][10/15][UPT]	100039315	Gm10436	NaN	NaN	NaN	0	0	0	0	0
24	CA-100039707-3140-7049-7311-33813[INC][1/12][UPT][DNT]	100039707	Gm2382	NaN	NaN	NaN	0	0	0	0	0
25	CA-100039707-3310-7049-7311-33813[INC][1/3][UPT][DNT]	100039707	Gm2382	NaN	NaN	NaN	0	0	0	0	0
26	CA-100039795-19480-40277-40334-43452[INC][6/2]	100039795	Ildr2	NaN	NaN	NaN	0	0	0	0	0
27	CA-100039795-19480-40277-40334-52363[INC][1/1]	100039795	Ildr2	NaN	NaN	NaN	0	0	0	0	0
28	CA-100039795-40334-43452-43599-52363[INC][1/1]	100039795	Ildr2	NaN	NaN	NaN	0	0	0	0	0
29	CA-100039795-43599-44613-44790-52363[INC][4/2]	100039795	Ildr2	1899	M4-	4	-1	1	0	0	0
30	CA-100039795-56795-57708-58405-59621[INC][6/1][DNT]	100039795	Ildr2	NaN	NaN	NaN	0	0	0	0	0
31	CA-100040421-4707-6903-6963-7210[INC][1/12]	100040421	Gm2762	NaN	NaN	NaN	0	0	0	0	0
32	CA-100040421-4707-5029-5097-7210[INC][1/12]	100040421	Gm2762	NaN	NaN	NaN	0	0	0	0	0
33	CA-100040531@0-7858-10054-10274-10941[INC][2/97]	100040531	Dynlt1f	NaN	NaN	NaN	0	0	0	0	0
34	CA-100040531@1-5629-7826-8046-8713[INC][2/97]	100040531	Dynlt1f	NaN	NaN	NaN	0	0	0	0	0
35	CA-100040724-10310-11376-11438-11685[INC][2/4]	100040724	Mirg	NaN	NaN	NaN	0	0	0	0	0
36	CA-100040724-16313-16975-17029-17114[INC][2/39][DNT]	100040724	Mirg	NaN	NaN	NaN	0	0	0	0	0
37	CA-100040843-3226-4322-4467-4990[INC][1/1][UPT]	100040843	Cyp4a32	NaN	NaN	NaN	0	0	0	0	0
38	CA-100040843-5035-8707-8835-11689[INC][1/1]	100040843	Cyp4a32	NaN	NaN	NaN	0	0	0	0	0
39	CA-100041253@0-11631-12296-12887-13872[INC][1/1]	100041253	AU018829	NaN	NaN	NaN	0	0	0	0	0
40	CA-100041253@1-11627-12287-12878-13855[INC][1/1]	100041253	AU018829	NaN	NaN	NaN	0	0	0	0	0
41	CA-100041354@0-28149-28813-29404-30364[INC][4/2][DNT]	100041354	Gm3286	NaN	NaN	NaN	0	0	0	0	0
42	CA-100041354@1-28094-28747-29338-30298[INC][4/2][DNT]	100041354	Gm3286	NaN	NaN	NaN	0	0	0	0	0
43	CA-100041354@2-11240-12108-12699-13659[INC][4/2][DNT]	100041354	Gm3286	NaN	NaN	NaN	0	0	0	0	0
44	CA-100041530@0-6105-10770-10921-21454[INC][1/1][UPT]	100041530	Gm10409	NaN	NaN	NaN	0	0	0	0	0
45	CA-100041530@0-6105-7479-7593-10770[INC][5/1][UPT]	100041530	Gm10409	NaN	NaN	NaN	0	0	0	0	0
46	CA-100041530@1-6105-10770-10921-21453[INC][1/1][UPT]	100041530	Gm10409	NaN	NaN	NaN	0	0	0	0	0
47	CA-100041530@1-6105-7479-7593-10770[INC][5/1][UPT]	100041530	Gm10409	NaN	NaN	NaN	0	0	0	0	0
48	CA-100041574-6526-7025-7171-8954[INC][1/9]	100041574	9030025P20Rik	NaN	NaN	NaN	0	0	0	0	0
49	CA-100041639@1-11205-13887-14043-17235[INC][109/6][DNT]	100041639	Gm3448	NaN	NaN	NaN	0	0	0	0	0
50	CA-100041639@2-14213-16895-17051-20242[INC][109/6][DNT]	100041639	Gm3448	NaN	NaN	NaN	0	0	0	0	0
51	CA-100041678@0-8904-18671-18803-19535[INC][1/1][UPT]	100041678	Gm3500	NaN	NaN	NaN	0	0	0	0	0
52	CA-100041678@0-20780-21455-21638-25138[INC][7/1][DNT]	100041678	Gm3500	NaN	NaN	NaN	0	0	0	0	0
53	CA-100041678@1-8896-18657-18789-19521[INC][1/1][UPT]	100041678	Gm3500	NaN	NaN	NaN	0	0	0	0	0
54	CA-100041678@1-20766-21441-21624-25124[INC][7/1][DNT]	100041678	Gm3500	NaN	NaN	NaN	0	0	0	0	0
55	CA-100042149-19751-20426-20608-24105[INC][2/1][DNT]	100042149	Gm3696	NaN	NaN	NaN	0	0	0	0	0
56	CA-100042150-147381-154184-154303-161809[INC][4/1]	100042150	Nrg2	NaN	NaN	NaN	0	0	0	0	0
57	CA-100042150-161930-167748-167825-175752[INC][6/2]	100042150	Nrg2	NaN	NaN	NaN	0	0	0	0	0
58	CA-100042150-161930-167748-167825-168219[INC][1/3]	100042150	Nrg2	NaN	NaN	NaN	0	0	0	0	0
59	CA-100042150-168278-172744-172768-175752[INC][1/1]	100042150	Nrg2	NaN	NaN	NaN	0	0	0	0	0
60	CA-100042314-3075-7074-7188-7856[INC][1/3][UPT]	100042314	Gm10639	NaN	NaN	NaN	0	0	0	0	0
61	CA-100042784-3166-35260-35380-35728[INC][1/4][UPT]	100042784	Prdm11	NaN	NaN	NaN	0	0	0	0	0
62	CA-100042784-3166-35255-35380-35728[INC][4/4][UPT]	100042784	Prdm11	NaN	NaN	NaN	0	0	0	0	0
63	CA-100043034-4606-11697-11773-33656[INC][3/14]	100043034	Rex2	NaN	NaN	NaN	0	0	0	0	0
64	CA-100038746-18905-73260-73317-76222[INC][1/1][DNT]	100038746	Gm1976	NaN	NaN	NaN	0	0	0	0	0
65	CA-100040671-8915-19780-19943-23810[INC][1/1]	100040671	Gm2897	NaN	NaN	NaN	0	0	0	0	0
66	CA-100041108-3105-5625-5696-9304[INC][1/1][UPT]	100041108	Gm3143	NaN	NaN	NaN	0	0	0	0	0
67	CA-100043132-3035-9758-9897-22284[INC][1/1][UPT][DNT]	100043132	Gm4251	NaN	NaN	NaN	0	0	0	0	0
68	CA-100303732@0-3112-10985-11112-11318[INC][1/1][UPT]	100303732	Gm14431	NaN	NaN	NaN	0	0	0	0	0
69	CA-100303732@1-3112-10985-11112-11318[INC][1/1][UPT]	100303732	Gm14431	NaN	NaN	NaN	0	0	0	0	0
70	CA-100303732@2-3112-10985-11112-11318[INC][1/1][UPT]	100303732	Gm14431	NaN	NaN	NaN	0	0	0	0	0
71	CA-100303732@3-3112-10985-11112-11318[INC][1/1][UPT]	100303732	Gm14431	NaN	NaN	NaN	0	0	0	0	0
72	CA-100417675-18827-19424-19501-22876[INC][1/1]	100417675	Gm18756	NaN	NaN	NaN	0	0	0	0	0
73	CA-100503652-3163-8018-8082-8248[INC][1/1][UPT]	100503652	Gm16845	NaN	NaN	NaN	0	0	0	0	0
74	CA-100504265-28615-52291-52503-63385[INC][1/1][DNT]	100504265	Gm20139	NaN	NaN	NaN	0	0	0	0	0
75	CA-100504467-3240-17980-18038-19145[INC][1/1][UPT]	100504467	Gm16596	NaN	NaN	NaN	0	0	0	0	0
76	CA-100504467-19221-19312-19365-21095[INC][1/2][DNT]	100504467	Gm16596	NaN	NaN	NaN	0	0	0	0	0
77	CA-100504561-5687-20452-20567-22387[INC][1/1]	100504561	9230112J17Rik	NaN	NaN	NaN	0	0	0	0	0
78	CA-101694-26951-27520-27651-30737[INC][1/1]	101694	AI854517	1656	M3-	3	-1	0	0	0	0
79	CA-101694-26951-30737-30844-34160[INC][1/1][DNT]	101694	AI854517	1311	M2-	2	0	0	0	0	0
80	CA-101786-28484-29340-29507-37017[INC][1/1][DNT]	101786	A730082K24Rik	NaN	NaN	NaN	0	0	0	0	0
81	CA-17420-47436-49877-49951-58488[INC][51/1]	17420	Mnat1	NaN	NaN	NaN	0	0	0	0	0
82	CA-17433-3056-7945-8024-21059[INC][111/4][UPT]	17433	Mobp	NaN	NaN	NaN	0	0	0	0	0
83	CA-17434-3087-4099-4221-5565[INC][46/20][UPT]	17434	Mocs2	NaN	NaN	NaN	0	0	0	0	0
84	CA-17434-5710-9330-9458-9974[INC][69/1]	17434	Mocs2	NaN	NaN	NaN	0	0	0	0	0
85	CA-17441-11649-13946-14063-14315[INC][7/1]	17441	Mog	NaN	NaN	NaN	0	0	0	0	0
86	CA-17444-3332-3472-3566-13853[INC][1/14][UPT]	17444	Grap2	NaN	NaN	NaN	0	0	0	0	0
87	CA-17448-7825-8535-8619-10280[INC][345/2]	17448	Mdh2	NaN	NaN	NaN	0	0	0	0	0
88	CA-17470-3198-14758-15085-17188[INC][6/1][UPT]	17470	Cd200	NaN	NaN	NaN	0	0	0	0	0
89	CA-17470-3198-11750-11832-14758[INC][39/18][UPT]	17470	Cd200	NaN	NaN	NaN	0	0	1	0	0
90	CA-17472-3107-5541-5748-7396[INC][10/5][UPT]	17472	Gbp4	NaN	NaN	NaN	0	0	0	0	0
91	CA-17472-3107-5541-5777-7396[INC][3/5][UPT]	17472	Gbp4	NaN	NaN	NaN	0	0	0	0	0
92	CA-17472-3107-3769-3868-5541[INC][1/14][UPT]	17472	Gbp4	NaN	NaN	NaN	0	0	0	0	0
93	CA-17475-85802-87063-87180-89308[INC][24/10]	17475	Mpdz	904	M2+	2	1	0	0	0	0
94	CA-17475-110130-112787-112829-116274[INC][2/24]	17475	Mpdz	49	M1+	1	1	0	1	0	0
95	CA-17475-128212-132207-132306-135486[INC][34/1]	17475	Mpdz	NaN	NaN	NaN	0	0	0	0	0
96	CA-17475-160343-161106-161229-162368[INC][34/1]	17475	Mpdz	NaN	NaN	NaN	0	0	0	0	0
97	CA-17523-5653-6540-6859-9080[INC][13/2]	17523	Mpo	NaN	NaN	NaN	0	0	0	0	0
98	CA-17524-3225-4569-4657-8069[INC][2/111][UPT]	17524	Mpp1	NaN	NaN	NaN	0	0	0	0	0
99	CA-17527-11559-11652-11748-11964[INC][40/1]	17527	Mpv17	NaN	NaN	NaN	0	0	0	0	0
100	CA-17527-11748-11964-12003-12490[INC][1/5]	17527	Mpv17	NaN	NaN	NaN	0	0	0	0	0
101	CA-17527-11748-11964-11997-12490[INC][38/5]	17527	Mpv17	1237	M2-	2	0	0	0	0	1
102	CA-17535-17964-21057-21243-23649[INC][14/1]	17535	Mre11a	NaN	NaN	NaN	0	0	0	0	0
103	CA-17535-23821-28097-28178-30123[INC][18/6]	17535	Mre11a	NaN	NaN	NaN	0	0	0	0	0
104	CA-17536-200790-201154-201249-203545[INC][34/23][DNT]	17536	Meis2	NaN	NaN	NaN	0	0	1	0	0
105	CA-17537-5489-5581-5632-6365[INC][19/1]	17537	Meis3	NaN	NaN	NaN	0	0	0	0	0
106	CA-17540-3083-39114-39263-55517[INC][9/3][UPT]	17540	Mrvi1	NaN	NaN	NaN	0	0	0	0	0
107	CA-17540-58753-59763-59841-60508[INC][6/4]	17540	Mrvi1	NaN	NaN	NaN	0	0	0	0	0
108	CA-17681-3737-4424-4461-4641[INC][1/8][UPT][DNT]	17681	Msc	NaN	NaN	NaN	0	0	0	0	0
109	CA-17686-3241-4661-4779-6643[INC][5/1][UPT]	17686	Msh3	NaN	NaN	NaN	0	0	0	0	0
110	CA-17686-8855-9557-10176-10558[INC][1/25]	17686	Msh3	NaN	NaN	NaN	0	0	0	0	0
111	CA-17686-137048-142362-142534-145457[INC][12/2][DNT]	17686	Msh3	NaN	NaN	NaN	0	0	0	0	0
112	CA-17687-3493-3670-3794-4349[INC][10/1]	17687	Msh5	NaN	NaN	NaN	0	0	0	0	0
113	CA-17687-5699-5959-5995-7543[INC][10/1]	17687	Msh5	NaN	NaN	NaN	0	0	0	0	0
114	CA-17687-5995-7543-7626-8208[INC][9/1]	17687	Msh5	NaN	NaN	NaN	0	0	0	0	0
115	CA-17690-18791-20445-20502-23530[INC][6/4]	17690	Msi1	NaN	NaN	NaN	0	0	nd	0	0
116	CA-17691-3121-3728-3899-4468[INC][25/1][UPT]	17691	Sik1	NaN	NaN	NaN	0	0	0	0	0
117	CA-17692-3175-4557-4640-5012[INC][9/35][UPT]	17692	Msl3	NaN	NaN	NaN	0	0	0	0	0
118	CA-17754-12445-12667-20771-20913[INC][2/5]	17754	Mtap1a	NaN	NaN	NaN	0	0	0	0	0
119	CA-17756-3167-20790-20853-79333[INC][7/12][UPT]	17756	Mtap2	NaN	NaN	NaN	0	0	0	0	0
120	CA-17756-253200-259198-259291-261185[INC][10/47]	17756	Mtap2	NaN	NaN	NaN	0	1	0	0	1
121	CA-17758-3167-50076-50318-70998[INC][66/1][UPT]	17758	Mtap4	NaN	NaN	NaN	0	0	0	0	0
122	CA-17758-50318-70998-71067-97327[INC][46/1]	17758	Mtap4	NaN	NaN	NaN	0	0	0	0	0
123	CA-17758-134350-135454-135676-138711[INC][35/8]	17758	Mtap4	1365	M2-	2	-1	-1	0	0	nd
124	CA-17758-140212-142252-142366-143839[INC][21/15]	17758	Mtap4	1902	M4-	4	-1	0	0	0	nd
125	CA-17758-140212-143839-143932-149229[INC][12/8]	17758	Mtap4	NaN	NaN	NaN	0	0	0	0	0
126	CA-17758-151120-152647-152837-153067[INC][12/3][DNT]	17758	Mtap4	1909	M4-	4	-1	0	0	-1	0
127	CA-17758-151123-152647-152837-153067[INC][3/1][DNT]	17758	Mtap4	NaN	NaN	NaN	0	0	0	-1	0
128	CA-17760-51456-53025-53222-71538[INC][3/4][DNT]	17760	Mtap6	NaN	NaN	NaN	0	0	0	0	0
129	CA-17762-54045-66423-66489-73925[INC][80/2]	17762	Mapt	NaN	NaN	NaN	0	0	0	0	0
130	CA-17762-54045-58687-58774-66423[INC][2/88]	17762	Mapt	NaN	NaN	NaN	0	1	1	0	0
131	CA-17762-54045-58687-58774-73925[INC][4/2]	17762	Mapt	NaN	NaN	NaN	0	1	0	0	0
132	CA-17762-58774-66423-66489-73925[INC][1/4]	17762	Mapt	NaN	NaN	NaN	0	0	1	0	0
133	CA-17762-58774-61472-61559-66423[INC][6/2]	17762	Mapt	428	M1-	1	0	0	nd	0	0
134	CA-17762-73975-76776-76974-78190[INC][1/85]	17762	Mapt	NaN	NaN	NaN	0	0	1	0	0
135	CA-17762-73975-76877-76974-78190[INC][6/85]	17762	Mapt	NaN	NaN	NaN	0	0	1	0	0
136	CA-17762-78323-79445-79499-81833[INC][1/53]	17762	Mapt	NaN	NaN	NaN	0	0	nd	0	1
137	CA-17762-82099-89721-89814-92915[INC][19/16]	17762	Mapt	24	M1+	1	1	1	0	0	nd
138	CA-17762-89814-92627-92724-92915[INC][2/23]	17762	Mapt	NaN	NaN	NaN	0	0	0	0	0
139	CA-17763-3529-9930-9998-14325[INC][11/2][DNT]	17763	Mtcp1	1204	M2-	2	0	0	0	0	0
140	CA-17764-2655-2756-3095-5111[INC][1/1][UPT]	17764	Mtf1	NaN	NaN	NaN	0	0	0	0	0
141	CA-17764-3095-3736-3798-5111[INC][2/58][UPT]	17764	Mtf1	NaN	NaN	NaN	0	0	0	0	0
142	CA-17765-3292-4786-4899-18151[INC][1/47][UPT]	17765	Mtf2	NaN	NaN	NaN	0	0	0	0	0
143	CA-17765-3292-4786-4899-6488[INC][2/33][UPT]	17765	Mtf2	NaN	NaN	NaN	0	0	0	0	0
144	CA-17765-3292-10633-10781-18151[INC][7/47][UPT]	17765	Mtf2	NaN	NaN	NaN	0	0	0	0	0
145	CA-17765-3292-6488-6690-18151[INC][14/47][UPT]	17765	Mtf2	1171	M2+	2	0	0	0	0	0
146	CA-17765-3292-6488-6690-10633[INC][3/8][UPT]	17765	Mtf2	NaN	NaN	NaN	0	0	0	0	0
147	CA-17765-3292-6488-6850-18151[INC][3/47][UPT]	17765	Mtf2	NaN	NaN	NaN	0	0	0	0	0
148	CA-17765-6690-10633-10781-18151[INC][4/14]	17765	Mtf2	NaN	NaN	NaN	0	0	0	0	0
149	CA-17765-36513-36980-37058-38139[INC][3/78]	17765	Mtf2	1667	M3-	3	-1	0	0	0	0
150	CA-17766-3034-3501-3552-5533[INC][13/7][UPT]	17766	Nudt1	NaN	NaN	NaN	0	0	0	0	0
151	CA-17771-4001-5207-5276-6234[INC][2/1][UPT]	17771	Mtl5	NaN	NaN	NaN	0	0	0	0	0
152	CA-17772-25378-27085-27180-46484[INC][30/1]	17772	Mtm1	NaN	NaN	NaN	0	0	0	0	0
153	CA-17772-92008-93967-94060-94734[INC][9/2]	17772	Mtm1	NaN	NaN	NaN	0	0	0	0	0
154	CA-17773-3193-19344-19432-20987[INC][1/4][UPT][DNT]	17773	Mtnr1a	NaN	NaN	NaN	0	0	0	0	0
155	CA-17775-13442-16559-16682-17680[INC][1/1]	17775	Laptm4a	NaN	NaN	NaN	0	0	0	0	0
156	CA-17775-13442-15697-15980-16389[INC][1/358]	17775	Laptm4a	NaN	NaN	NaN	0	0	0	0	nd
157	CA-17775-13442-16389-16466-16559[INC][305/1]	17775	Laptm4a	NaN	NaN	NaN	0	0	0	0	0
158	CA-17776-3448-31592-31740-36635[INC][8/1][UPT]	17776	Mast2	NaN	NaN	NaN	0	0	0	0	0
159	CA-17776-75581-98399-98448-114119[INC][1/23]	17776	Mast2	NaN	NaN	NaN	0	0	0	0	0
160	CA-17776-129762-133750-133771-136714[INC][8/9]	17776	Mast2	829	M2+	2	1	0	1	0	0
161	CA-17776-153491-154165-154331-154791[INC][14/1]	17776	Mast2	NaN	NaN	NaN	0	0	0	0	0
162	CA-17827-7070-7152-7229-7676[INC][50/1]	17827	Mtx1	NaN	NaN	NaN	0	0	0	0	0
163	CA-17827-7304-7676-7831-7914[INC][1/1][UPT][DNT]	17827	Mtx1	NaN	NaN	NaN	0	0	0	0	0
164	CA-17840-3207-3545-3683-4448[INC][1/3][UPT]	17840	Mup1	NaN	NaN	NaN	0	0	0	0	0
165	CA-17840-3207-3545-3679-4448[INC][1666/3][UPT]	17840	Mup1	NaN	NaN	NaN	0	0	0	0	0
166	CA-17841@0-5232-5573-5675-5838[INC][378/1]	17841	Mup2	NaN	NaN	NaN	0	0	0	0	0
167	CA-17841@1-85443-85784-85886-86049[INC][284/1]	17841	Mup2	NaN	NaN	NaN	0	0	0	0	0
168	CA-17841@2-140973-141314-141416-141579[INC][371/1]	17841	Mup2	NaN	NaN	NaN	0	0	0	0	0
169	CA-17846-3206-28592-28874-85227[INC][67/4][UPT][DNT]	17846	Commd1	NaN	NaN	NaN	0	0	0	0	0
170	CA-17846-3206-11289-11385-28592[INC][1/109][UPT]	17846	Commd1	NaN	NaN	NaN	0	0	0	0	-1
171	CA-17847-16854-29544-29965-39616[INC][5/2]	17847	Usp34	NaN	NaN	NaN	0	0	0	0	0
172	CA-17847-29965-39425-39476-39616[INC][3/5]	17847	Usp34	NaN	NaN	NaN	0	0	0	0	0
173	CA-17847-115237-116145-116250-117203[INC][1/1]	17847	Usp34	NaN	NaN	NaN	0	0	0	0	0
174	CA-17847-183328-184314-184474-184689[INC][23/6][DNT]	17847	Usp34	NaN	NaN	NaN	0	0	0	0	0
175	CA-17855-3058-3346-3384-4082[INC][11/41][UPT]	17855	Mvk	1643	M3-	3	0	0	0	0	-1
176	CA-17855-5001-8935-9116-9400[INC][11/1]	17855	Mvk	NaN	NaN	NaN	0	0	0	0	0
177	CA-17855-5001-8971-9116-9400[INC][31/1]	17855	Mvk	NaN	NaN	NaN	0	0	0	0	0
178	CA-17855-14701-17589-17743-18737[INC][10/1][DNT]	17855	Mvk	NaN	NaN	NaN	0	0	0	0	0
179	CA-17857-3026-3136-3208-4960[INC][3/1][UPT]	17857	Mx1	NaN	NaN	NaN	0	0	0	0	0
180	CA-17857-9685-10263-10418-10678[INC][6/2]	17857	Mx1	NaN	NaN	NaN	0	0	0	0	0
181	CA-17857-10817-11683-11882-14355[INC][1/3]	17857	Mx1	NaN	NaN	NaN	0	0	0	0	0
182	CA-17857-11882-13055-13134-14355[INC][2/1]	17857	Mx1	NaN	NaN	NaN	0	0	0	0	0
183	CA-17863-17799-18659-19016-20892[INC][3/19]	17863	Myb	NaN	NaN	NaN	0	0	0	0	0
184	CA-17864-30998-31451-31631-33197[INC][8/2][DNT]	17864	Mybl1	981	M2+	2	1	0	0	0	0
185	CA-17865-3214-7866-7960-9889[INC][51/1][UPT]	17865	Mybl2	NaN	NaN	NaN	0	0	0	0	0
186	CA-17865-10915-12645-12866-16521[INC][16/1]	17865	Mybl2	NaN	NaN	NaN	0	0	0	0	0
187	CA-17865-21280-22747-23170-24001[INC][12/1]	17865	Mybl2	NaN	NaN	NaN	0	0	0	0	0
188	CA-17865-24141-24284-24401-26152[INC][5/22]	17865	Mybl2	NaN	NaN	NaN	0	0	0	0	0
189	CA-17869-3611-5166-5938-7005[INC][7/1][UPT][DNT]	17869	Myc	NaN	NaN	NaN	0	0	0	0	0
190	CA-17869-3611-5169-5938-7005[INC][3/1][UPT][DNT]	17869	Myc	NaN	NaN	NaN	0	0	0	0	0
191	CA-17876-26342-27813-27864-28142[INC][6/14]	17876	Myef2	1764	M4+	4	0	0	1	0	0
192	CA-17876-28211-28585-28684-30540[INC][8/1]	17876	Myef2	NaN	NaN	NaN	0	0	0	0	0
193	CA-17876-28684-29026-29098-30540[INC][17/8]	17876	Myef2	NaN	NaN	NaN	0	0	0	0	0
194	CA-17876-38984-39071-39118-39944[INC][2/5][DNT]	17876	Myef2	NaN	NaN	NaN	0	0	0	0	0
195	CA-17880-43887-45808-45829-47589[INC][2/8]	17880	Myh11	NaN	NaN	NaN	0	0	1	0	0
196	CA-17880-93714-96320-96359-99224[INC][4/17][DNT]	17880	Myh11	NaN	NaN	NaN	0	0	0	0	0
197	CA-17884-3051-3653-3800-5556[INC][1/18]	17884	Myh4	NaN	NaN	NaN	0	0	0	0	0
198	CA-17886-32236-36657-36763-37091[INC][1/106]	17886	Myh9	NaN	NaN	NaN	0	0	0	0	0
199	CA-17896-32767-34331-34367-36315[INC][1/89]	17896	Myl4	NaN	NaN	NaN	0	0	0	0	0
200	CA-17901-12781-13514-13539-13783[INC][2/1][UPT]	17901	Myl1	NaN	NaN	NaN	0	0	1	0	0
201	CA-17901-13539-13783-13811-17727[INC][3/102]	17901	Myl1	NaN	NaN	NaN	0	0	1	0	0
202	CA-17904-3287-3780-3887-4080[INC][1/473]	17904	Myl6	NaN	NaN	NaN	0	0	0	0	0
203	CA-17904-3287-4080-4224-4423[INC][463/1]	17904	Myl6	NaN	NaN	NaN	0	0	0	0	0
204	CA-17904-3287-3472-3492-3780[INC][1/1]	17904	Myl6	NaN	NaN	NaN	0	0	0	0	0
205	CA-17904-3287-3472-3492-4080[INC][3/473]	17904	Myl6	NaN	NaN	NaN	0	0	1	0	-1
206	CA-17904-3492-3780-3887-4080[INC][1/4]	17904	Myl6	NaN	NaN	NaN	0	0	0	0	0
207	CA-17904-3887-4080-4224-4423[INC][22/1][UPT]	17904	Myl6	NaN	NaN	NaN	0	0	0	0	0
208	CA-17904-4767-5061-5106-5792[INC][169/447][DNT]	17904	Myl6	NaN	NaN	NaN	0	0	1	0	0
209	CA-17904-4767-5478-5536-5792[INC][5/447][DNT]	17904	Myl6	NaN	NaN	NaN	0	0	0	0	0
210	CA-17904-4767-5478-5540-5792[INC][1/447][DNT]	17904	Myl6	NaN	NaN	NaN	0	-1	0	0	0
211	CA-17906-3050-3426-3502-3769[INC][1/119][UPT]	17906	Myl2	NaN	NaN	NaN	0	0	0	0	0
212	CA-17909-3481-46876-46975-82012[INC][18/2][UPT]	17909	Myo10	NaN	NaN	NaN	0	0	0	0	0
213	CA-17910-3088-9876-13638-15317[INC][4/2][UPT]	17910	Myo15	NaN	NaN	NaN	0	0	0	0	0
214	CA-17910-30664-31184-31238-31337[INC][2/5]	17910	Myo15	NaN	NaN	NaN	0	0	0	0	0
215	CA-17912-3214-7260-7723-35748[INC][2/80][UPT]	17912	Myo1b	NaN	NaN	NaN	0	0	0	0	0
216	CA-17912-149971-152066-152153-155010[INC][13/3]	17912	Myo1b	NaN	NaN	NaN	0	0	0	0	0
217	CA-17912-149971-150238-150325-152066[INC][5/15]	17912	Myo1b	NaN	NaN	NaN	0	0	1	0	0
218	CA-17916-23222-23727-23817-23906[INC][22/2]	17916	Myo1f	NaN	NaN	NaN	0	0	0	0	0
219	CA-17918-121795-124178-124259-125733[INC][2/8]	17918	Myo5a	1345	M2-	2	-1	0	0	0	0
220	CA-17918-125932-127920-127995-129437[INC][5/6]	17918	Myo5a	NaN	NaN	NaN	0	0	0	0	0
221	CA-17920-131520-131911-131941-134609[INC][3/1]	17920	Myo6	NaN	NaN	NaN	0	0	0	0	0
222	CA-17920-138633-141239-141266-144926[INC][7/3]	17920	Myo6	775	M2+	2	1	0	0	0	0
223	CA-17921-19944-23002-23020-24122[INC][8/10]	17921	Myo7a	154	M1+	1	1	0	0	0	0
224	CA-17925-64681-67162-67252-69193[INC][2/8]	17925	Myo9b	NaN	NaN	NaN	0	0	1	0	0
225	CA-17925-88523-88902-88950-89249[INC][7/7]	17925	Myo9b	NaN	NaN	NaN	0	0	1	0	0
226	CA-17929-64339-65646-65940-67681[INC][3/3]	17929	Myom1	NaN	NaN	NaN	0	0	0	1	0
227	CA-17931-92545-93357-93525-93925[INC][21/11]	17931	Ppp1r12a	NaN	NaN	NaN	0	0	1	0	0
228	CA-17931-93525-93925-94096-100356[INC][30/11]	17931	Ppp1r12a	711	M1-	1	-1	-1	1	0	0
229	CA-17931-112370-113995-114026-114738[INC][3/25]	17931	Ppp1r12a	NaN	NaN	NaN	0	0	0	0	0
230	CA-17932-41574-42584-42698-44595[INC][18/2]	17932	Myt1	NaN	NaN	NaN	0	0	0	0	0
231	CA-17933-119036-183451-183551-205557[INC][4/35]	17933	Myt1l	NaN	NaN	NaN	0	0	0	0	0
232	CA-17933-119036-205557-205693-250056[INC][27/1]	17933	Myt1l	NaN	NaN	NaN	0	0	0	0	0
233	CA-17933-258505-258867-258930-285989[INC][20/4]	17933	Myt1l	NaN	NaN	NaN	0	0	0	0	-1
234	CA-17937-6572-6781-6973-7924[INC][5/5][DNT]	17937	Nab2	1166	M2+	2	0	0	0	0	0
235	CA-17938-4215-6825-12741-13822[INC][2/572]	17938	Naca	NaN	NaN	NaN	0	0	1	0	0
236	CA-17939-4440-4885-5057-5806[INC][36/2]	17939	Naga	1012	M2+	2	0	0	0	0	0
237	CA-17939-5984-6235-6330-6879[INC][23/1]	17939	Naga	NaN	NaN	NaN	0	0	0	0	0
238	CA-17948-44972-50070-50238-52446[INC][8/1]	17948	Naip2	NaN	NaN	NaN	0	0	0	0	0
239	CA-17952-17453-17939-18020-18423[INC][1/5]	17952	Naip6	NaN	NaN	NaN	0	0	0	0	0
240	CA-17952-19354-19837-21949-23635[INC][4/2]	17952	Naip6	NaN	NaN	NaN	0	0	0	0	0
241	CA-17955-3344-5910-5962-10312[INC][1/4][UPT]	17955	Nap1l4	NaN	NaN	NaN	0	0	0	0	0
242	CA-17955-16440-17673-17805-19710[INC][74/2]	17955	Nap1l4	NaN	NaN	NaN	0	0	0	0	0
243	CA-17955-31707-33205-33241-37453[INC][22/30][DNT]	17955	Nap1l4	669	M1-	1	-1	-1	0	0	0
244	CA-17965-10517-10618-10730-12368[INC][27/1][DNT]	17965	Nbl1	NaN	NaN	NaN	0	0	0	0	0
245	CA-17966-6769-7068-7185-10412[INC][69/1]	17966	Nbr1	NaN	NaN	NaN	0	0	0	0	0
246	CA-17966-7185-7934-8039-10412[INC][1/77]	17966	Nbr1	NaN	NaN	NaN	0	0	0	0	0
247	CA-17966-22871-23355-23466-23701[INC][21/13]	17966	Nbr1	1903	M4-	4	-1	0	-1	0	-1
248	CA-17966-27303-28087-28145-31478[INC][6/1][DNT]	17966	Nbr1	NaN	NaN	NaN	0	0	0	0	0
249	CA-17966-27303-28087-28145-28825[INC][37/1]	17966	Nbr1	NaN	NaN	NaN	0	0	0	0	0
250	CA-17966-27303-28825-28931-31478[INC][1/1][DNT]	17966	Nbr1	NaN	NaN	NaN	0	0	0	0	0
251	CA-17966-28145-28825-28931-31478[INC][39/6][DNT]	17966	Nbr1	NaN	NaN	NaN	0	0	0	0	0
252	CA-17967-244974-251500-251530-255761[INC][1/24]	17967	Ncam1	82	M1+	1	1	0	1	0	1
253	CA-17967-293481-294416-295217-296506[INC][2/25][DNT]	17967	Ncam1	1732	M4+	4	0	0	0	0	-1
254	CA-17972-13104-13641-13699-14120[INC][31/2]	17972	Ncf4	NaN	NaN	NaN	0	0	0	0	0
255	CA-17972-14219-18132-18281-18813[INC][1/19]	17972	Ncf4	NaN	NaN	NaN	0	0	0	0	0
256	CA-17974-3277-66870-67033-90801[INC][13/1][UPT]	17974	Nck2	NaN	NaN	NaN	0	0	0	0	0
257	CA-17977-63512-107525-107708-125673[INC][2/3]	17977	Ncoa1	NaN	NaN	NaN	0	0	0	0	0
258	CA-17977-63512-71527-71603-125673[INC][1/3]	17977	Ncoa1	NaN	NaN	NaN	0	0	0	0	0
259	CA-17977-173759-182559-182707-183934[INC][10/1]	17977	Ncoa1	NaN	NaN	NaN	0	0	0	0	0
260	CA-17977-226526-230292-230347-230432[INC][21/7][DNT]	17977	Ncoa1	249	M1+	1	0	0	0	0	0
261	CA-17978-3146-77361-77421-91058[INC][1/11][UPT]	17978	Ncoa2	NaN	NaN	NaN	0	0	0	0	0
262	CA-17978-77421-91058-91115-152370[INC][1/1]	17978	Ncoa2	NaN	NaN	NaN	0	0	0	0	0
263	CA-17978-210188-211981-212188-214795[INC][3/5]	17978	Ncoa2	NaN	NaN	NaN	0	0	0	0	0
264	CA-17979-58919-59601-59681-60429[INC][1/15]	17979	Ncoa3	NaN	NaN	NaN	0	0	0	0	0
265	CA-17979-76415-77925-78009-78692[INC][20/1]	17979	Ncoa3	NaN	NaN	NaN	0	0	0	0	0
266	CA-17988-26210-27803-27866-28577[INC][160/1]	17988	Ndrg1	NaN	NaN	NaN	0	0	0	0	0
267	CA-17993-3136-3637-3687-39568[INC][1/149][UPT]	17993	Ndufs4	NaN	NaN	NaN	0	0	0	0	0
268	CA-17993-3136-39568-39647-74065[INC][146/2][UPT]	17993	Ndufs4	NaN	NaN	NaN	0	0	0	0	0
269	CA-17993-74238-83204-83278-102228[INC][135/4][DNT]	17993	Ndufs4	NaN	NaN	NaN	0	0	0	0	0
270	CA-17995-4380-4453-4624-5716[INC][168/1]	17995	Ndufv1	NaN	NaN	NaN	0	0	0	0	0
271	CA-17997-14248-24469-24699-26491[INC][23/1]	17997	Nedd1	NaN	NaN	NaN	0	0	0	0	0
272	CA-17999-18185-26714-26768-49765[INC][267/1]	17999	Nedd4	NaN	NaN	NaN	0	0	0	0	0
273	CA-18000-3076-3471-3607-13131[INC][1/183][UPT]	18000	Sept2	NaN	NaN	NaN	0	0	0	0	0
274	CA-18000-3076-13135-13162-15164[INC][4/5][UPT]	18000	Sept2	NaN	NaN	NaN	0	0	0	0	0
275	CA-18000-3076-13131-13162-15164[INC][183/5][UPT]	18000	Sept2	NaN	NaN	NaN	0	0	0	0	0
276	CA-18002-11095-11409-11492-12281[INC][234/3][DNT]	18002	Nedd8	NaN	NaN	NaN	0	0	0	0	0
277	CA-18004-16557-16939-17036-21873[INC][11/1]	18004	Nek1	NaN	NaN	NaN	0	0	0	0	0
278	CA-18004-53888-54039-54114-59564[INC][15/2]	18004	Nek1	NaN	NaN	NaN	0	0	0	0	0
279	CA-18004-59728-59808-59940-64300[INC][3/15]	18004	Nek1	801	M2+	2	1	0	0	1	1
280	CA-18004-64403-81531-81615-82056[INC][4/17]	18004	Nek1	NaN	NaN	NaN	0	0	1	0	0
281	CA-18007-136528-137326-137359-140208[INC][8/15]	18007	Neo1	1752	M4+	4	0	0	0	0	-1
282	CA-18007-151041-154813-154972-158586[INC][11/3]	18007	Neo1	1873	M4-	4	0	0	0	-1	0
283	CA-18010-3856-4313-4576-5750[INC][33/3]	18010	Neu1	NaN	NaN	NaN	0	0	0	0	0
284	CA-18015-122015-126341-126404-131222[INC][1/1]	18015	Nf1	NaN	NaN	NaN	0	0	0	0	0
285	CA-18015-126404-131222-131263-131825[INC][1/2]	18015	Nf1	NaN	NaN	NaN	0	0	0	0	0
286	CA-18016-32177-33917-34040-36379[INC][40/3]	18016	Nf2	NaN	NaN	NaN	0	0	0	0	0
287	CA-18016-36463-43710-43849-44219[INC][1/50]	18016	Nf2	NaN	NaN	NaN	0	0	0	0	0
288	CA-18016-48867-52549-52684-57627[INC][34/2]	18016	Nf2	NaN	NaN	NaN	0	0	0	0	0
289	CA-18016-70358-71922-71967-84271[INC][9/17][DNT]	18016	Nf2	751	M2+	2	1	0	1	0	0
290	CA-18019-3187-33022-34058-37345[INC][5/4][UPT]	18019	Nfatc2	NaN	NaN	NaN	0	0	0	0	0
291	CA-18019-3187-33542-34058-37345[INC][6/4][UPT]	18019	Nfatc2	NaN	NaN	NaN	0	0	0	0	0
292	CA-18019-14594-33022-34058-37345[INC][12/4][UPT]	18019	Nfatc2	NaN	NaN	NaN	0	0	0	0	0
293	CA-18019-14594-33542-34058-37345[INC][4/4][UPT]	18019	Nfatc2	NaN	NaN	NaN	0	0	0	0	0
294	CA-18019-100211-117884-117970-124406[INC][8/9][DNT]	18019	Nfatc2	NaN	NaN	NaN	0	0	0	0	0
295	CA-18021-3391-22001-23139-27208[INC][11/1][UPT]	18021	Nfatc3	NaN	NaN	NaN	0	0	0	0	0
296	CA-18021-52527-62719-62823-71315[INC][4/28][DNT]	18021	Nfatc3	377	M1+	1	0	0	1	0	0
297	CA-18022-6786-7000-7154-7318[INC][1/2][UPT]	18022	Nfe2	NaN	NaN	NaN	0	0	0	0	0
298	CA-18027-442012-462608-462737-484070[INC][18/4]	18027	Nfia	NaN	NaN	NaN	0	0	0	0	0
299	CA-18027-486504-502782-502874-532275[INC][16/1][DNT]	18027	Nfia	NaN	NaN	NaN	0	0	0	0	0
300	CA-18028-180580-197917-198006-211497[INC][1/15][DNT]	18028	Nfib	NaN	NaN	NaN	0	0	0	0	0
301	CA-18028-187835-197917-198006-211497[INC][8/2][DNT]	18028	Nfib	NaN	NaN	NaN	0	0	0	0	0
302	CA-18029-22619-23959-24085-25165[INC][20/3]	18029	Nfic	NaN	NaN	NaN	0	0	0	0	0
303	CA-18029-25350-26745-26822-29102[INC][27/11][DNT]	18029	Nfic	NaN	NaN	NaN	0	0	0	0	0
304	CA-18032-3343-31025-31557-75373[INC][6/1][UPT]	18032	Nfix	NaN	NaN	NaN	0	0	0	0	0
305	CA-18032-76872-79490-79613-81522[INC][28/12]	18032	Nfix	NaN	NaN	NaN	0	-1	-1	0	0
306	CA-18032-81698-87052-87200-89483[INC][12/56]	18032	Nfix	NaN	NaN	NaN	0	0	0	0	1
307	CA-18033-39048-55391-55408-67804[INC][1/15]	18033	Nfkb1	1620	M3-	3	0	0	0	0	0
308	CA-18033-102994-103701-103768-104059[INC][27/1]	18033	Nfkb1	NaN	NaN	NaN	0	0	0	0	0
309	CA-18033-104232-105043-105221-109032[INC][27/1][DNT]	18033	Nfkb1	NaN	NaN	NaN	0	0	0	0	0
310	CA-18041-7458-12628-12781-14460[INC][47/1]	18041	Nfs1	NaN	NaN	NaN	0	0	0	0	0
311	CA-18044-12383-13752-13839-17024[INC][13/25]	18044	Nfya	1139	M2+	2	0	0	1	0	0
312	CA-18044-12383-13755-13839-17024[INC][3/25]	18044	Nfya	NaN	NaN	NaN	0	0	1	0	0
313	CA-18044-12383-13755-13836-17024[INC][3/25]	18044	Nfya	NaN	NaN	NaN	0	0	1	0	0
314	CA-18044-19641-19869-19953-20314[INC][1/14]	18044	Nfya	NaN	NaN	NaN	0	0	0	0	0
315	CA-18045-10440-12046-12177-14537[INC][55/4]	18045	Nfyb	NaN	NaN	NaN	0	0	0	0	0
316	CA-18046-44199-53032-53104-55342[INC][26/2]	18046	Nfyc	NaN	NaN	NaN	0	0	0	0	0
317	CA-18046-53104-55342-55456-60808[INC][17/3]	18046	Nfyc	NaN	NaN	NaN	0	0	0	0	0
318	CA-18046-55456-60808-60904-65676[INC][17/2]	18046	Nfyc	NaN	NaN	NaN	0	0	0	0	0
319	CA-18046-72948-75184-75244-76279[INC][14/1][DNT]	18046	Nfyc	NaN	NaN	NaN	0	0	0	0	0
320	CA-18049-3033-42783-42910-47028[INC][6/4][UPT]	18049	Ngf	NaN	NaN	NaN	0	0	0	0	0
321	CA-18049-3033-13912-14069-42783[INC][2/6][UPT]	18049	Ngf	NaN	NaN	NaN	0	0	0	0	0
322	CA-18074-57758-58255-58354-59670[INC][1/21]	18074	Nid2	NaN	NaN	NaN	0	0	0	0	0
323	CA-18080-3072-3443-3854-12071[INC][1/3][UPT]	18080	Nin	NaN	NaN	NaN	0	0	0	0	0
324	CA-18080-3072-3443-3490-12071[INC][7/3][UPT]	18080	Nin	NaN	NaN	NaN	0	0	0	0	0
325	CA-18080-69779-70673-72794-74045[INC][8/11]	18080	Nin	338	M1+	1	0	1	0	0	0
326	CA-18080-84043-84547-84611-84793[INC][1/24]	18080	Nin	NaN	NaN	NaN	0	0	0	0	0
327	CA-18080-89519-92584-92645-93894[INC][1/7]	18080	Nin	NaN	NaN	NaN	0	0	0	0	0
328	CA-18080-89546-92584-92645-93894[INC][4/6]	18080	Nin	NaN	NaN	NaN	0	0	1	0	0
329	CA-18081-3091-6538-6712-9189[INC][3/67][UPT]	18081	Ninj1	NaN	NaN	NaN	0	0	0	0	0
330	CA-18082-3101-11898-12169-12365[INC][2/96][UPT]	18082	Nipsnap1	NaN	NaN	NaN	0	0	0	0	0
331	CA-18082-13114-17877-17948-18094[INC][52/1]	18082	Nipsnap1	NaN	NaN	NaN	0	0	0	0	0
332	CA-18082-18235-18530-18562-18889[INC][52/2]	18082	Nipsnap1	NaN	NaN	NaN	0	0	0	0	0
333	CA-18087-11210-12397-12505-13455[INC][29/4]	18087	Nktr	NaN	NaN	NaN	0	0	0	0	0
334	CA-18087-13500-13816-13844-15297[INC][13/14]	18087	Nktr	529	M1-	1	0	0	0	0	0
335	CA-18087-15385-22207-23895-24941[INC][1/18]	18087	Nktr	NaN	NaN	NaN	0	0	0	0	0
336	CA-18087-15385-22207-22235-24941[INC][4/18]	18087	Nktr	424	M1+	1	0	0	0	0	0
337	CA-18087-35582-36226-36283-36810[INC][6/1]	18087	Nktr	NaN	NaN	NaN	0	0	0	0	0
338	CA-18087-36283-36616-36647-36810[INC][1/6]	18087	Nktr	NaN	NaN	NaN	0	0	0	0	0
339	CA-18101-3422-9388-9737-12866[INC][2/1][UPT][DNT]	18101	Nmbr	NaN	NaN	NaN	0	0	0	0	0
340	CA-18101-9737-12669-12753-12866[INC][1/2][DNT]	18101	Nmbr	NaN	NaN	NaN	0	0	0	0	0
341	CA-18102-5714-8193-8295-10741[INC][352/1]	18102	Nme1	NaN	NaN	NaN	0	0	0	0	0
342	CA-18102-8295-10741-10854-12008[INC][309/1][DNT]	18102	Nme1	NaN	NaN	NaN	0	0	0	0	0
343	CA-18103-3513-3785-3972-6106[INC][1/572]	18103	Nme2	NaN	NaN	NaN	0	0	0	0	0
344	CA-18103-3513-6106-6208-6995[INC][545/1]	18103	Nme2	NaN	NaN	NaN	0	0	0	0	0
345	CA-18104-14084-15059-15161-17081[INC][17/1][DNT]	18104	Nqo1	NaN	NaN	NaN	0	0	0	0	0
346	CA-18105-3142-4386-4468-6531[INC][3/22][UPT]	18105	Nqo2	1174	M2+	2	0	0	0	0	0
347	CA-18105-3142-6531-6619-10653[INC][22/5][UPT]	18105	Nqo2	NaN	NaN	NaN	0	0	0	0	0
348	CA-18105-3394-4386-4468-6531[INC][1/1][UPT]	18105	Nqo2	NaN	NaN	NaN	0	0	0	0	0
349	CA-18108-24152-25695-25745-28179[INC][13/3]	18108	Nmt2	720	M1-	1	-1	0	0	0	0
350	CA-18108-24152-25695-25713-28179[INC][1/3]	18108	Nmt2	NaN	NaN	NaN	0	0	0	0	0
351	CA-18111-3151-4103-4179-4432[INC][7/61][UPT][DNT]	18111	Nnat	NaN	NaN	NaN	0	0	0	0	1
352	CA-18111-3151-4103-4130-4432[INC][3/61][UPT][DNT]	18111	Nnat	NaN	NaN	NaN	0	0	0	0	1
353	CA-18111-3151-4103-4184-4432[INC][126/61][UPT][DNT]	18111	Nnat	1885	M4-	4	0	0	0	0	1
354	CA-18111-3151-3338-3426-4432[INC][2/61][UPT][DNT]	18111	Nnat	NaN	NaN	NaN	0	0	0	0	1
355	CA-18111-3426-4103-4179-4432[INC][1/2][DNT]	18111	Nnat	NaN	NaN	NaN	0	0	0	0	1
356	CA-18114-3224-4557-4640-5020[INC][306/1][UPT]	18114	Rrp1	NaN	NaN	NaN	0	0	0	0	0
357	CA-18115-2799-7384-7587-15162[INC][5/1][UPT]	18115	Nnt	NaN	NaN	NaN	0	0	0	0	0
358	CA-18115-3236-7384-7587-15162[INC][76/13][UPT]	18115	Nnt	NaN	NaN	NaN	0	0	0	0	0
359	CA-18117-10329-10442-10619-10925[INC][2/2]	18117	Cox4nb	NaN	NaN	NaN	0	0	0	0	0
360	CA-18117-10329-10925-11154-12038[INC][1/99]	18117	Cox4nb	NaN	NaN	NaN	0	0	0	0	0
361	CA-18120-3093-3672-3823-5551[INC][117/2][UPT]	18120	Mrpl49	NaN	NaN	NaN	0	0	0	0	0
362	CA-18130-3947-4762-4912-20114[INC][11/1]	18130	Ints6	NaN	NaN	NaN	0	0	0	0	0
363	CA-18132-3215-3994-4088-4178[INC][1/1][UPT]	18132	Notch4	NaN	NaN	NaN	0	0	0	0	0
364	CA-18132-3215-4006-4088-4178[INC][16/1][UPT]	18132	Notch4	NaN	NaN	NaN	0	0	0	0	0
365	CA-18132-16838-17309-17423-19625[INC][1/6]	18132	Notch4	NaN	NaN	NaN	0	0	0	0	0
366	CA-18132-19878-20084-20197-21104[INC][6/1]	18132	Notch4	NaN	NaN	NaN	0	0	0	0	0
367	CA-18132-22710-23117-23337-23486[INC][15/2][UPT]	18132	Notch4	NaN	NaN	NaN	0	0	0	0	0
368	CA-18132-22710-23162-23337-23486[INC][1/2][UPT]	18132	Notch4	NaN	NaN	NaN	0	0	0	0	0
369	CA-18139-3127-17300-18813-23596[INC][5/1][UPT]	18139	Zfml	NaN	NaN	NaN	0	0	0	0	0
370	CA-18139-43409-45341-45410-46156[INC][4/6]	18139	Zfml	991	M2+	2	0	0	0	0	0
371	CA-18139-43409-46831-46900-48578[INC][3/1]	18139	Zfml	NaN	NaN	NaN	0	0	0	0	0
372	CA-18139-43409-46156-46240-46831[INC][5/3]	18139	Zfml	NaN	NaN	NaN	0	0	0	0	0
373	CA-18139-68557-70331-70433-72623[INC][5/14]	18139	Zfml	NaN	NaN	NaN	0	0	0	0	0
374	CA-18141-3223-4341-4469-6940[INC][1/123][UPT]	18141	Nup50	NaN	NaN	NaN	0	0	0	0	0
375	CA-18148-5101-5285-5379-5766[INC][1013/2]	18148	Npm1	NaN	NaN	NaN	0	0	0	0	0
376	CA-18162-1604-1957-2061-12870[INC][2/3][UPT]	18162	Npr3	NaN	NaN	NaN	0	0	0	0	0
377	CA-18163-311302-449629-449661-450230[INC][7/1]	18163	Ctnnd2	NaN	NaN	NaN	0	0	0	0	0
378	CA-18163-736241-751119-751194-752262[INC][6/8]	18163	Ctnnd2	NaN	NaN	NaN	0	0	nd	0	0
379	CA-18173-3119-3399-3649-4590[INC][3/1][UPT]	18173	Slc11a1	NaN	NaN	NaN	0	0	0	0	0
380	CA-18173-3119-3567-3649-4590[INC][2/1][UPT]	18173	Slc11a1	NaN	NaN	NaN	0	0	0	0	0
381	CA-18173-3119-3515-3649-4590[INC][20/1][UPT]	18173	Slc11a1	NaN	NaN	NaN	0	0	0	0	0
382	CA-18175-3230-3551-3646-4199[INC][6/3][UPT]	18175	Nrap	NaN	NaN	NaN	0	0	1	0	0
383	CA-18175-14981-18567-18672-20121[INC][2/5]	18175	Nrap	NaN	NaN	NaN	0	0	1	0	0
384	CA-18176-3748-4654-4750-4916[INC][1/111]	18176	Nras	NaN	NaN	NaN	0	0	0	0	0
385	CA-18176-3748-4654-4756-4916[INC][2/111]	18176	Nras	NaN	NaN	NaN	0	0	0	0	0
386	CA-18176-8169-8831-8873-8949[INC][39/2][DNT]	18176	Nras	NaN	NaN	NaN	0	0	0	0	0
387	CA-18181-74119-81247-81372-99593[INC][10/3][DNT]	18181	Nrf1	NaN	NaN	NaN	0	0	0	0	0
388	CA-18183-1099755-1104740-1104812-1105048[INC][6/2][DNT]	18183	Nrg3	NaN	NaN	NaN	0	0	1	0	0
389	CA-18185-3043-3771-3878-5470[INC][7/1][UPT]	18185	Nrl	NaN	NaN	NaN	0	0	0	0	0
390	CA-18185-3043-3751-3878-5470[INC][7/1][UPT]	18185	Nrl	NaN	NaN	NaN	0	0	0	0	0
391	CA-18187-85985-112217-112268-115016[INC][5/3][DNT]	18187	Nrp2	NaN	NaN	NaN	0	0	0	0	0
392	CA-18187-86000-112217-112268-115016[INC][1/1][DNT]	18187	Nrp2	NaN	NaN	NaN	0	0	0	0	0
393	CA-18189-391737-393791-393815-394897[INC][2/6][UPT]	18189	Nrxn1	NaN	NaN	NaN	0	0	1	0	1
394	CA-18189-472383-474911-474938-498173[INC][9/1]	18189	Nrxn1	NaN	NaN	NaN	0	0	nd	0	0
395	CA-18189-887480-931921-932011-933369[INC][12/3]	18189	Nrxn1	1357	M2-	2	-1	0	1	1	0
396	CA-18190-27911-34790-34862-39241[INC][3/3]	18190	Nrxn2	NaN	NaN	NaN	0	0	0	0	0
397	CA-18190-27911-32517-32547-34790[INC][9/3]	18190	Nrxn2	NaN	NaN	NaN	0	0	0	0	-1
398	CA-18190-39543-48086-48110-56520[INC][9/6]	18190	Nrxn2	1054	M2+	2	0	0	0	0	0
399	CA-18190-39543-48086-48131-56520[INC][1/6]	18190	Nrxn2	NaN	NaN	NaN	0	0	0	0	0
400	CA-18190-66138-73046-73073-74329[INC][9/1]	18190	Nrxn2	NaN	NaN	NaN	0	0	0	0	0
401	CA-18190-94212-97978-98068-101185[INC][23/1]	18190	Nrxn2	1349	M2-	2	-1	0	0	0	0
402	CA-18191-793237-798030-798057-813015[INC][1/1][DNT]	18191	Nrxn3	NaN	NaN	NaN	0	0	1	-1	0
403	CA-18191-1449216-1479271-1479361-1484635[INC][4/1]	18191	Nrxn3	613	M1-	1	-1	0	1	0	0
404	CA-18193-69860-70492-70646-70750[INC][1/25]	18193	Nsd1	NaN	NaN	NaN	0	0	0	0	0
405	CA-18193-103760-105164-105202-105337[INC][1/9][DNT]	18193	Nsd1	NaN	NaN	NaN	0	0	0	0	0
406	CA-18194-3173-6249-6363-10773[INC][1/75][UPT]	18194	Nsdhl	NaN	NaN	NaN	0	0	0	0	0
407	CA-18195-3087-25933-25981-26241[INC][2/257][UPT]	18195	Nsf	NaN	NaN	NaN	0	0	0	0	0
408	CA-18195-18892-25933-25981-26241[INC][5/3][UPT]	18195	Nsf	NaN	NaN	NaN	0	0	0	0	0
409	CA-18197-4422-20192-20276-57554[INC][92/1]	18197	Nsg2	NaN	NaN	NaN	0	0	0	0	0
410	CA-18197-20276-50533-50654-57554[INC][1/101]	18197	Nsg2	NaN	NaN	NaN	0	0	0	0	0
411	CA-18198-21025-44364-44394-50603[INC][7/9]	18198	Musk	NaN	NaN	NaN	0	0	0	0	0
412	CA-18198-72895-73520-73544-83836[INC][8/7]	18198	Musk	NaN	NaN	NaN	0	0	1	0	0
413	CA-18201-22215-23937-24009-24394[INC][29/1]	18201	Nsmaf	NaN	NaN	NaN	0	0	0	0	0
414	CA-18203-3160-10783-10849-11111[INC][22/5][UPT]	18203	Ntan1	NaN	NaN	NaN	0	0	0	0	0
415	CA-18203-3160-10606-10709-10783[INC][33/22][UPT]	18203	Ntan1	685	M1-	1	-1	0	0	0	0
416	CA-18203-3160-10606-10849-11111[INC][1/5][UPT]	18203	Ntan1	NaN	NaN	NaN	0	0	0	0	0
417	CA-18203-3160-10606-10628-10783[INC][1/22][UPT]	18203	Ntan1	NaN	NaN	NaN	0	0	0	0	0
418	CA-18203-12802-14841-14895-15330[INC][63/3]	18203	Ntan1	NaN	NaN	NaN	0	0	0	0	0
419	CA-18203-16158-18404-18518-18858[INC][43/10][DNT]	18203	Ntan1	NaN	NaN	NaN	0	0	0	0	0
420	CA-18211-14493-14858-14876-15033[INC][7/1]	18211	Ntrk1	NaN	NaN	NaN	0	0	0	0	0
421	CA-18211-15089-15335-15438-15865[INC][7/2]	18211	Ntrk1	NaN	NaN	NaN	0	0	0	0	0
422	CA-18214-3150-51356-51458-55923[INC][1/9][UPT]	18214	Ddr2	NaN	NaN	NaN	0	0	0	0	0
423	CA-18220-3703-10123-10231-11693[INC][238/1]	18220	Nucb1	NaN	NaN	NaN	0	0	0	0	0
424	CA-18222-13422-20052-20085-33983[INC][12/9]	18222	Numb	558	M1-	1	0	0	1	0	0
425	CA-18222-45836-48000-48147-49189[INC][7/10][DNT]	18222	Numb	1420	M2-	2	-1	-1	0	-1	0
426	CA-18223-3201-5247-5347-6407[INC][2/29][UPT]	18223	Numbl	NaN	NaN	NaN	0	0	0	0	0
427	CA-18227-17941-18264-18281-18385[INC][2/10]	18227	Nr4a2	290	M1+	1	0	0	0	0	0
428	CA-18241-6232-7205-7300-11563[INC][10/1]	18241	Gpr143	NaN	NaN	NaN	0	0	0	0	0
429	CA-18247-14426-15273-15359-15547[INC][65/1]	18247	Oaz2	NaN	NaN	NaN	0	0	0	0	0
430	CA-18256-25880-27141-27192-31413[INC][2/3]	18256	Oc90	NaN	NaN	NaN	0	0	0	0	0
431	CA-18256-27192-27658-27706-31413[INC][5/5]	18256	Oc90	NaN	NaN	NaN	0	0	0	0	0
432	CA-18286-3202-4046-4283-5466[INC][1/57][UPT]	18286	Odf2	NaN	NaN	NaN	0	0	0	0	0
433	CA-18286-3202-4051-4283-5466[INC][1/57][UPT]	18286	Odf2	NaN	NaN	NaN	0	0	0	0	0
434	CA-18286-5557-6318-6435-6724[INC][3/18]	18286	Odf2	NaN	NaN	NaN	0	nd	1	0	0
435	CA-18286-5557-6281-6435-6724[INC][48/18]	18286	Odf2	1506	M3+	3	0	0	1	0	0
436	CA-18293-25383-28168-28216-28381[INC][1/87]	18293	Ogdh	NaN	NaN	NaN	0	0	0	0	0
437	CA-18293-28259-36281-36326-45936[INC][6/11]	18293	Ogdh	807	M2+	2	1	0	1	1	0
438	CA-18293-28484-36281-36326-45936[INC][2/82]	18293	Ogdh	NaN	NaN	NaN	0	0	0	1	0
439	CA-18293-58098-58501-58654-59232[INC][45/1]	18293	Ogdh	NaN	NaN	NaN	0	0	0	0	0
440	CA-18300-3207-4530-4846-14674[INC][1/28][UPT]	18300	Oit1	NaN	NaN	NaN	0	0	0	0	0
441	CA-18300-20288-23308-23426-24595[INC][29/1]	18300	Oit1	NaN	NaN	NaN	0	0	0	0	0
442	CA-18300-24654-26249-26300-27830[INC][30/1]	18300	Oit1	NaN	NaN	NaN	0	0	0	0	0
443	CA-18331-3027-3600-3665-6115[INC][1/4][UPT][DNT]	18331	Olfr32	NaN	NaN	NaN	0	0	0	0	0
444	CA-18331-3665-3870-3986-6115[INC][2/2][DNT]	18331	Olfr32	NaN	NaN	NaN	0	0	0	0	0
445	CA-18331-3986-4241-4275-6115[INC][2/2][DNT]	18331	Olfr32	NaN	NaN	NaN	0	0	0	0	0
446	CA-18356-39412-44027-44237-47656[INC][1/60][DNT]	18356	Olfr56	NaN	NaN	NaN	0	0	0	0	0
447	CA-18356-39412-69888-70382-76551[INC][4/1]	18356	Olfr56	NaN	NaN	NaN	0	0	0	0	0
448	CA-18356-39412-46836-46886-47656[INC][1/60][DNT]	18356	Olfr56	NaN	NaN	NaN	0	0	0	0	0
449	CA-18379-4893-5162-5328-5488[INC][1/71][DNT]	18379	Omt2a	NaN	NaN	NaN	0	0	0	0	0
450	CA-18389-3916-4486-4520-6361[INC][2/2]	18389	Oprl1	NaN	NaN	NaN	0	0	0	0	0
451	CA-18389-3931-5980-6078-6361[INC][1/14]	18389	Oprl1	NaN	NaN	NaN	0	0	0	0	0
452	CA-18389-3931-4486-4520-6361[INC][3/14]	18389	Oprl1	NaN	NaN	NaN	0	0	0	0	0
453	CA-18389-3931-5939-6078-6361[INC][5/14]	18389	Oprl1	495	M1-	1	0	0	0	0	0
454	CA-18390-3558-9188-9291-43284[INC][1/43][UPT]	18390	Oprm1	NaN	NaN	NaN	0	0	0	0	0
455	CA-18390-3558-43284-43637-44376[INC][42/2][UPT]	18390	Oprm1	NaN	NaN	NaN	0	0	0	0	0
456	CA-18390-3558-5394-5489-43284[INC][1/43][UPT]	18390	Oprm1	NaN	NaN	NaN	0	0	0	0	0
457	CA-18390-44897-147471-147767-186598[INC][1/4]	18390	Oprm1	NaN	NaN	NaN	0	0	0	0	0
458	CA-18390-44897-194015-194104-228440[INC][6/3]	18390	Oprm1	NaN	NaN	NaN	0	0	0	0	0
459	CA-18390-44897-147366-147767-194015[INC][1/9]	18390	Oprm1	NaN	NaN	NaN	0	0	0	0	0
460	CA-18390-44897-147366-147767-186598[INC][1/4]	18390	Oprm1	NaN	NaN	NaN	0	0	0	0	0
461	CA-18390-44897-52442-52536-55658[INC][1/1][DNT]	18390	Oprm1	NaN	NaN	NaN	0	0	0	0	0
462	CA-18390-44897-64205-64507-186598[INC][2/4]	18390	Oprm1	NaN	NaN	NaN	0	0	0	0	0
463	CA-18390-44897-186598-186718-194015[INC][4/9]	18390	Oprm1	NaN	NaN	NaN	0	0	0	0	0
464	CA-18390-44897-122274-122461-186598[INC][1/4]	18390	Oprm1	NaN	NaN	NaN	0	0	0	0	0
465	CA-18390-147767-186598-186718-194015[INC][2/1]	18390	Oprm1	NaN	NaN	NaN	0	0	0	0	0
466	CA-18390-194104-200077-200577-228440[INC][2/11]	18390	Oprm1	NaN	NaN	NaN	0	0	0	0	0
467	CA-18390-194104-200082-200577-228440[INC][1/11]	18390	Oprm1	NaN	NaN	NaN	0	0	0	0	0
468	CA-18391-3212-3337-3491-3671[INC][4/1][UPT]	18391	Sigmar1	NaN	NaN	NaN	0	0	0	0	0
469	CA-18391-3212-3337-3538-3671[INC][70/1][UPT]	18391	Sigmar1	NaN	NaN	NaN	0	0	0	0	0
470	CA-18391-3538-3671-3764-4733[INC][63/4][DNT]	18391	Sigmar1	NaN	NaN	NaN	0	0	0	0	0
471	CA-18392-3122-12222-12328-16839[INC][5/1][UPT]	18392	Orc1	NaN	NaN	NaN	0	0	0	0	0
472	CA-18392-12328-14199-14324-16839[INC][35/5]	18392	Orc1	NaN	NaN	NaN	0	0	0	0	0
473	CA-18392-22971-23477-23631-25502[INC][15/1]	18392	Orc1	NaN	NaN	NaN	0	0	0	0	0
474	CA-18393-6597-7535-7679-10454[INC][53/2]	18393	Orc2	NaN	NaN	NaN	0	0	0	0	0
475	CA-18400-5551-8965-9126-9635[INC][2/3]	18400	Slc22a18	NaN	NaN	NaN	0	0	0	0	0
476	CA-18400-5551-8530-8628-8965[INC][52/3]	18400	Slc22a18	NaN	NaN	NaN	0	0	0	0	0
477	CA-18407-3152-3305-3478-3749[INC][2/1][UPT]	18407	Orm3	NaN	NaN	NaN	0	0	0	0	0
478	CA-18407-3152-3409-3552-3749[INC][3/1][UPT]	18407	Orm3	NaN	NaN	NaN	0	0	0	0	0
479	CA-18413-3129-4621-4758-5601[INC][37/6][UPT][DNT]	18413	Osm	NaN	NaN	NaN	0	0	0	0	0
480	CA-18415-8120-10537-10678-14388[INC][27/2]	18415	Hspa4l	NaN	NaN	NaN	0	0	0	0	0
481	CA-18416-59702-63034-63172-70484[INC][47/1][DNT]	18416	Otc	NaN	NaN	NaN	0	0	0	0	0
482	CA-18431-3111-13801-13938-17998[INC][1/14][UPT]	18431	Oca2	NaN	NaN	NaN	0	0	0	0	0
483	CA-18432-10000-10354-10586-10665[INC][38/1]	18432	Mybbp1a	NaN	NaN	NaN	0	0	0	0	0
484	CA-18432-11717-12248-12397-12499[INC][89/1][DNT]	18432	Mybbp1a	NaN	NaN	NaN	0	0	0	0	0
485	CA-18436-16854-17246-17312-17675[INC][11/2]	18436	P2rx1	NaN	NaN	NaN	0	0	0	0	0
486	CA-18438-3231-9842-9990-13756[INC][60/3][UPT]	18438	P2rx4	NaN	NaN	NaN	0	0	0	0	0
487	CA-18438-14670-20037-20118-20433[INC][28/6]	18438	P2rx4	NaN	NaN	NaN	0	0	0	0	0
488	CA-18438-22735-22842-22908-23188[INC][20/4]	18438	P2rx4	NaN	NaN	NaN	0	0	0	0	0
489	CA-18440-8915-8988-9069-9148[INC][5/2]	18440	P2rx6	NaN	NaN	NaN	0	0	0	0	0
490	CA-18440-9290-9376-9486-11473[INC][8/1]	18440	P2rx6	NaN	NaN	NaN	0	0	0	0	0
491	CA-18442-3280-11237-11428-15891[INC][9/1][UPT][DNT]	18442	P2ry2	NaN	NaN	NaN	0	0	0	0	0
492	CA-18451-23499-27885-28125-30108[INC][15/1]	18451	P4ha1	NaN	NaN	NaN	0	0	0	0	0
493	CA-18451-31964-34044-34115-41565[INC][10/1]	18451	P4ha1	NaN	NaN	NaN	0	0	0	0	0
494	CA-18451-31964-35054-35125-41565[INC][9/1]	18451	P4ha1	NaN	NaN	NaN	0	0	0	0	0
495	CA-18452-1071-2171-2245-3596[INC][1/3][UPT]	18452	P4ha2	NaN	NaN	NaN	0	0	0	0	0
496	CA-18472-28074-36774-36859-37100[INC][83/1]	18472	Pafah1b1	NaN	NaN	NaN	0	0	0	0	0
497	CA-18475-3167-3832-4021-9142[INC][1/206][UPT]	18475	Pafah1b2	NaN	NaN	NaN	0	0	0	0	0
498	CA-18475-11831-12674-12791-14807[INC][116/3]	18475	Pafah1b2	NaN	NaN	NaN	0	0	0	0	0
499	CA-18481-3173-12949-13109-177696[INC][1/5][UPT]	18481	Pak3	1893	M4-	4	-1	0	0	0	0
500	CA-18481-194158-198303-198348-199545[INC][8/14]	18481	Pak3	173	M1+	1	1	0	0	1	0
501	CA-18481-194158-196687-196750-198303[INC][3/8]	18481	Pak3	NaN	NaN	NaN	0	0	0	1	0
502	CA-18481-194158-196687-196750-199545[INC][2/14]	18481	Pak3	NaN	NaN	NaN	0	1	1	1	0
503	CA-18481-196750-198303-198348-199545[INC][3/2]	18481	Pak3	NaN	NaN	NaN	0	0	1	1	0
504	CA-18483-24670-26220-26352-28469[INC][9/39][DNT]	18483	Palm	196	M1+	1	1	1	0	0	0
505	CA-18484-214507-234112-234430-245400[INC][2/1]	18484	Pam	740	M2+	2	1	1	1	0	0
506	CA-18491-35506-52264-52351-55035[INC][1/3]	18491	Pappa	NaN	NaN	NaN	0	0	0	0	0
507	CA-18508-3154-9848-10077-13914[INC][1/14][UPT]	18508	Pax6	NaN	NaN	NaN	0	0	0	0	0
508	CA-18508-14412-17932-18063-18991[INC][22/1]	18508	Pax6	NaN	NaN	NaN	0	0	0	0	0
509	CA-18508-18063-18855-18897-18991[INC][26/33]	18508	Pax6	1785	M4+	4	0	0	0	0	0
510	CA-18508-19207-19297-19360-19882[INC][2/57]	18508	Pax6	NaN	NaN	NaN	0	0	0	0	0
511	CA-18508-26957-29410-29561-30374[INC][24/2][DNT]	18508	Pax6	NaN	NaN	NaN	0	0	0	0	0
512	CA-18514-239511-243821-243981-251639[INC][11/1]	18514	Pbx1	NaN	NaN	NaN	0	0	0	0	0
513	CA-18514-243981-250190-250303-251639[INC][6/13]	18514	Pbx1	NaN	NaN	NaN	0	0	-1	0	-1
514	CA-18514-243981-250190-250330-251639[INC][1/13]	18514	Pbx1	NaN	NaN	NaN	0	0	0	0	-1
515	CA-18516-4213-150390-150632-161594[INC][11/1]	18516	Pbx3	NaN	NaN	NaN	0	0	0	0	0
516	CA-18516-196860-198175-198288-199082[INC][14/6]	18516	Pbx3	NaN	NaN	NaN	0	0	0	0	0
517	CA-18519-99679-101435-101472-101682[INC][17/6]	18519	Kat2b	NaN	NaN	NaN	0	0	0	0	0
518	CA-18521-16609-19456-19498-20573[INC][77/3]	18521	Pcbp2	NaN	NaN	NaN	0	0	-1	0	0
519	CA-18521-16609-18316-18409-19456[INC][86/85]	18521	Pcbp2	NaN	NaN	NaN	0	0	0	0	0
520	CA-18521-16609-18316-18409-20573[INC][1/3]	18521	Pcbp2	NaN	NaN	NaN	0	0	0	0	0
521	CA-18521-18409-19456-19498-20573[INC][92/1]	18521	Pcbp2	NaN	NaN	NaN	0	0	0	0	0
522	CA-18521-20646-21144-21167-22120[INC][1/12]	18521	Pcbp2	NaN	NaN	NaN	0	0	0	0	0
523	CA-18521-20646-21144-21183-22123[INC][42/3]	18521	Pcbp2	NaN	NaN	NaN	0	0	0	0	0
524	CA-18521-20646-21144-21183-22120[INC][94/12]	18521	Pcbp2	NaN	NaN	NaN	0	0	0	0	1
525	CA-18536-24423-24601-24718-30428[INC][5/6]	18536	Pcm1	NaN	NaN	NaN	0	0	0	0	0
526	CA-18536-37540-38236-38410-38894[INC][11/2]	18536	Pcm1	NaN	NaN	NaN	0	0	0	0	0
527	CA-18536-57058-67228-67393-72761[INC][13/4]	18536	Pcm1	NaN	NaN	NaN	0	0	0	0	0
528	CA-18536-77223-79161-79296-85095[INC][21/2]	18536	Pcm1	NaN	NaN	NaN	0	0	0	0	0
529	CA-18537-17534-17924-18118-18963[INC][1/115]	18537	Pcmt1	NaN	NaN	NaN	0	0	0	0	0
530	CA-18541-42155-42268-42289-44377[INC][8/6]	18541	Pcnt	107	M1+	1	1	0	0	0	0
531	CA-18542-732-3899-4008-5255[INC][2/1][UPT]	18542	Pcolce	NaN	NaN	NaN	0	0	0	0	0
532	CA-18542-3168-3899-4008-5255[INC][140/1][UPT]	18542	Pcolce	NaN	NaN	NaN	0	0	0	0	0
533	CA-18542-5514-5713-5788-6325[INC][1/62]	18542	Pcolce	NaN	NaN	NaN	0	0	0	0	0
534	CA-18545-4038-4791-4850-4987[INC][1/36][DNT]	18545	Pcp2	NaN	NaN	NaN	0	0	0	0	0
535	CA-18546-3185-29210-29262-60784[INC][27/1][UPT][DNT]	18546	Pcp4	NaN	NaN	NaN	0	0	0	0	0
536	CA-18552-198140-222878-222982-244854[INC][6/1]	18552	Pcsk5	417	M1+	1	0	0	0	0	0
537	CA-18553-166272-166430-166469-172613[INC][3/4]	18553	Pcsk6	434	M1-	1	0	0	0	0	0
538	CA-18554-15785-16223-16326-22342[INC][10/1]	18554	Pcsk7	NaN	NaN	NaN	0	0	0	0	0
539	CA-18554-23260-23468-23550-24006[INC][1/12]	18554	Pcsk7	NaN	NaN	NaN	0	0	0	0	0
540	CA-18559-18699-19734-19802-21138[INC][7/1][DNT]	18559	Pctp	NaN	NaN	NaN	0	0	0	0	0
541	CA-18563-8219-32408-32616-94128[INC][1/115]	18563	Pcx	NaN	NaN	NaN	0	0	0	0	0
542	CA-18571-31307-31465-31560-32830[INC][1/46]	18571	Pdcd6ip	NaN	NaN	NaN	0	0	0	0	0
543	CA-18573-224068-225074-225123-226240[INC][1/7][UPT]	18573	Pde1a	NaN	NaN	NaN	0	0	0	0	0
544	CA-18573-267375-273016-273043-273180[INC][2/22][DNT]	18573	Pde1a	NaN	NaN	NaN	0	0	0	0	0
545	CA-18574-26795-27247-27378-27924[INC][8/1]	18574	Pde1b	NaN	NaN	NaN	0	0	0	0	0
546	CA-212225-4640-6819-6939-8344[INC][1/1][UPT]	212225	Gm4776	NaN	NaN	NaN	0	0	0	0	0
547	CA-234479-3430-4534-4574-13525[INC][1/1][UPT][DNT]	234479	Gm4890	NaN	NaN	NaN	0	0	0	0	0
548	CA-266692-3180-11568-11617-35501[INC][1/1][UPT]	266692	Cpne1	NaN	NaN	NaN	0	0	0	0	0
549	CA-319405-3350-7905-8008-13617[INC][1/1][UPT]	319405	D430036J16Rik	496	M1-	1	0	0	0	0	0
550	CA-319405-8008-10231-10254-13617[INC][2/2]	319405	D430036J16Rik	1184	M2-	2	0	0	0	0	0
551	CA-319454-3076-6831-6946-11394[INC][1/1][UPT]	319454	A430071A18Rik	NaN	NaN	NaN	0	0	0	0	0
552	CA-319646-33229-44718-44832-51363[INC][1/1]	319646	D630013N20Rik	NaN	NaN	NaN	0	0	0	0	0
553	CA-319760-5049-6737-6902-8591[INC][1/2][DNT]	319760	D130020L05Rik	NaN	NaN	NaN	0	0	0	0	0
554	CA-319783-3258-46269-46347-62332[INC][1/1][UPT][DNT]	319783	A730056A06Rik	NaN	NaN	NaN	0	0	0	0	0
555	CA-320273-3554-3669-3762-4410[INC][1/1][UPT]	320273	B230208H11Rik	NaN	NaN	NaN	0	0	0	0	0
556	CA-329253-3163-3794-3958-4678[INC][2/2][UPT]	329253	6530439I21	NaN	NaN	NaN	0	0	0	0	0
557	CA-380934-4263-6539-6698-9024[INC][1/2]	380934	AA536875	NaN	NaN	NaN	0	0	0	0	0
558	CA-434350-3095-4774-4897-10946[INC][1/1][UPT]	434350	9430091E24Rik	NaN	NaN	NaN	0	0	0	0	0
559	CA-504193-3822-8355-8646-42858[INC][1/1]	504193	Npcd	NaN	NaN	NaN	0	0	0	0	0
560	CA-619312-15074-18596-18757-31230[INC][1/1]	619312	G730013B05Rik	NaN	NaN	NaN	0	0	0	0	0
561	CA-619313-3374-4255-4563-4853[INC][1/1][DNT]	619313	I730030J21Rik	NaN	NaN	NaN	0	0	0	0	0
562	CA-666168-4506-5022-5067-5831[INC][1/1]	666168	Cyp4a31	NaN	NaN	NaN	0	0	0	0	0
563	CA-67351-3086-14867-14935-17056[INC][1/2][UPT]	67351	1700085B03Rik	NaN	NaN	NaN	0	0	0	0	0
564	CA-67351-17138-23749-23959-27341[INC][1/2][DNT]	67351	1700085B03Rik	NaN	NaN	NaN	0	0	0	0	0
565	CA-67586-24337-25251-25372-25483[INC][1/1]	67586	Ubxn11	NaN	NaN	NaN	0	0	0	0	0
566	CA-68230-3081-3697-3858-4719[INC][1/1][UPT][DNT]	68230	1700102H20Rik	NaN	NaN	NaN	0	0	0	0	0
567	CA-68789-33152-40324-40424-43418[INC][1/1][DNT]	68789	Trmt61b	NaN	NaN	NaN	0	0	0	0	0
568	CA-69311-3217-3308-3361-3684[INC][1/1][UPT][DNT]	69311	1700008K24Rik	NaN	NaN	NaN	0	0	0	0	0
569	CA-69749-3233-3491-3554-3961[INC][1/1][UPT][DNT]	69749	2410004N09Rik	NaN	NaN	NaN	0	0	0	0	0
570	CA-69771-4951-5069-5145-5428[INC][2/1][DNT]	69771	1810019D21Rik	NaN	NaN	NaN	0	0	0	0	0
571	CA-70491-4177-5796-5942-6482[INC][1/1]	70491	5730412P04Rik	NaN	NaN	NaN	0	0	0	0	0
572	CA-71086-3131-6951-7164-7966[INC][1/1][UPT]	71086	4933412E12Rik	NaN	NaN	NaN	0	0	0	0	0
573	CA-71661-3764-6984-7191-9797[INC][1/1][DNT]	71661	0610005C13Rik	NaN	NaN	NaN	0	0	0	0	0
574	CA-72518-326982-382509-382717-427361[INC][1/1][DNT]	72518	2610307P16Rik	NaN	NaN	NaN	0	0	0	0	0
575	CA-73183-3380-11823-11890-26266[INC][1/1][UPT]	73183	5430402O13Rik	NaN	NaN	NaN	0	0	0	0	0
576	CA-74205-3279-26768-27186-33412[INC][1/1][UPT]	74205	Acsl3	NaN	NaN	NaN	0	0	0	0	0
577	CA-74205-3279-8316-8456-26768[INC][1/1][UPT]	74205	Acsl3	NaN	NaN	NaN	0	0	0	0	0
578	CA-74284-4363-7432-7659-14047[INC][1/1]	74284	1700086L19Rik	NaN	NaN	NaN	0	0	0	0	0
579	CA-74284-4363-7437-7659-14047[INC][1/1]	74284	1700086L19Rik	NaN	NaN	NaN	0	0	0	0	0
580	CA-75084-3291-6161-6314-7022[INC][1/1][UPT][DNT]	75084	4930511M06Rik	NaN	NaN	NaN	0	0	0	0	0
581	CA-75569-3209-3534-3692-5777[INC][1/1][UPT]	75569	1700028D13Rik	NaN	NaN	NaN	0	0	0	0	0
582	CA-76397-3231-4236-4302-9136[INC][1/1][UPT]	76397	4930455F16Rik	NaN	NaN	NaN	0	0	0	0	0
583	CA-77127-6469-8255-8470-9758[INC][1/1]	77127	A930001A20Rik	NaN	NaN	NaN	0	0	0	0	0
584	CA-77462-14125-15090-15154-18145[INC][2/1]	77462	Tmem116	NaN	NaN	NaN	0	0	0	0	0
585	CA-77462-18277-32624-32729-38041[INC][2/1]	77462	Tmem116	NaN	NaN	NaN	0	0	0	0	0
586	CA-77558-3430-38980-39186-65111[INC][1/1][UPT][DNT]	77558	9330179D12Rik	NaN	NaN	NaN	0	0	0	0	0
587	CA-77920-11799-12217-12310-17008[INC][1/2][DNT]	77920	A330102I10Rik	310	M1+	1	0	0	0	0	0
588	CA-78512-4337-5542-5685-7056[INC][1/1][UPT][DNT]	78512	3300005D01Rik	NaN	NaN	NaN	0	0	0	0	0
589	CA-18575-3094-10774-10890-27482[INC][5/3][UPT]	18575	Pde1c	NaN	NaN	NaN	0	0	0	0	0
590	CA-18575-3094-27482-27509-190837[INC][3/6][UPT]	18575	Pde1c	NaN	NaN	NaN	0	0	0	0	0
591	CA-18575-10890-27482-27509-190837[INC][20/3]	18575	Pde1c	NaN	NaN	NaN	0	0	0	0	0
592	CA-18575-281272-290059-290264-290446[INC][1/17][DNT]	18575	Pde1c	NaN	NaN	NaN	0	0	0	0	0
593	CA-18575-281272-290446-290506-300259[INC][2/2]	18575	Pde1c	NaN	NaN	NaN	0	0	0	0	0
594	CA-18578-235664-245880-245917-246012[INC][8/1]	18578	Pde4b	NaN	NaN	NaN	0	0	0	0	0
595	CA-18578-346117-347901-348001-349791[INC][19/6]	18578	Pde4b	NaN	NaN	NaN	0	0	0	0	0
596	CA-18582-38845-39694-39800-41918[INC][54/4]	18582	Pde6d	NaN	NaN	NaN	0	0	0	0	0
597	CA-18583-71273-72804-72981-73113[INC][2/15]	18583	Pde7a	NaN	NaN	NaN	0	0	0	0	0
598	CA-18584-98178-98895-99092-104306[INC][1/7]	18584	Pde8a	NaN	NaN	NaN	0	0	0	0	0
599	CA-18584-98178-103937-103981-104306[INC][1/7]	18584	Pde8a	NaN	NaN	NaN	0	0	0	0	0
600	CA-18585-32124-37011-37055-59932[INC][50/1]	18585	Pde9a	NaN	NaN	NaN	0	0	0	0	0
601	CA-18585-76772-76945-77028-78337[INC][11/1]	18585	Pde9a	NaN	NaN	NaN	0	0	0	0	0
602	CA-18585-83235-86560-86665-87447[INC][23/1]	18585	Pde9a	NaN	NaN	NaN	0	0	0	0	0
603	CA-18590-2220-3115-3245-4569[INC][3/1][UPT]	18590	Pdgfa	NaN	NaN	NaN	0	0	0	0	0
604	CA-18590-18808-19263-19332-20726[INC][5/47][DNT]	18590	Pdgfa	NaN	NaN	NaN	0	0	0	0	0
605	CA-18597-8164-9094-9268-11101[INC][126/3]	18597	Pdha1	NaN	NaN	NaN	0	0	0	0	0
606	CA-18604-15893-16393-16507-17049[INC][20/2][DNT]	18604	Pdk2	NaN	NaN	NaN	0	0	0	0	0
607	CA-18606-41017-45215-45371-47386[INC][3/16]	18606	Enpp2	NaN	NaN	NaN	0	0	0	0	0
608	CA-18606-63104-71724-71799-73019[INC][1/20]	18606	Enpp2	232	M1+	1	0	1	0	0	0
609	CA-18606-75898-77201-77334-78611[INC][27/1]	18606	Enpp2	NaN	NaN	NaN	0	0	0	0	0
610	CA-18607-46501-47273-47387-50986[INC][1/19]	18607	Pdpk1	NaN	NaN	NaN	0	0	0	0	0
611	CA-18607-53174-56373-56591-64159[INC][21/1]	18607	Pdpk1	NaN	NaN	NaN	0	0	0	0	0
612	CA-18611-3185-5317-5536-9200[INC][1/307][UPT]	18611	Pea15a	NaN	NaN	NaN	0	0	0	0	0
613	CA-18613-18690-20927-21230-22252[INC][15/3]	18613	Pecam1	NaN	NaN	NaN	0	0	0	0	0
614	CA-18613-35402-37196-37250-38670[INC][22/1]	18613	Pecam1	NaN	NaN	NaN	0	0	0	0	0
615	CA-18613-38733-46483-46540-63119[INC][6/10][DNT]	18613	Pecam1	115	M1+	1	1	0	0	0	0
616	CA-18613-46540-56257-56280-63119[INC][4/8][DNT]	18613	Pecam1	457	M1-	1	0	0	0	0	0
617	CA-18616-17366-20407-20470-20644[INC][2/15]	18616	Peg3	NaN	NaN	NaN	0	0	0	0	0
618	CA-18619-2811-3299-3440-6938[INC][21/1][UPT][DNT]	18619	Penk	NaN	NaN	NaN	0	0	0	0	0
619	CA-18624-62297-71098-71130-111558[INC][1/42]	18624	Pepd	NaN	NaN	NaN	0	0	0	0	0
620	CA-18628-4947-5324-5373-6149[INC][1/7]	18628	Per3	NaN	NaN	NaN	0	0	0	0	0
621	CA-18631-3116-5745-5861-8115[INC][20/12][UPT][DNT]	18631	Pex11a	1836	M4-	4	0	0	0	0	0
622	CA-18633-5028-5754-5888-6015[INC][35/3]	18633	Pex16	NaN	NaN	NaN	0	0	0	0	0
623	CA-18634-6112-15872-15950-16316[INC][28/3]	18634	Pex7	NaN	NaN	NaN	0	0	0	0	0
624	CA-18639-47707-49022-49142-52660[INC][1/7]	18639	Pfkfb1	NaN	NaN	NaN	0	0	0	0	0
625	CA-18640-25828-26752-26877-29815[INC][16/1]	18640	Pfkfb2	NaN	NaN	NaN	0	0	0	0	0
626	CA-18640-31484-32143-32273-33510[INC][2/1]	18640	Pfkfb2	NaN	NaN	NaN	0	0	0	0	0
627	CA-18640-32273-33003-33066-33510[INC][12/2]	18640	Pfkfb2	NaN	NaN	NaN	0	0	0	0	0
628	CA-18640-33575-34168-35237-41105[INC][3/4][DNT]	18640	Pfkfb2	NaN	NaN	NaN	0	0	0	0	0
629	CA-18641-3198-7282-7356-10709[INC][280/1][UPT]	18641	Pfkl	NaN	NaN	NaN	0	0	0	0	0
630	CA-18641-15273-15632-15712-16038[INC][1/1][DNT]	18641	Pfkl	NaN	NaN	NaN	0	0	0	0	0
631	CA-18654-8911-10745-10775-10868[INC][17/1]	18654	Pgf	NaN	NaN	NaN	0	0	0	0	0
632	CA-18669-11024-15411-15469-17508[INC][6/2]	18669	Abcb1b	NaN	NaN	NaN	0	0	0	0	0
633	CA-18669-66484-68968-69115-70603[INC][8/1][DNT]	18669	Abcb1b	NaN	NaN	NaN	0	0	0	0	0
634	CA-18670-3187-3367-3444-5852[INC][3/4][UPT]	18670	Abcb4	NaN	NaN	NaN	0	0	0	0	0
635	CA-18674-3406-4632-4757-4920[INC][2/820]	18674	Slc25a3	NaN	NaN	NaN	0	0	1	0	0
636	CA-18674-4757-4920-5042-7257[INC][2/47]	18674	Slc25a3	NaN	NaN	NaN	0	0	-1	0	0
637	CA-18679-87682-89974-90151-91629[INC][9/4]	18679	Phka1	477	M1-	1	0	0	0	0	0
638	CA-18685-4021-4644-4701-16776[INC][23/3]	18685	Phtf1	NaN	NaN	NaN	0	0	0	0	0
639	CA-18685-16846-17836-17995-20643[INC][16/2]	18685	Phtf1	NaN	NaN	NaN	0	0	0	0	0
640	CA-18685-20800-22317-22452-23505[INC][15/3]	18685	Phtf1	NaN	NaN	NaN	0	0	0	0	0
641	CA-18685-22452-23505-23665-25928[INC][13/1]	18685	Phtf1	NaN	NaN	NaN	0	0	0	0	0
642	CA-18693-13539-15053-15120-16794[INC][23/1]	18693	Pick1	NaN	NaN	NaN	0	0	0	0	0
643	CA-18704-3155-3780-3868-27877[INC][6/12][UPT]	18704	Pik3c2a	NaN	NaN	NaN	0	0	0	0	0
644	CA-18704-29006-40495-40599-52100[INC][6/2]	18704	Pik3c2a	NaN	NaN	NaN	0	0	0	0	0
645	CA-18704-92481-94491-94661-95529[INC][12/1]	18704	Pik3c2a	NaN	NaN	NaN	0	0	0	0	0
646	CA-18704-94661-95529-95686-96316[INC][12/1]	18704	Pik3c2a	NaN	NaN	NaN	0	0	0	0	0
647	CA-18707-6075-7406-7581-30435[INC][5/77][UPT]	18707	Pik3cd	NaN	NaN	NaN	0	0	0	0	0
648	CA-18707-30554-32616-32727-41313[INC][3/160]	18707	Pik3cd	NaN	NaN	NaN	0	0	0	0	0
649	CA-18709-3106-3656-3865-4360[INC][1/42][UPT]	18709	Pik3r2	NaN	NaN	NaN	0	0	0	0	0
650	CA-18709-5057-6796-6892-7017[INC][1/17]	18709	Pik3r2	NaN	NaN	NaN	0	0	0	0	0
651	CA-18710-72836-73183-73354-80720[INC][21/2][DNT]	18710	Pik3r3	NaN	NaN	NaN	0	0	0	0	0
652	CA-18710-73354-78181-78296-80720[INC][1/24][DNT]	18710	Pik3r3	NaN	NaN	NaN	0	0	0	0	0
653	CA-18711-6815-7369-7467-8460[INC][1/16]	18711	Pikfyve	NaN	NaN	NaN	0	0	0	0	0
654	CA-18711-8610-8849-8882-11971[INC][4/7]	18711	Pikfyve	887	M2+	2	1	0	1	0	0
655	CA-18711-39968-40477-40645-47109[INC][2/2]	18711	Pikfyve	332	M1+	1	0	0	0	0	0
656	CA-18717-23681-24023-24122-25020[INC][22/1]	18717	Pip5k1c	NaN	NaN	NaN	0	0	0	0	0
657	CA-18717-25147-27354-27432-27794[INC][7/58][DNT]	18717	Pip5k1c	NaN	NaN	NaN	0	-1	0	0	0
658	CA-18717-25147-25907-25985-27354[INC][1/9]	18717	Pip5k1c	645	M1-	1	-1	-1	0	0	0
659	CA-18718-128838-134971-135010-148195[INC][10/1]	18718	Pip4k2a	NaN	NaN	NaN	0	0	0	0	0
660	CA-18718-148309-153444-153688-155143[INC][15/1]	18718	Pip4k2a	NaN	NaN	NaN	0	0	0	0	0
661	CA-18719-203710-208538-208694-212446[INC][7/1]	18719	Pip5k1b	NaN	NaN	NaN	0	0	0	0	0
662	CA-18720-27068-29651-29793-31676[INC][1/37]	18720	Pip5k1a	NaN	NaN	NaN	0	0	0	0	0
663	CA-18720-31757-35735-35866-37338[INC][16/1]	18720	Pip5k1a	NaN	NaN	NaN	0	0	0	0	0
664	CA-18720-44438-45384-45528-46074[INC][15/1]	18720	Pip5k1a	NaN	NaN	NaN	0	0	0	0	0
665	CA-18724-23641-23822-24107-24255[INC][11/1]	18724	Pira11	NaN	NaN	NaN	0	0	0	0	0
666	CA-18724-24561-25715-26000-26126[INC][5/3]	18724	Pira11	NaN	NaN	NaN	0	0	0	0	0
667	CA-18724-24561-78779-79064-79190[INC][2/1]	18724	Pira11	NaN	NaN	NaN	0	0	0	0	0
668	CA-18724-80585-80817-80868-83162[INC][14/3][DNT]	18724	Pira11	NaN	NaN	NaN	0	0	0	0	0
669	CA-18726-6022-6249-6546-6789[INC][4/3]	18726	Lilra6	NaN	NaN	NaN	0	0	0	0	0
670	CA-18729-10440-10668-10965-11200[INC][3/2]	18729	Pira6	NaN	NaN	NaN	0	0	0	0	0
671	CA-18733-3280-3461-3746-3895[INC][17/2]	18733	Lilrb3	NaN	NaN	NaN	0	0	0	0	0
672	CA-18733-6265-6492-6789-7046[INC][18/1]	18733	Lilrb3	NaN	NaN	NaN	0	0	0	0	0
673	CA-18741-7075-7561-7660-18721[INC][1/10]	18741	Pitx2	NaN	NaN	NaN	0	0	0	0	0
674	CA-18741-7075-7522-7660-18721[INC][3/10]	18741	Pitx2	NaN	NaN	NaN	0	0	0	0	0
675	CA-18746-3282-9672-9789-11832[INC][1/1425][UPT]	18746	Pkm	NaN	NaN	NaN	0	0	0	0	0
676	CA-18746-3282-3719-3903-11832[INC][1/1425][UPT]	18746	Pkm	NaN	NaN	NaN	0	0	0	0	0
677	CA-18752-14010-18328-18481-18999[INC][5/1]	18752	Prkcg	320	M1+	1	0	0	0	0	-1
678	CA-18755-3485-12027-12124-67251[INC][1/10][UPT]	18755	Prkch	NaN	NaN	NaN	0	0	0	0	0
679	CA-18760-226785-232347-232371-257183[INC][4/1]	18760	Prkd1	1777	M4+	4	0	0	0	0	0
680	CA-18763-24362-24452-24471-24571[INC][1/2]	18763	Pkd1	NaN	NaN	NaN	0	0	0	0	0
681	CA-18763-39639-40229-40343-40450[INC][7/3]	18763	Pkd1	NaN	NaN	NaN	0	0	0	0	0
682	CA-18763-44532-44888-45028-45661[INC][13/1]	18763	Pkd1	NaN	NaN	NaN	0	0	0	0	0
683	CA-18764-26797-30190-30358-32776[INC][10/1]	18764	Pkd2	NaN	NaN	NaN	0	0	0	0	0
684	CA-18767-3149-11703-11753-73734[INC][1/61][UPT]	18767	Pkia	NaN	NaN	NaN	0	0	0	0	0
685	CA-18767-3149-42734-42787-73734[INC][1/61][UPT]	18767	Pkia	NaN	NaN	NaN	0	0	0	0	0
686	CA-18768-63290-70642-70754-99109[INC][1/33]	18768	Pkib	NaN	NaN	NaN	0	0	0	0	0
687	CA-18768-63290-79093-79201-99109[INC][4/33]	18768	Pkib	NaN	NaN	NaN	0	0	0	0	0
688	CA-18769-3107-48100-48170-65742[INC][43/9][UPT]	18769	Pkig	NaN	NaN	NaN	0	0	0	0	0
689	CA-18769-3107-3764-3850-48100[INC][5/43][UPT]	18769	Pkig	NaN	NaN	NaN	0	0	0	0	0
690	CA-18769-3274-48100-48170-65742[INC][13/2][UPT]	18769	Pkig	NaN	NaN	NaN	0	0	0	0	0
691	CA-18769-3274-3764-3850-48100[INC][1/13][UPT]	18769	Pkig	NaN	NaN	NaN	0	0	0	0	0
692	CA-18769-38771-48100-48170-65742[INC][15/1][UPT]	18769	Pkig	NaN	NaN	NaN	0	0	0	0	0
693	CA-18771-3116-20031-20278-21923[INC][4/21][UPT]	18771	Pknox1	NaN	NaN	NaN	0	0	0	0	0
694	CA-18771-3116-20031-20270-21923[INC][1/21][UPT]	18771	Pknox1	NaN	NaN	NaN	0	0	0	0	0
695	CA-18777-3090-3562-3594-23691[INC][93/1][UPT]	18777	Lypla1	NaN	NaN	NaN	0	0	0	0	0
696	CA-18777-23757-25375-25423-27418[INC][98/2]	18777	Lypla1	NaN	NaN	NaN	0	0	0	0	0
697	CA-18777-32182-34494-34596-36063[INC][58/5]	18777	Lypla1	NaN	NaN	NaN	0	0	0	0	0
698	CA-18778-3055-7519-7676-8727[INC][6/8][UPT]	18778	Pla2g1b	NaN	NaN	NaN	0	0	0	0	0
699	CA-18778-3055-7516-7676-8727[INC][55/8][UPT]	18778	Pla2g1b	NaN	NaN	NaN	0	0	0	0	0
700	CA-18783-31627-42148-42230-61842[INC][29/2]	18783	Pla2g4a	NaN	NaN	NaN	0	0	0	0	0
701	CA-18784-60285-61818-61963-65011[INC][17/7]	18784	Pla2g5	NaN	NaN	NaN	0	0	0	0	0
702	CA-18786-3371-16173-16367-18660[INC][32/1][UPT]	18786	Plaa	1451	M3+	3	1	0	0	0	0
703	CA-18786-23767-27792-27861-31013[INC][26/2]	18786	Plaa	NaN	NaN	NaN	0	0	0	0	0
704	CA-18789-3213-17949-18123-23225[INC][1/2][UPT]	18789	Papola	NaN	NaN	NaN	0	0	0	0	0
705	CA-18789-18123-18982-19049-23225[INC][92/1]	18789	Papola	NaN	NaN	NaN	0	0	0	0	0
706	CA-18789-25517-26853-26965-27641[INC][55/2]	18789	Papola	NaN	NaN	NaN	0	0	0	0	0
707	CA-18789-27961-29335-29408-30572[INC][34/1]	18789	Papola	NaN	NaN	NaN	0	0	0	0	0
708	CA-18789-47576-51398-51461-53008[INC][47/8]	18789	Papola	NaN	NaN	NaN	0	0	-1	0	0
709	CA-18795-466887-468357-468431-468569[INC][1/15]	18795	Plcb1	NaN	NaN	NaN	0	0	0	0	0
710	CA-18795-604721-616085-616203-688889[INC][5/6][DNT]	18795	Plcb1	NaN	NaN	NaN	0	0	0	0	0
711	CA-18796-6422-6982-7051-7630[INC][3/8]	18796	Plcb2	NaN	NaN	NaN	0	0	0	0	0
712	CA-18798-3058-66719-66776-138553[INC][13/2][UPT]	18798	Plcb4	NaN	NaN	NaN	0	0	0	0	0
713	CA-18798-222990-226222-226258-228195[INC][1/8]	18798	Plcb4	1675	M3-	3	-1	0	0	0	0
714	CA-18798-229616-231564-231616-232928[INC][9/1]	18798	Plcb4	NaN	NaN	NaN	0	0	0	0	0
715	CA-18798-269080-272106-272143-274136[INC][13/5][DNT]	18798	Plcb4	1376	M2-	2	-1	0	0	-1	0
716	CA-18802-20605-21953-22049-22166[INC][2/4]	18802	Plcd4	NaN	NaN	NaN	0	0	0	0	0
717	CA-18802-20605-22166-22335-22825[INC][4/1]	18802	Plcd4	NaN	NaN	NaN	0	0	0	0	0
718	CA-18802-22942-23562-23735-24488[INC][15/1][DNT]	18802	Plcd4	NaN	NaN	NaN	0	0	0	0	0
719	CA-18803-28335-28560-28657-28904[INC][12/1]	18803	Plcg1	NaN	NaN	NaN	0	0	0	0	0
720	CA-18805-16983-44010-44099-88483[INC][1/4]	18805	Pld1	NaN	NaN	NaN	0	0	0	0	0
721	CA-18805-140912-142524-142738-150106[INC][5/1]	18805	Pld1	NaN	NaN	NaN	0	0	0	0	0
722	CA-18805-185149-188009-188078-188893[INC][3/14]	18805	Pld1	NaN	NaN	NaN	0	0	0	0	0
723	CA-18807-3115-7019-7103-13208[INC][3/9][UPT]	18807	Pld3	NaN	NaN	NaN	0	0	0	0	0
724	CA-18807-3115-10850-10925-13208[INC][18/9][UPT]	18807	Pld3	NaN	NaN	NaN	0	0	0	0	0
725	CA-18807-3115-10827-10925-13208[INC][2/9][UPT]	18807	Pld3	NaN	NaN	NaN	0	0	0	0	0
726	CA-18807-14199-14284-14427-14844[INC][115/3]	18807	Pld3	NaN	NaN	NaN	0	0	0	0	0
727	CA-18810-39628-39805-39820-39948[INC][13/36]	18810	Plec	823	M2+	2	1	0	0	0	0
728	CA-18810-40038-40377-40413-40891[INC][6/37]	18810	Plec	892	M2+	2	1	0	0	0	0
729	CA-18811-6197-9642-9750-10863[INC][37/2]	18811	Prl2c2	NaN	NaN	NaN	0	0	0	0	0
730	CA-18812-6098-6202-6330-9073[INC][2/61][UPT]	18812	Prl2c3	NaN	NaN	NaN	0	0	0	0	0
731	CA-18813-5358-5605-5711-5799[INC][166/1]	18813	Pa2g4	NaN	NaN	NaN	0	0	0	0	0
732	CA-18817-4268-5070-5215-5956[INC][31/1]	18817	Plk1	NaN	NaN	NaN	0	0	0	0	0
733	CA-18821-3110-7296-7423-9071[INC][6/102][UPT][DNT]	18821	Pln	NaN	NaN	NaN	0	0	0	0	0
734	CA-18822-22472-23430-23571-23833[INC][1/20]	18822	Plod1	NaN	NaN	NaN	0	0	0	0	0
735	CA-18823-13601-14319-14393-15263[INC][27/1]	18823	Plp1	NaN	NaN	NaN	0	0	0	0	0
736	CA-18826-3589-48692-48811-69954[INC][1/11][UPT]	18826	Lcp1	NaN	NaN	NaN	0	0	0	0	0
737	CA-18826-8520-47134-47199-48692[INC][1/6][UPT]	18826	Lcp1	NaN	NaN	NaN	0	0	0	0	0
738	CA-18826-8520-48692-48811-69954[INC][6/2][UPT]	18826	Lcp1	281	M1+	1	0	0	0	0	0
739	CA-18830-4005-5653-5782-6287[INC][41/1]	18830	Pltp	NaN	NaN	NaN	0	0	0	0	0
740	CA-18844-25091-28262-28463-30120[INC][5/10]	18844	Plxna1	NaN	NaN	NaN	0	0	0	0	0
741	CA-18844-33528-33629-33773-34164[INC][13/1]	18844	Plxna1	NaN	NaN	NaN	0	0	0	0	0
742	CA-18845-150733-152540-152728-163684[INC][1/6]	18845	Plxna2	NaN	NaN	NaN	0	0	0	0	0
743	CA-18846-3150-4903-5527-5901[INC][3/1][UPT]	18846	Plxna3	NaN	NaN	NaN	0	0	0	0	0
744	CA-18846-11989-12068-12303-12393[INC][7/1]	18846	Plxna3	NaN	NaN	NaN	0	0	0	0	0
745	CA-18854-3246-5348-5812-17853[INC][21/3][UPT]	18854	Pml	NaN	NaN	NaN	0	0	0	0	0
746	CA-18854-3246-5105-5241-5348[INC][2/168][UPT]	18854	Pml	NaN	NaN	NaN	0	0	0	0	0
747	CA-18854-19634-22158-22296-22700[INC][9/9]	18854	Pml	1222	M2-	2	0	0	0	0	0
748	CA-18854-23432-30921-31072-32222[INC][2/1][DNT]	18854	Pml	NaN	NaN	NaN	0	0	0	0	0
749	CA-18858-641-4618-4735-5911[INC][4/1][UPT]	18858	Pmp22	NaN	NaN	NaN	0	0	0	0	0
750	CA-18858-641-4615-4735-5911[INC][4/1][UPT]	18858	Pmp22	NaN	NaN	NaN	0	0	0	0	0
751	CA-18861-3079-4925-5060-6401[INC][18/1][UPT]	18861	Pms2	NaN	NaN	NaN	0	0	0	0	0
752	CA-18861-3079-4920-5060-6401[INC][23/1][UPT]	18861	Pms2	NaN	NaN	NaN	0	0	0	0	0
753	CA-18861-6488-6618-6721-7619[INC][35/1]	18861	Pms2	NaN	NaN	NaN	0	0	0	0	0
754	CA-18861-19073-21098-21266-21941[INC][13/1]	18861	Pms2	NaN	NaN	NaN	0	0	0	0	0
755	CA-18933-58890-62602-62674-68254[INC][12/13][DNT]	18933	Prrx1	NaN	NaN	NaN	0	0	0	0	0
756	CA-18950-3291-6549-6719-8955[INC][77/1][UPT]	18950	Pnp	NaN	NaN	NaN	0	0	0	0	0
757	CA-18951-8828-9485-9618-9698[INC][1/1]	18951	Sept5	NaN	NaN	NaN	0	0	0	0	-1
758	CA-18951-8828-9521-9618-9698[INC][30/1]	18951	Sept5	NaN	NaN	NaN	0	0	0	0	-1
759	CA-18952-407-5187-5484-5790[INC][19/22][UPT]	18952	Sept4	NaN	NaN	NaN	0	0	0	0	0
760	CA-18952-3095-5187-5484-5790[INC][6/5][UPT]	18952	Sept4	347	M1+	1	0	0	0	0	0
761	CA-18952-10722-10837-10955-11044[INC][39/6]	18952	Sept4	NaN	NaN	NaN	0	0	0	0	0
762	CA-18968-8668-10658-10770-11240[INC][2/15]	18968	Pola1	NaN	NaN	NaN	0	0	0	0	0
763	CA-18968-147061-148841-148993-154545[INC][1/11]	18968	Pola1	NaN	NaN	NaN	0	0	0	0	0
764	CA-18969-3381-3808-3913-5991[INC][1/59][UPT]	18969	Pola2	NaN	NaN	NaN	0	0	0	0	0
765	CA-18970-3378-5882-5949-8181[INC][50/1]	18970	Polb	NaN	NaN	NaN	0	0	0	0	0
766	CA-18970-9025-11343-11393-14081[INC][42/2]	18970	Polb	NaN	NaN	NaN	0	0	0	0	0
767	CA-18971-13489-13710-13824-14060[INC][19/1]	18971	Pold1	NaN	NaN	NaN	0	0	0	0	0
768	CA-18975-12566-12761-12839-13125[INC][23/1]	18975	Polg	NaN	NaN	NaN	0	0	0	0	0
769	CA-18975-18789-19236-19325-19739[INC][2/1][DNT]	18975	Polg	NaN	NaN	NaN	0	0	0	0	0
770	CA-18976-3096-4868-4979-6125[INC][2/44][UPT]	18976	Pomc	NaN	NaN	NaN	0	0	0	0	0
771	CA-18976-3096-3437-3613-6125[INC][1/44][UPT]	18976	Pomc	NaN	NaN	NaN	0	0	0	0	0
772	CA-18979-15508-19536-19737-21123[INC][19/1]	18979	Pon1	NaN	NaN	NaN	0	0	0	0	0
773	CA-18979-15508-21123-21205-25077[INC][1/1]	18979	Pon1	NaN	NaN	NaN	0	0	0	0	0
774	CA-18983-6850-11977-12016-13391[INC][1/46]	18983	Cnot7	NaN	NaN	NaN	0	0	0	0	0
775	CA-18983-15010-18389-18500-20189[INC][20/1]	18983	Cnot7	NaN	NaN	NaN	0	0	0	0	0
776	CA-18984-3039-29658-29850-42448[INC][145/3][UPT]	18984	Por	NaN	NaN	NaN	0	0	0	0	0
777	CA-18986-3073-52778-52854-73907[INC][1/19][UPT]	18986	Pou2f1	NaN	NaN	NaN	0	0	0	0	0
778	CA-18986-3073-52778-52854-59632[INC][1/1][UPT]	18986	Pou2f1	NaN	NaN	NaN	0	0	0	0	0
779	CA-18986-3073-59632-59733-73907[INC][1/19][UPT]	18986	Pou2f1	NaN	NaN	NaN	0	0	0	0	0
780	CA-18986-52854-59632-59733-73907[INC][1/1]	18986	Pou2f1	NaN	NaN	NaN	0	0	0	0	0
781	CA-18986-88713-90471-90525-92285[INC][28/1]	18986	Pou2f1	NaN	NaN	NaN	0	0	0	0	0
782	CA-18986-98950-103321-103495-107868[INC][17/1]	18986	Pou2f1	NaN	NaN	NaN	0	0	0	0	0
783	CA-18986-113825-122516-122588-125159[INC][6/16]	18986	Pou2f1	511	M1-	1	0	0	0	0	0
784	CA-18986-125505-128569-128658-129586[INC][19/1][DNT]	18986	Pou2f1	NaN	NaN	NaN	0	0	0	0	0
785	CA-18987-14620-19306-19423-35217[INC][16/1]	18987	Pou2f2	NaN	NaN	NaN	0	0	0	0	0
786	CA-18987-14620-19240-19423-35217[INC][4/1]	18987	Pou2f2	NaN	NaN	NaN	0	0	0	0	0
787	CA-18987-19423-19711-19990-35217[INC][1/20]	18987	Pou2f2	NaN	NaN	NaN	0	0	0	0	0
788	CA-18987-41976-42099-42173-42458[INC][3/19][DNT]	18987	Pou2f2	NaN	NaN	NaN	0	0	0	0	0
789	CA-19009-2722-3237-3491-5206[INC][5/1]	19009	Pou6f1	NaN	NaN	NaN	0	0	0	0	0
790	CA-19012-3475-53611-53763-58954[INC][9/1][UPT]	19012	Ppap2a	NaN	NaN	NaN	0	0	0	0	0
791	CA-19012-3475-37067-37222-58954[INC][9/1][UPT]	19012	Ppap2a	114	M1+	1	1	0	0	0	0
792	CA-19012-37222-53611-53763-58954[INC][1/11]	19012	Ppap2a	1610	M3-	3	0	0	nd	0	0
793	CA-19014-16040-16144-16277-17153[INC][20/1]	19014	Med1	NaN	NaN	NaN	0	0	0	0	0
794	CA-19016-4197-7793-7859-25458[INC][1/6][UPT]	19016	Pparg	NaN	NaN	NaN	0	0	0	0	0
795	CA-19024-135735-136665-136698-137088[INC][2/15]	19024	Ppfibp2	NaN	NaN	NaN	0	0	0	0	0
796	CA-19024-152303-154320-154386-155496[INC][2/1][DNT]	19024	Ppfibp2	NaN	NaN	NaN	0	0	0	0	0
797	CA-19025-3324-3935-3978-4157[INC][3/12][UPT]	19025	Ctsa	NaN	NaN	NaN	0	0	0	0	0
798	CA-19025-3324-3851-3978-4157[INC][8/12][UPT]	19025	Ctsa	1359	M2-	2	-1	0	0	0	0
799	CA-19025-3324-3900-3978-4157[INC][1/12][UPT]	19025	Ctsa	NaN	NaN	NaN	0	0	0	0	0
800	CA-19025-5052-5283-5439-5757[INC][103/1]	19025	Ctsa	NaN	NaN	NaN	0	0	0	0	0
801	CA-19027-14556-15505-15677-16591[INC][2/169]	19027	Sypl	NaN	NaN	NaN	0	0	0	0	0
802	CA-19043-11331-20279-20381-39939[INC][2/1][UPT]	19043	Ppm1b	NaN	NaN	NaN	0	0	0	0	0
803	CA-19043-51826-69291-69339-69955[INC][14/21][DNT]	19043	Ppm1b	1770	M4+	4	0	0	0	0	0
804	CA-19043-51826-61668-61695-69291[INC][1/14]	19043	Ppm1b	1556	M3+	3	0	0	0	0	0
805	CA-19044-3799-3931-4047-4185[INC][19/1]	19044	Ppox	NaN	NaN	NaN	0	0	0	0	0
806	CA-19044-3799-3915-4047-4185[INC][2/1]	19044	Ppox	NaN	NaN	NaN	0	0	0	0	0
807	CA-19044-3799-4185-4318-4612[INC][1/1]	19044	Ppox	NaN	NaN	NaN	0	0	0	0	0
808	CA-19047-13871-16543-16648-17453[INC][75/1]	19047	Ppp1cc	NaN	NaN	NaN	0	0	0	0	0
809	CA-19055-3132-129956-130157-200832[INC][39/1][UPT]	19055	Ppp3ca	NaN	NaN	NaN	0	0	0	0	0
810	CA-19055-3132-112692-112791-129956[INC][1/70][UPT]	19055	Ppp3ca	NaN	NaN	NaN	0	0	0	0	0
811	CA-19055-260850-264241-264271-267259[INC][15/23][DNT]	19055	Ppp3ca	790	M2+	2	1	1	0	0	-1
812	CA-19056-34051-38073-38100-40073[INC][1/20]	19056	Ppp3cb	NaN	NaN	NaN	0	0	1	-1	-1
813	CA-19056-40950-46297-46327-47911[INC][15/2][DNT]	19056	Ppp3cb	NaN	NaN	NaN	0	0	-1	0	0
814	CA-19057-25141-25695-25820-35978[INC][18/1]	19057	Ppp3cc	NaN	NaN	NaN	0	0	0	0	0
815	CA-19057-57310-66495-66522-67401[INC][3/10]	19057	Ppp3cc	NaN	NaN	NaN	0	0	0	-1	0
816	CA-19060-3222-8258-8500-15369[INC][133/3][UPT]	19060	Ppp5c	NaN	NaN	NaN	0	0	0	0	0
817	CA-19060-21040-21856-21922-22202[INC][35/1]	19060	Ppp5c	NaN	NaN	NaN	0	0	0	0	0
818	CA-19060-21040-21863-21922-22202[INC][1/1]	19060	Ppp5c	NaN	NaN	NaN	0	0	0	0	0
819	CA-19063-3153-10100-10203-10768[INC][1/170][UPT]	19063	Ppt1	NaN	NaN	NaN	0	0	0	0	0
820	CA-19069-18473-21615-21714-22737[INC][28/1]	19069	Nup88	NaN	NaN	NaN	0	0	0	0	0
821	CA-19069-28862-28976-29095-29651[INC][137/1][DNT]	19069	Nup88	NaN	NaN	NaN	0	0	0	0	0
822	CA-19070-3115-8432-8495-16879[INC][118/4][UPT]	19070	Mob4	NaN	NaN	NaN	0	0	0	0	0
823	CA-19070-8495-16879-16980-20303[INC][4/1]	19070	Mob4	NaN	NaN	NaN	0	0	0	0	0
824	CA-19070-16980-20074-20117-20303[INC][120/4]	19070	Mob4	NaN	NaN	NaN	0	0	0	0	0
825	CA-19073-3114-12832-12977-15649[INC][97/3][UPT][DNT]	19073	Srgn	NaN	NaN	NaN	0	0	0	0	0
826	CA-19079-7055-7310-7425-9347[INC][42/4]	19079	Prkab1	NaN	NaN	NaN	0	0	0	0	0
827	CA-19084-1579-2492-2676-5830[INC][7/4][UPT]	19084	Prkar1a	NaN	NaN	NaN	0	0	0	0	0
828	CA-19094-6604-6690-6805-7160[INC][21/1]	19094	Mapk11	NaN	NaN	NaN	0	0	0	0	0
829	CA-19108-25845-27618-27714-33554[INC][15/1]	19108	Prkx	1232	M2-	2	0	0	0	0	0
830	CA-19112-5409-6109-6214-7266[INC][69/4]	19112	Prl8a6	NaN	NaN	NaN	0	0	0	0	0
831	CA-19116-152308-167536-167787-172172[INC][1/6][DNT]	19116	Prlr	NaN	NaN	NaN	0	0	0	0	0
832	CA-19122-5365-11100-12641-29492[INC][1/221][DNT]	19122	Prnp	NaN	NaN	NaN	0	0	0	0	0
833	CA-19122-5365-10458-10486-11100[INC][1/3]	19122	Prnp	NaN	NaN	NaN	0	0	0	0	0
834	CA-19123-4442-4960-5024-6623[INC][3/31][UPT]	19123	Proc	NaN	NaN	NaN	0	0	0	0	0
835	CA-19123-4442-4960-5024-6619[INC][4/8][UPT]	19123	Proc	NaN	NaN	NaN	0	0	0	0	0
836	CA-19125-13004-14307-14402-14600[INC][1/1]	19125	Prodh	NaN	NaN	NaN	0	0	0	0	0
837	CA-19125-13004-14307-14400-14600[INC][23/1]	19125	Prodh	NaN	NaN	NaN	0	0	0	0	0
838	CA-19126-41611-46084-46111-48653[INC][18/18]	19126	Prom1	676	M1-	1	-1	0	0	0	0
839	CA-19126-59217-60330-60420-67095[INC][24/1]	19126	Prom1	NaN	NaN	NaN	0	0	0	0	0
840	CA-19126-67313-70315-70390-71729[INC][18/4]	19126	Prom1	NaN	NaN	NaN	0	0	0	0	0
841	CA-19126-67313-70315-70413-71729[INC][1/4]	19126	Prom1	NaN	NaN	NaN	0	0	0	0	0
842	CA-19126-75127-77901-78054-83805[INC][33/1]	19126	Prom1	NaN	NaN	NaN	0	0	0	0	0
843	CA-19126-91861-92220-92238-93488[INC][4/22]	19126	Prom1	NaN	NaN	NaN	0	0	0	0	0
844	CA-19126-102951-103443-103467-109622[INC][1/10]	19126	Prom1	260	M1+	1	0	0	0	0	0
845	CA-19126-102951-103443-103467-103891[INC][6/1]	19126	Prom1	NaN	NaN	NaN	0	0	0	0	0
846	CA-19126-102951-103891-103960-109622[INC][1/10]	19126	Prom1	NaN	NaN	NaN	0	0	1	0	0
847	CA-19126-103467-103891-103960-109622[INC][6/1]	19126	Prom1	381	M1+	1	0	0	1	0	0
848	CA-19134-19670-20823-20929-21267[INC][1/25]	19134	Prpf4b	NaN	NaN	NaN	0	0	0	0	0
849	CA-19143-3254-4901-5057-26069[INC][1/46][UPT]	19143	St14	NaN	NaN	NaN	0	0	0	0	0
850	CA-19143-3254-26069-26229-26517[INC][37/2][UPT]	19143	St14	NaN	NaN	NaN	0	0	0	0	0
851	CA-19146-22697-22801-22846-31829[INC][4/2]	19146	Tmprss15	NaN	NaN	NaN	0	0	0	0	0
852	CA-19153-11780-18927-19124-19716[INC][6/2][DNT]	19153	Prx	NaN	NaN	NaN	0	0	0	0	0
853	CA-19155-3376-15897-15982-25225[INC][35/2][UPT]	19155	Npepps	NaN	NaN	NaN	0	0	0	0	0
854	CA-19155-15982-19550-19681-25225[INC][2/40]	19155	Npepps	NaN	NaN	NaN	0	0	0	0	0
855	CA-19155-42648-45318-45483-47407[INC][21/1]	19155	Npepps	NaN	NaN	NaN	0	0	0	0	0
856	CA-19156-17145-17877-17952-18721[INC][2075/1]	19156	Psap	NaN	NaN	NaN	0	0	0	0	0
857	CA-19156-20481-20973-21075-21318[INC][1/425]	19156	Psap	NaN	NaN	NaN	0	0	0	0	0
858	CA-19156-24602-24836-24932-25151[INC][294/1]	19156	Psap	NaN	NaN	NaN	0	0	0	0	0
859	CA-19156-24602-24839-24932-25151[INC][16/1]	19156	Psap	NaN	NaN	NaN	0	0	0	0	0
860	CA-19157-3154-29060-29130-57895[INC][2/52][UPT]	19157	Cyth1	NaN	NaN	NaN	0	0	0	0	0
861	CA-191578-5247-8758-8937-9623[INC][7/1]	191578	Helq	NaN	NaN	NaN	0	0	0	0	0
862	CA-19159-3227-31080-31163-64949[INC][1/90][UPT]	19159	Cyth3	NaN	NaN	NaN	0	0	0	0	0
863	CA-19164-2731-13792-13859-14038[INC][2/4][UPT]	19164	Psen1	NaN	NaN	NaN	0	0	0	0	0
864	CA-19166-10565-13356-13430-14961[INC][269/1]	19166	Psma2	NaN	NaN	NaN	0	0	0	0	0
865	CA-19167-3145-7110-7189-11696[INC][1/2][UPT]	19167	Psma3	NaN	NaN	NaN	0	0	0	0	0
866	CA-19167-3145-7110-7217-11696[INC][9/2][UPT]	19167	Psma3	NaN	NaN	NaN	0	0	0	0	0
867	CA-19167-3145-7110-7193-11696[INC][274/2][UPT]	19167	Psma3	NaN	NaN	NaN	0	0	0	0	0
868	CA-19167-15313-16801-16867-18862[INC][126/2]	19167	Psma3	NaN	NaN	NaN	0	0	0	0	0
869	CA-19167-15313-18862-18909-21390[INC][2/2]	19167	Psma3	NaN	NaN	NaN	0	0	0	0	0
870	CA-19181-17272-17653-17726-18261[INC][153/1]	19181	Psmc2	NaN	NaN	NaN	0	0	0	0	0
871	CA-19182-4547-4632-4695-4889[INC][182/1]	19182	Psmc3	NaN	NaN	NaN	0	0	0	0	0
872	CA-19185-3038-4472-4500-8800[INC][1/192][UPT]	19185	Psmd4	NaN	NaN	NaN	0	0	0	0	0
873	CA-19185-11913-11999-12064-12561[INC][114/1][DNT]	19185	Psmd4	NaN	NaN	NaN	0	0	0	0	0
874	CA-19192-3238-3770-3845-3930[INC][2/72][UPT]	19192	Psme3	NaN	NaN	NaN	0	0	0	0	0
875	CA-19192-4141-4372-4477-6205[INC][66/1]	19192	Psme3	NaN	NaN	NaN	0	0	0	0	0
876	CA-19194-4633-5193-5301-6074[INC][1761/4]	19194	Bpifa2	NaN	NaN	NaN	0	0	0	0	0
877	CA-19200-33678-34959-35047-35783[INC][1/19]	19200	Pstpip1	NaN	NaN	NaN	0	0	0	0	0
878	CA-19205-3117-4899-4930-7147[INC][568/2][UPT]	19205	Ptbp1	NaN	NaN	NaN	0	0	0	0	0
879	CA-19205-3117-4734-4930-7147[INC][3/2][UPT]	19205	Ptbp1	NaN	NaN	NaN	0	0	0	0	0
880	CA-19205-4930-5974-6091-7147[INC][1/613]	19205	Ptbp1	NaN	NaN	NaN	0	0	0	0	0
881	CA-19205-8351-8512-8590-9219[INC][71/64]	19205	Ptbp1	391	M1+	1	0	0	1	0	0
882	CA-19205-9365-10409-10443-10844[INC][100/3]	19205	Ptbp1	NaN	NaN	NaN	0	0	1	0	0
883	CA-19206-29288-30912-31039-34112[INC][1/8]	19206	Ptch1	219	M1+	1	1	0	0	0	-1
884	CA-19210-3857-15447-15539-23690[INC][60/1][UPT]	19210	Ptdss1	NaN	NaN	NaN	0	0	0	0	0
885	CA-19210-33642-34244-34379-36560[INC][1/42]	19210	Ptdss1	NaN	NaN	NaN	0	0	0	0	0
886	CA-192119-3205-16104-16170-22965[INC][1/4][UPT]	192119	Dicer1	NaN	NaN	NaN	0	0	0	0	0
887	CA-192119-16170-17086-17184-22965[INC][2/1]	192119	Dicer1	NaN	NaN	NaN	0	0	0	0	0
888	CA-192119-32982-34234-34336-40046[INC][1/5]	192119	Dicer1	NaN	NaN	NaN	0	0	0	0	0
889	CA-192119-60475-62487-62650-62750[INC][17/1]	192119	Dicer1	NaN	NaN	NaN	0	0	0	0	0
890	CA-19212-3158-53328-53413-57119[INC][34/32][UPT]	19212	Pter	NaN	NaN	NaN	0	0	0	0	0
891	CA-19212-3158-57119-57373-59252[INC][4/1][UPT]	19212	Pter	NaN	NaN	NaN	0	0	0	0	0
892	CA-19212-3158-57119-57577-59252[INC][15/1][UPT]	19212	Pter	NaN	NaN	NaN	0	0	0	0	0
893	CA-192120-3371-4608-4793-5551[INC][1/16][UPT]	192120	Bspry	NaN	NaN	NaN	0	0	0	0	0
894	CA-192120-17791-18931-19505-19915[INC][4/3][DNT]	192120	Bspry	NaN	NaN	NaN	0	0	0	0	0
895	CA-192156-6241-6364-6467-6670[INC][7/105]	192156	Mvd	NaN	NaN	NaN	0	0	0	0	0
896	CA-192156-9413-9833-9949-11510[INC][19/1]	192156	Mvd	NaN	NaN	NaN	0	0	0	0	0
897	CA-192159-4017-5965-6130-6221[INC][21/1]	192159	Prpf8	NaN	NaN	NaN	0	0	0	0	0
898	CA-192166-29661-31392-31506-35118[INC][32/3]	192166	Sardh	NaN	NaN	NaN	0	0	0	0	0
899	CA-192167-3906-69782-69859-150098[INC][1/1][UPT]	192167	Nlgn1	NaN	NaN	NaN	0	0	0	0	0
900	CA-192169-7954-8034-8101-11502[INC][1/1]	192169	Ufsp2	NaN	NaN	NaN	0	0	0	0	0
901	CA-192169-8101-10984-11142-11502[INC][42/1]	192169	Ufsp2	NaN	NaN	NaN	0	0	0	0	0
902	CA-192170-6977-7508-7571-8340[INC][180/1]	192170	Eif4a3	NaN	NaN	NaN	0	0	0	0	0
903	CA-192176-16386-16544-16568-18781[INC][10/33]	192176	Flna	1771	M4+	4	0	-1	1	0	0
904	CA-19218-41253-77829-77918-79983[INC][1/3][DNT]	19218	Ptger3	NaN	NaN	NaN	0	0	0	0	0
905	CA-192185-4588-17336-17499-17601[INC][2/136][UPT]	192185	Nadk	NaN	NaN	NaN	0	0	0	0	0
906	CA-192185-4588-17336-17391-17601[INC][2/136][UPT]	192185	Nadk	NaN	NaN	NaN	0	0	0	0	0
907	CA-192185-4588-17601-17806-19919[INC][91/9][UPT]	192185	Nadk	NaN	NaN	NaN	0	0	0	0	0
908	CA-192185-28393-28469-28627-29218[INC][44/2]	192185	Nadk	NaN	NaN	NaN	0	0	0	0	0
909	CA-192188-3166-7847-7981-14022[INC][15/1][UPT]	192188	Stab2	NaN	NaN	NaN	0	0	0	0	0
910	CA-192188-127159-129751-129838-131993[INC][1/7]	192188	Stab2	NaN	NaN	NaN	0	0	0	0	0
911	CA-192192-10677-11836-12007-13680[INC][16/1]	192192	Shkbp1	NaN	NaN	NaN	0	0	0	0	0
912	CA-192195-95829-100839-100894-100974[INC][12/2]	192195	Ash1l	NaN	NaN	NaN	0	0	0	0	0
913	CA-192196-3465-6536-6620-20403[INC][1/1][UPT]	192196	Luc7l2	NaN	NaN	NaN	0	0	0	0	0
914	CA-192196-3465-6536-6620-22066[INC][3/20][UPT]	192196	Luc7l2	NaN	NaN	NaN	0	0	1	0	0
915	CA-192196-6620-20403-20474-22066[INC][1/3]	192196	Luc7l2	1385	M2-	2	-1	0	0	0	0
916	CA-192196-22161-22598-22645-36597[INC][1/30]	192196	Luc7l2	NaN	NaN	NaN	0	0	0	0	0
917	CA-192196-45026-50341-50371-54833[INC][21/22]	192196	Luc7l2	NaN	NaN	NaN	0	0	0	0	0
918	CA-192197-3070-4430-4516-4724[INC][1/31][UPT]	192197	Bcas3	NaN	NaN	NaN	0	0	0	0	0
919	CA-192197-3070-4430-4498-4724[INC][3/31][UPT]	192197	Bcas3	NaN	NaN	NaN	0	0	0	0	0
920	CA-192197-4812-9461-9516-15388[INC][56/1]	192197	Bcas3	NaN	NaN	NaN	0	0	0	0	0
921	CA-192197-9516-10860-10899-15388[INC][2/56]	192197	Bcas3	NaN	NaN	NaN	0	0	0	0	0
922	CA-192197-451789-463836-463902-471858[INC][6/3]	192197	Bcas3	1602	M3-	3	0	0	0	0	0
923	CA-192197-451789-471858-471949-475038[INC][3/1][DNT]	192197	Bcas3	NaN	NaN	NaN	0	0	nd	0	0
924	CA-19223-35357-36174-36356-36652[INC][17/1]	19223	Ptgis	NaN	NaN	NaN	0	0	0	0	0
925	CA-19228-5415-7800-7920-18505[INC][28/1]	19228	Pth1r	NaN	NaN	NaN	0	0	0	0	0
926	CA-19228-7920-8112-8227-18505[INC][2/44]	19228	Pth1r	NaN	NaN	NaN	0	0	0	0	0
927	CA-19228-7920-8112-8207-18505[INC][1/44]	19228	Pth1r	NaN	NaN	NaN	0	0	0	0	0
928	CA-192285-5428-5862-6227-32867[INC][2/4]	192285	Phf21a	NaN	NaN	NaN	0	0	0	0	0
929	CA-192285-5428-5851-6227-32867[INC][1/4]	192285	Phf21a	NaN	NaN	NaN	0	0	0	0	0
930	CA-192285-6227-20330-20357-32867[INC][1/3]	192285	Phf21a	NaN	NaN	NaN	0	0	0	0	0
931	CA-192285-32908-34267-34394-40290[INC][1/7]	192285	Phf21a	NaN	NaN	NaN	0	0	0	0	0
932	CA-192285-32908-34282-34394-40290[INC][19/7]	192285	Phf21a	NaN	NaN	NaN	0	0	0	0	0
933	CA-192285-139278-145731-145983-147130[INC][4/2]	192285	Phf21a	NaN	NaN	NaN	0	0	0	0	0
934	CA-192285-139278-145734-145983-147130[INC][1/2]	192285	Phf21a	NaN	NaN	NaN	0	0	0	0	0
935	CA-192287-20965-23867-23949-28918[INC][1/9]	192287	Slc25a36	NaN	NaN	NaN	0	0	0	0	0
936	CA-19229-118789-120902-121028-125375[INC][10/12]	19229	Ptk2b	NaN	NaN	NaN	0	-1	1	0	0
937	CA-192292-3085-5845-5915-6000[INC][7/1][UPT]	192292	Nrbp1	NaN	NaN	NaN	0	0	0	0	0
938	CA-192292-7928-8404-8428-9424[INC][2/49]	192292	Nrbp1	1748	M4+	4	0	-1	nd	0	0
939	CA-19230-3073-4519-4597-6288[INC][41/4][UPT]	19230	Twf1	NaN	NaN	NaN	0	0	0	0	0
940	CA-19231-3215-4113-4277-5039[INC][1/1][UPT]	19231	Ptma	NaN	NaN	NaN	0	0	0	0	0
941	CA-19231-3215-5039-5121-5437[INC][1/1159][UPT]	19231	Ptma	NaN	NaN	NaN	0	0	0	0	0
942	CA-19231-5509-5720-5817-5995[INC][555/7]	19231	Ptma	NaN	NaN	NaN	0	0	0	0	0
943	CA-19244-3123-7701-7734-21499[INC][1/26]	19244	Ptp4a2	NaN	NaN	NaN	0	0	0	0	0
944	CA-19244-25284-27583-27714-28986[INC][95/7]	19244	Ptp4a2	NaN	NaN	NaN	0	0	0	0	0
945	CA-19244-27714-28986-29061-30235[INC][118/1][DNT]	19244	Ptp4a2	NaN	NaN	NaN	0	0	0	0	0
946	CA-19245-3371-30984-31883-33611[INC][1/2][UPT]	19245	Ptp4a3	NaN	NaN	NaN	0	0	0	0	0
947	CA-19245-4704-30984-31883-33611[INC][1/2][UPT]	19245	Ptp4a3	NaN	NaN	NaN	0	0	0	0	0
948	CA-19246-3230-22629-22753-34301[INC][12/147][UPT]	19246	Ptpn1	NaN	NaN	NaN	0	0	0	0	0
949	CA-19246-3230-28835-29295-34301[INC][1/147][UPT]	19246	Ptpn1	NaN	NaN	NaN	0	0	0	0	0
950	CA-19246-3230-6037-6195-34301[INC][1/147][UPT]	19246	Ptpn1	NaN	NaN	NaN	0	0	0	0	0
951	CA-19246-45564-45982-46203-47098[INC][21/3][DNT]	19246	Ptpn1	NaN	NaN	NaN	0	0	0	0	0
952	CA-19248-3149-28913-29022-36703[INC][11/4][UPT]	19248	Ptpn12	NaN	NaN	NaN	0	0	0	0	0
953	CA-19248-43087-44032-44104-47053[INC][25/1]	19248	Ptpn12	NaN	NaN	NaN	0	0	0	0	0
954	CA-19249-70119-74131-74214-79175[INC][1/11]	19249	Ptpn13	NaN	NaN	NaN	0	0	0	0	0
955	CA-19249-70119-79175-79721-94136[INC][7/3]	19249	Ptpn13	NaN	NaN	NaN	0	0	0	0	0
956	CA-19250-61681-73244-73414-97321[INC][6/1]	19250	Ptpn14	NaN	NaN	NaN	0	0	0	0	0
957	CA-19253-6759-11547-11616-13094[INC][23/2]	19253	Ptpn18	NaN	NaN	NaN	0	0	0	0	0
958	CA-19255-3180-15694-15785-31897[INC][85/1][UPT]	19255	Ptpn2	NaN	NaN	NaN	0	0	0	0	0
959	CA-19256-21358-26026-26124-28163[INC][6/1]	19256	Ptpn20	NaN	NaN	NaN	0	0	0	0	0
960	CA-19258-37749-56482-56590-66800[INC][6/2]	19258	Ptpn4	NaN	NaN	NaN	0	0	0	0	0
961	CA-19258-56590-66800-66843-66944[INC][6/1]	19258	Ptpn4	NaN	NaN	NaN	0	0	0	0	0
962	CA-19258-67023-74149-74194-74590[INC][5/1]	19258	Ptpn4	NaN	NaN	NaN	0	0	0	0	0
963	CA-19258-98717-113975-114039-118035[INC][3/1]	19258	Ptpn4	NaN	NaN	NaN	0	0	0	0	0
964	CA-19258-124125-132170-132296-133758[INC][4/1]	19258	Ptpn4	NaN	NaN	NaN	0	0	0	0	0
965	CA-19258-155605-157276-157367-157526[INC][2/2]	19258	Ptpn4	NaN	NaN	NaN	0	0	0	0	0
966	CA-19259-3429-4025-4407-23887[INC][1/2][UPT]	19259	Ptpn5	1518	M3+	3	0	0	0	0	0
967	CA-19259-4407-5124-5175-23887[INC][1/76][UPT]	19259	Ptpn5	NaN	NaN	NaN	0	0	0	0	0
968	CA-19260-31565-32964-32992-44822[INC][8/1]	19260	Ptpn22	NaN	NaN	NaN	0	0	0	0	0
969	CA-19261-3856-19065-19422-25608[INC][19/1]	19261	Sirpa	NaN	NaN	NaN	0	0	0	0	0
970	CA-19261-3856-19065-19422-28618[INC][4/1]	19261	Sirpa	NaN	NaN	NaN	0	0	0	0	0
971	CA-19261-3856-18294-18395-19065[INC][2/69]	19261	Sirpa	NaN	NaN	NaN	0	0	0	0	0
972	CA-19261-19422-25608-25926-26384[INC][18/1]	19261	Sirpa	NaN	NaN	NaN	0	0	1	0	0
973	CA-19262-57058-62552-62579-70453[INC][6/45]	19262	Ptpra	847	M2+	2	1	0	0	0	0
974	CA-19262-84902-85211-85319-85806[INC][2/28]	19262	Ptpra	NaN	NaN	NaN	0	0	0	0	0
975	CA-19264-52003-61280-61352-62663[INC][11/3]	19264	Ptprc	NaN	NaN	NaN	0	0	0	0	0
976	CA-19264-52003-55721-55850-58139[INC][5/2]	19264	Ptprc	NaN	NaN	NaN	0	0	0	0	0
977	CA-19264-52003-58139-58286-61280[INC][1/11]	19264	Ptprc	NaN	NaN	NaN	0	0	0	0	0
978	CA-19264-58286-60411-60552-61280[INC][3/2]	19264	Ptprc	NaN	NaN	NaN	0	0	0	0	0
979	CA-192652-13020-13283-13463-15628[INC][11/1][DNT]	192652	Wdr81	NaN	NaN	NaN	0	0	0	0	0
980	CA-192654-12883-13182-13281-13685[INC][21/4]	192654	Pla2g15	NaN	NaN	NaN	0	0	0	0	0
981	CA-192656-33722-34852-34976-37389[INC][1/14]	192656	Ripk2	1140	M2+	2	0	0	0	0	0
982	CA-192657-3314-20469-20517-41808[INC][36/1][UPT]	192657	Ell2	NaN	NaN	NaN	0	0	0	0	0
983	CA-192657-41930-45441-45605-51791[INC][21/1]	192657	Ell2	NaN	NaN	NaN	0	0	0	0	0
984	CA-192657-41930-45441-45601-51791[INC][2/1]	192657	Ell2	NaN	NaN	NaN	0	0	0	0	0
985	CA-19266-460489-461743-461755-463967[INC][3/2]	19266	Ptprd	1094	M2+	2	0	0	1	0	0
986	CA-19266-497888-501753-501780-505760[INC][1/2]	19266	Ptprd	1681	M4+	4	1	0	1	0	0
987	CA-19266-537631-542696-542711-546860[INC][1/12]	19266	Ptprd	NaN	NaN	NaN	0	0	0	0	0
988	CA-19266-537631-542699-542711-546860[INC][1/12]	19266	Ptprd	1276	M2-	2	0	0	0	0	0
989	CA-192663-11942-12130-12273-13114[INC][15/2]	192663	Abcg4	NaN	NaN	NaN	0	0	0	0	0
990	CA-19267-3293-66641-66664-109034[INC][10/1][UPT]	19267	Ptpre	NaN	NaN	NaN	0	0	0	0	0
991	CA-19267-135034-135178-135235-135875[INC][1/15]	19267	Ptpre	NaN	NaN	NaN	0	0	0	0	0
992	CA-19268-36909-42304-42322-45388[INC][1/13]	19268	Ptprf	1043	M2+	2	0	0	0	1	0
993	CA-19268-59439-62606-62912-63509[INC][6/5]	19268	Ptprf	1338	M2-	2	-1	0	0	-1	0
994	CA-19268-63703-66552-66579-67826[INC][11/20]	19268	Ptprf	1702	M4+	4	1	0	1	0	0
995	CA-19268-67944-68020-68599-69271[INC][4/8]	19268	Ptprf	1284	M2-	2	0	0	0	0	0
996	CA-19268-71172-72815-72827-73789[INC][1/32]	19268	Ptprf	NaN	NaN	NaN	0	0	0	0	0
997	CA-19268-73905-76353-76386-77208[INC][7/35]	19268	Ptprf	1001	M2+	2	0	0	0	1	1
998	CA-19268-83039-83271-83397-83626[INC][37/1]	19268	Ptprf	NaN	NaN	NaN	0	0	0	0	0
999	CA-19270-616325-628711-628798-640129[INC][5/12]	19270	Ptprg	125	M1+	1	1	0	1	0	0
1000	CA-19272-3358-102514-102655-134314[INC][1/24][UPT]	19272	Ptprk	NaN	NaN	NaN	0	0	0	0	0
1001	CA-19272-479937-482950-482980-488185[INC][2/6]	19272	Ptprk	635	M1-	1	-1	-1	-1	-1	-1
1002	CA-19272-488346-490287-490323-494675[INC][1/7]	19272	Ptprk	1041	M2+	2	0	0	0	0	0
1003	CA-19272-490323-492275-492287-493276[INC][1/1][DNT]	19272	Ptprk	NaN	NaN	NaN	0	0	0	0	0
1004	CA-19272-490323-492275-492287-494675[INC][3/1]	19272	Ptprk	NaN	NaN	NaN	0	0	0	0	0
1005	CA-19272-498154-498354-498372-501548[INC][4/9]	19272	Ptprk	744	M2+	2	1	0	1	0	0
1006	CA-19273-43426-46288-46318-47603[INC][3/10]	19273	Ptpru	797	M2+	2	1	0	0	0	0
1007	CA-19274-438436-445032-445107-466403[INC][1/8]	19274	Ptprm	NaN	NaN	NaN	0	0	nd	1	0
1008	CA-19274-466536-485268-485343-539482[INC][1/9]	19274	Ptprm	NaN	NaN	NaN	0	0	0	0	0
1009	CA-19274-542993-543162-543189-547806[INC][1/10]	19274	Ptprm	1778	M4+	4	0	0	0	0	0
1010	CA-19275-5182-6541-6638-8571[INC][31/1]	19275	Ptprn	NaN	NaN	NaN	0	0	0	0	0
1011	CA-19277-167625-168910-168979-177466[INC][4/1]	19277	Ptpro	NaN	NaN	NaN	0	0	0	0	0
1012	CA-19277-168979-171025-171109-177466[INC][11/4]	19277	Ptpro	NaN	NaN	NaN	0	0	0	0	0
1013	CA-192786-3274-23734-23805-26528[INC][23/1][UPT]	192786	Rapgef6	NaN	NaN	NaN	0	0	0	0	0
1014	CA-192786-33029-41480-41550-48508[INC][14/1]	192786	Rapgef6	NaN	NaN	NaN	0	0	0	0	0
1015	CA-192786-129495-131904-131919-137401[INC][4/3]	192786	Rapgef6	1049	M2+	2	0	0	0	0	0
1016	CA-192786-148893-151810-151834-156350[INC][4/14]	192786	Rapgef6	NaN	NaN	NaN	0	0	1	0	0
1017	CA-192786-171896-174425-174728-176235[INC][8/3][DNT]	192786	Rapgef6	1370	M2-	2	-1	0	0	-1	0
1018	CA-19280-45028-50323-50382-50514[INC][1/3]	19280	Ptprs	409	M1+	1	0	0	0	-1	0
1019	CA-19280-45028-50323-50382-54503[INC][1/27]	19280	Ptprs	NaN	NaN	NaN	0	0	0	-1	0
1020	CA-19280-50629-51348-51542-52976[INC][9/1]	19280	Ptprs	NaN	NaN	NaN	0	0	0	0	0
1021	CA-19280-51542-51663-51690-52976[INC][6/17]	19280	Ptprs	395	M1+	1	0	0	1	-1	0
1022	CA-19280-53094-53554-54154-54503[INC][5/1]	19280	Ptprs	NaN	NaN	NaN	0	0	0	0	0
1023	CA-19281-966174-977049-977079-1007857[INC][2/6]	19281	Ptprt	NaN	NaN	NaN	0	0	0	0	0
1024	CA-19281-1099521-1103159-1103219-1103862[INC][2/9]	19281	Ptprt	69	M1+	1	1	0	0	0	0
1025	CA-19283-149783-152212-152233-152443[INC][5/3]	19283	Ptprz1	1855	M4-	4	0	0	nd	-1	0
1026	CA-19283-173250-177029-177172-177895[INC][14/1]	19283	Ptprz1	NaN	NaN	NaN	0	0	0	0	0
1027	CA-19286-3085-3409-3618-4692[INC][1/34][UPT]	19286	Pts	NaN	NaN	NaN	0	0	0	0	0
1028	CA-19286-3085-3409-3496-4692[INC][6/34][UPT]	19286	Pts	1624	M3-	3	0	0	0	0	0
1029	CA-192897-32010-33179-33374-33806[INC][1/21]	192897	Itgb4	NaN	NaN	NaN	0	0	0	0	0
1030	CA-192897-34043-34172-34331-34736[INC][2/16]	192897	Itgb4	1877	M4-	4	0	0	0	1	0
1031	CA-19296-3215-114252-114366-140480[INC][5/2][UPT]	19296	Pvt1	NaN	NaN	NaN	0	0	0	0	0
1032	CA-19296-3215-19807-19913-140480[INC][1/2][UPT]	19296	Pvt1	NaN	NaN	NaN	0	0	0	0	0
1033	CA-19296-3215-72161-72479-114252[INC][4/6][UPT]	19296	Pvt1	NaN	NaN	NaN	0	0	0	0	0
1034	CA-19296-3215-72161-72479-140480[INC][10/2][UPT]	19296	Pvt1	NaN	NaN	NaN	0	0	0	0	0
1035	CA-19296-3215-72161-72521-140480[INC][1/2][UPT]	19296	Pvt1	NaN	NaN	NaN	0	0	0	0	0
1036	CA-19296-72479-114252-114366-125010[INC][2/2]	19296	Pvt1	NaN	NaN	NaN	0	0	0	0	0
1037	CA-19296-72479-114252-114366-140480[INC][1/12]	19296	Pvt1	NaN	NaN	NaN	0	0	0	0	0
1038	CA-19296-72479-125010-125142-140480[INC][2/12]	19296	Pvt1	NaN	NaN	NaN	0	0	0	0	0
1039	CA-19296-114366-125010-125142-140480[INC][2/6]	19296	Pvt1	NaN	NaN	NaN	0	0	0	0	0
1040	CA-19296-114366-140480-140562-207187[INC][1/2]	19296	Pvt1	NaN	NaN	NaN	0	0	0	0	0
1041	CA-19296-140562-179566-179676-207187[INC][1/7]	19296	Pvt1	NaN	NaN	NaN	0	0	0	0	0
1042	CA-19296-140562-140841-140940-207187[INC][2/7]	19296	Pvt1	NaN	NaN	NaN	0	0	0	0	0
1043	CA-19296-207575-209732-209871-214171[INC][7/4][DNT]	19296	Pvt1	483	M1-	1	0	0	0	0	0
1044	CA-192976-31090-42208-42321-45277[INC][9/2][DNT]	192976	BC046404	1487	M3+	3	1	0	0	0	0
1045	CA-192976-31090-36793-36884-42208[INC][1/12]	192976	BC046404	NaN	NaN	NaN	0	0	0	0	0
1046	CA-19298-9552-10245-10290-10452[INC][40/1][DNT]	19298	Pex19	NaN	NaN	NaN	0	0	0	0	0
1047	CA-19300-3345-5022-5141-5262[INC][5/1][UPT]	19300	Abcd4	NaN	NaN	NaN	0	0	0	0	0
1048	CA-19300-6562-7570-7687-8021[INC][1/1]	19300	Abcd4	NaN	NaN	NaN	0	0	0	0	0
1049	CA-19300-16518-17057-17173-17307[INC][5/1][DNT]	19300	Abcd4	NaN	NaN	NaN	0	0	0	0	0
1050	CA-19302-3202-14041-14107-15510[INC][5/73][UPT]	19302	Pxmp3	NaN	NaN	NaN	0	0	0	0	0
1051	CA-19302-3202-8610-8753-14041[INC][1/5][UPT]	19302	Pxmp3	NaN	NaN	NaN	0	0	0	0	0
1052	CA-19302-3202-8610-8753-15510[INC][9/73][UPT]	19302	Pxmp3	NaN	NaN	NaN	0	0	0	0	0
1053	CA-19302-16075-16507-16571-17475[INC][16/31][DNT]	19302	Pxmp3	NaN	NaN	NaN	0	0	0	0	0
1054	CA-19302-16075-16507-16571-17479[INC][3/17][DNT]	19302	Pxmp3	NaN	NaN	NaN	0	0	0	0	0
1055	CA-19303-43247-47786-47888-48149[INC][3/27]	19303	Pxn	450	M1-	1	0	0	0	0	0
1056	CA-19305-13438-13824-13935-14160[INC][6/16]	19305	Pex5	1482	M3+	3	1	0	0	0	0
1057	CA-193116-3089-5623-5705-6614[INC][1/25][UPT]	193116	Slu7	NaN	NaN	NaN	0	0	0	0	0
1058	CA-193116-3089-5623-5702-6614[INC][24/25][UPT]	193116	Slu7	1022	M2+	2	0	0	0	0	0
1059	CA-19317-39523-48298-48415-83325[INC][37/2]	19317	Qk	NaN	NaN	NaN	0	0	0	0	0
1060	CA-193217-5323-5933-6044-6126[INC][2/21][DNT]	193217	BC018473	NaN	NaN	NaN	0	0	0	0	0
1061	CA-19324-17101-20211-20307-24482[INC][264/5]	19324	Rab1	NaN	NaN	NaN	0	0	0	0	0
1062	CA-193286-3175-10705-10793-11287[INC][3/11][UPT]	193286	BC049762	NaN	NaN	NaN	0	0	0	0	0
1063	CA-19329-3391-8317-8477-11358[INC][27/1][UPT]	19329	Rab17	NaN	NaN	NaN	0	0	0	0	0
1064	CA-19329-5113-8317-8477-11358[INC][3/2][UPT]	19329	Rab17	NaN	NaN	NaN	0	0	0	0	0
1065	CA-19330-3128-5439-5512-7849[INC][3/185][UPT]	19330	Rab18	NaN	NaN	NaN	0	0	0	0	0
1066	CA-193322-3080-3869-4052-6278[INC][17/62][UPT]	193322	Oog1	NaN	NaN	NaN	0	0	0	0	0
1067	CA-193322-3080-6278-6589-7103[INC][37/4][UPT]	193322	Oog1	NaN	NaN	NaN	0	0	0	0	0
1068	CA-193322-3080-5041-5092-6278[INC][1/62][UPT]	193322	Oog1	NaN	NaN	NaN	0	0	0	0	0
1069	CA-19334-4667-31302-31384-38265[INC][33/10]	19334	Rab22a	NaN	NaN	NaN	0	0	0	0	0
1070	CA-193385-3138-53799-54039-58350[INC][2/6][UPT]	193385	Fam65b	NaN	NaN	NaN	0	0	0	0	0
1071	CA-193385-84093-84861-84987-89452[INC][6/8]	193385	Fam65b	NaN	NaN	NaN	0	0	1	0	0
1072	CA-19339-4405-4768-4887-5459[INC][54/1]	19339	Rab3a	NaN	NaN	NaN	0	0	0	0	0
1073	CA-19340-3100-4557-4705-5178[INC][1/112][UPT]	19340	Rab3d	NaN	NaN	NaN	0	0	0	0	0
1074	CA-19342-3157-5645-5726-5990[INC][86/2][UPT]	19342	Rab4b	NaN	NaN	NaN	0	0	0	0	0
1075	CA-19345-3053-19480-19630-20962[INC][1/105][UPT]	19345	Rab5c	NaN	NaN	NaN	0	0	0	0	0
1076	CA-19347-3349-27869-27941-28620[INC][30/6][UPT]	19347	Dennd5a	1247	M2-	2	0	0	0	0	0
1077	CA-19349-1059-1970-2105-2992[INC][1/5][UPT]	19349	Rab7	NaN	NaN	NaN	0	0	0	0	0
1078	CA-19352-5706-5805-5903-6368[INC][26/70]	19352	Rabggtb	572	M1-	1	0	0	0	0	0
1079	CA-19353-13836-16207-16325-22835[INC][119/1]	19353	Rac1	NaN	NaN	NaN	0	0	0	0	0
1080	CA-19353-16325-21340-21397-22835[INC][6/153]	19353	Rac1	NaN	NaN	NaN	0	0	0	0	0
1081	CA-19356-3110-3749-3833-4278[INC][1/29][UPT]	19356	Rad17	NaN	NaN	NaN	0	0	0	0	0
1082	CA-19356-10540-16202-16407-16961[INC][2/26]	19356	Rad17	NaN	NaN	NaN	0	0	0	0	0
1083	CA-19360-18207-22042-22225-24012[INC][12/1]	19360	Rad50	NaN	NaN	NaN	0	0	0	0	0
1084	CA-19360-22225-24012-24170-26018[INC][12/1]	19360	Rad50	NaN	NaN	NaN	0	0	0	0	0
1085	CA-19360-30287-30803-30930-31261[INC][8/2]	19360	Rad50	NaN	NaN	NaN	0	0	0	0	0
1086	CA-19361-8929-10627-10756-11609[INC][1/49]	19361	Rad51	NaN	NaN	NaN	0	0	0	0	0
1087	CA-19361-21801-24257-24387-24570[INC][18/1]	19361	Rad51	NaN	NaN	NaN	0	0	0	0	0
1088	CA-19361-24692-25065-25115-25232[INC][1/17][DNT]	19361	Rad51	NaN	NaN	NaN	0	0	0	0	0
1089	CA-19363-265526-265648-265693-363542[INC][2/2][UPT]	19363	Rad51l1	NaN	NaN	NaN	0	0	0	0	0
1090	CA-19364-3646-3805-3924-9651[INC][40/4]	19364	Rad51l3	NaN	NaN	NaN	0	0	0	0	0
1091	CA-19364-3646-3805-3947-9651[INC][1/4]	19364	Rad51l3	NaN	NaN	NaN	0	0	0	0	0
1092	CA-19364-9733-9988-10123-10633[INC][25/1]	19364	Rad51l3	NaN	NaN	NaN	0	0	0	0	0
1093	CA-19364-10729-11754-11845-14263[INC][2/1]	19364	Rad51l3	NaN	NaN	NaN	0	0	0	0	0
1094	CA-19364-11845-11944-12015-14263[INC][17/2]	19364	Rad51l3	NaN	NaN	NaN	0	0	0	0	0
1095	CA-19365-3138-16269-16345-18889[INC][1/3][UPT]	19365	Rad52	1592	M3+	3	0	0	0	0	0
1096	CA-19365-3138-11350-11444-16269[INC][1/1][UPT]	19365	Rad52	NaN	NaN	NaN	0	0	0	0	0
1097	CA-19365-3138-11350-11444-13304[INC][72/4][UPT]	19365	Rad52	1229	M2-	2	0	0	0	0	0
1098	CA-19365-13406-14201-14295-14472[INC][23/15]	19365	Rad52	1298	M2-	2	0	0	0	0	0
1099	CA-19366-3212-3374-3447-3542[INC][1/25][UPT]	19366	Rad54l	NaN	NaN	NaN	0	0	0	0	0
1100	CA-19367-3275-3356-3454-3546[INC][1/44]	19367	Rad9	NaN	NaN	NaN	0	0	0	0	0
1101	CA-193670-3117-17002-17121-22705[INC][7/86][UPT]	193670	Rnf185	NaN	NaN	NaN	0	0	0	0	0
1102	CA-193670-3117-22705-22926-28647[INC][11/1][UPT]	193670	Rnf185	NaN	NaN	NaN	0	0	0	0	0
1103	CA-193670-3117-22705-22926-26423[INC][57/2][UPT]	193670	Rnf185	NaN	NaN	NaN	0	0	0	0	0
1104	CA-193670-3117-26423-26442-28647[INC][2/1][UPT]	193670	Rnf185	NaN	NaN	NaN	0	0	0	0	0
1105	CA-193670-22926-26423-26442-28647[INC][67/12]	193670	Rnf185	NaN	NaN	NaN	0	0	0	0	0
1106	CA-19374-3123-6389-6452-7574[INC][11/1][UPT][DNT]	19374	Rag2	NaN	NaN	NaN	0	0	0	0	0
1107	CA-19376-3085-3778-3964-4144[INC][1/1][UPT]	19376	Rab34	NaN	NaN	NaN	0	0	0	0	0
1108	CA-19376-3085-3751-3964-4144[INC][26/1][UPT]	19376	Rab34	NaN	NaN	NaN	0	0	0	0	0
1109	CA-19377-38358-83083-88610-91926[INC][4/2]	19377	Rai1	NaN	NaN	NaN	0	0	0	0	0
1110	CA-193796-3180-21284-21393-28583[INC][4/37][UPT]	193796	Kdm4b	252	M1+	1	0	0	0	0	0
1111	CA-193796-63230-66209-66293-66435[INC][14/1]	193796	Kdm4b	1277	M2-	2	0	0	0	0	0
1112	CA-193813-3113-4582-4807-10066[INC][1/8][UPT]	193813	Mcfd2	NaN	NaN	NaN	0	0	0	0	0
1113	CA-193813-3113-4582-4807-10858[INC][10/128][UPT]	193813	Mcfd2	NaN	NaN	NaN	0	0	0	0	0
1114	CA-193813-3113-10066-10198-10858[INC][8/128][UPT]	193813	Mcfd2	NaN	NaN	NaN	0	0	0	0	0
1115	CA-193813-3156-10066-10198-10858[INC][1/13][UPT]	193813	Mcfd2	NaN	NaN	NaN	0	0	0	0	0
1116	CA-19383-3122-32897-32980-69159[INC][4/1][UPT]	19383	Raly	NaN	NaN	NaN	0	0	0	0	0
1117	CA-19383-3439-6289-6358-32897[INC][1/87][UPT]	19383	Raly	NaN	NaN	NaN	0	0	0	0	0
1118	CA-19383-3439-32897-32974-69159[INC][1/54][UPT]	19383	Raly	NaN	NaN	NaN	0	0	0	0	0
1119	CA-19383-3439-32897-32980-69159[INC][85/54][UPT]	19383	Raly	NaN	NaN	NaN	0	0	0	0	0
1120	CA-19383-71641-71801-71849-73730[INC][9/98]	19383	Raly	NaN	NaN	NaN	0	0	0	0	0
1121	CA-193838-3267-3380-3517-3864[INC][17/3][UPT]	193838	Eme2	NaN	NaN	NaN	0	0	0	0	0
1122	CA-19386-8200-9460-9572-10721[INC][8/1]	19386	Ranbp2	NaN	NaN	NaN	0	0	0	0	0
1123	CA-19386-48833-48950-49285-49811[INC][5/1][DNT]	19386	Ranbp2	NaN	NaN	NaN	0	0	0	0	0
1124	CA-19387-3208-6637-6846-8287[INC][3/347][UPT]	19387	Rangap1	NaN	NaN	NaN	0	0	0	0	0
1125	CA-19387-3208-3655-3703-8287[INC][14/347][UPT]	19387	Rangap1	NaN	NaN	NaN	0	0	0	0	0
1126	CA-19387-22559-23313-23433-26416[INC][38/1]	19387	Rangap1	NaN	NaN	NaN	0	0	0	0	0
1127	CA-19400-4259-9227-9386-10333[INC][5/1]	19400	Rapsn	NaN	NaN	NaN	0	0	0	0	0
1128	CA-19401-3184-12875-13030-15549[INC][3/16][UPT]	19401	Rara	NaN	NaN	NaN	0	0	0	0	0
1129	CA-19401-3716-12875-13030-15549[INC][1/1][UPT]	19401	Rara	NaN	NaN	NaN	0	0	0	0	0
1130	CA-19401-30211-30457-30541-31651[INC][1/2][UPT]	19401	Rara	NaN	NaN	NaN	0	0	0	0	0
1131	CA-19411-3244-3947-4014-7739[INC][4/1][UPT]	19411	Rarg	NaN	NaN	NaN	0	0	0	0	0
1132	CA-19411-3244-3944-4014-7739[INC][12/1][UPT]	19411	Rarg	NaN	NaN	NaN	0	0	0	0	0
1133	CA-19414-3195-20565-20649-48695[INC][1/71][UPT]	19414	Rasa3	NaN	NaN	NaN	0	0	0	0	0
1134	CA-19417-3499-4673-4818-8717[INC][5/1][UPT][DNT]	19417	Rasgrf1	1210	M2-	2	0	0	0	0	0
1135	CA-194227-3098-6367-6678-7195[INC][57/4][UPT][DNT]	194227	Gm13023	NaN	NaN	NaN	0	0	0	0	0
1136	CA-194227-3098-3867-4051-6367[INC][6/78][UPT]	194227	Gm13023	NaN	NaN	NaN	0	0	0	0	0
1137	CA-194237-3302-14546-14607-17577[INC][2/13][UPT]	194237	Rimkla	91	M1+	1	1	0	0	0	0
1138	CA-194401-59971-61509-61589-62113[INC][1/12]	194401	Mical3	NaN	NaN	NaN	0	0	0	0	0
1139	CA-194401-63427-64830-64914-75428[INC][1/10]	194401	Mical3	NaN	NaN	NaN	0	0	0	0	0
1140	CA-194590-132323-133869-133923-174745[INC][1/3]	194590	Reps2	297	M1+	1	0	0	0	0	-1
1141	CA-194744-3360-11474-11716-17109[INC][6/4][UPT]	194744	Slc25a43	NaN	NaN	NaN	0	0	0	0	0
1142	CA-194974-3123-20453-20557-21716[INC][4/1][UPT]	194974	Sun3	NaN	NaN	NaN	0	0	0	0	0
1143	CA-195434-6279-29768-30186-36412[INC][7/1][UPT]	195434	Utp14b	NaN	NaN	NaN	0	0	0	0	0
1144	CA-195434-6279-11316-11456-29768[INC][12/22][UPT]	195434	Utp14b	NaN	NaN	NaN	0	0	0	0	0
1145	CA-195531-334775-337887-338014-339479[INC][18/2][DNT]	195531	Gm13152	NaN	NaN	NaN	0	0	0	0	0
1146	CA-195564-6572-24511-24859-26374[INC][5/1]	195564	Skint3	NaN	NaN	NaN	0	0	0	0	0
1147	CA-195727-291322-313253-313316-315576[INC][2/2]	195727	Nhs	1396	M2-	2	-1	0	0	0	0
1148	CA-19646-3153-3726-3874-9637[INC][172/1][UPT]	19646	Rbbp4	NaN	NaN	NaN	0	0	0	0	0
1149	CA-19647-29742-30032-30134-30961[INC][4/5]	19647	Rbbp6	NaN	NaN	NaN	0	0	0	1	0
1150	CA-19651-11851-16205-16334-18339[INC][12/1]	19651	Rbl2	NaN	NaN	NaN	0	0	0	0	0
1151	CA-19652-4230-4357-4628-4855[INC][4/292]	19652	Rbm3	NaN	NaN	NaN	0	0	-1	0	0
1152	CA-19653-4480-8835-9517-11310[INC][6/8][DNT]	19653	Rbm4	1478	M3+	3	1	0	0	0	1
1153	CA-19654-3171-14090-14197-15360[INC][6/69][UPT]	19654	Rbm6	NaN	NaN	NaN	0	0	0	0	0
1154	CA-19654-3171-10826-10902-15360[INC][1/69][UPT]	19654	Rbm6	NaN	NaN	NaN	0	0	0	0	0
1155	CA-19654-15471-24815-24905-28482[INC][2/4]	19654	Rbm6	NaN	NaN	NaN	0	0	0	0	0
1156	CA-19654-15471-22145-23695-24815[INC][5/2]	19654	Rbm6	NaN	NaN	NaN	0	0	0	0	0
1157	CA-19654-15471-22416-23695-24815[INC][5/2]	19654	Rbm6	NaN	NaN	NaN	0	0	0	0	0
1158	CA-19654-15471-75046-75121-79282[INC][4/2]	19654	Rbm6	NaN	NaN	NaN	0	0	1	0	0
1159	CA-19657@0-3072-5230-5381-5875[INC][2/5][UPT]	19657	Rbmy1a1	NaN	NaN	NaN	0	0	0	0	0
1160	CA-19657@1-3072-5483-5634-6128[INC][2/5][UPT]	19657	Rbmy1a1	NaN	NaN	NaN	0	0	0	0	0
1161	CA-19657@2-3072-5495-5646-6140[INC][2/5][UPT]	19657	Rbmy1a1	NaN	NaN	NaN	0	0	0	0	0
1162	CA-19657@3-3072-5451-5602-6096[INC][2/5][UPT]	19657	Rbmy1a1	NaN	NaN	NaN	0	0	0	0	0
1163	CA-19657@4-3072-5334-5485-5979[INC][2/5][UPT]	19657	Rbmy1a1	NaN	NaN	NaN	0	0	0	0	0
1164	CA-19663-98538-125991-126125-137691[INC][19/4]	19663	Rbpms	NaN	NaN	NaN	0	0	0	0	0
1165	CA-19663-126125-135838-135968-137691[INC][2/24]	19663	Rbpms	NaN	NaN	NaN	0	0	0	0	0
1166	CA-19663-137760-143346-143450-148655[INC][12/16][DNT]	19663	Rbpms	NaN	NaN	NaN	0	0	0	0	0
1167	CA-19664-3125-74604-74643-83183[INC][25/1][UPT]	19664	Rbpj	NaN	NaN	NaN	0	0	0	0	0
1168	CA-19679-94120-94459-94621-95331[INC][1/9]	19679	Pitpnm2	NaN	NaN	NaN	0	0	0	0	0
1169	CA-19683-3358-12901-13160-14633[INC][6/1][UPT]	19683	Rdh16	NaN	NaN	NaN	0	0	0	0	0
1170	CA-19691-3066-5511-5559-11737[INC][35/5][UPT]	19691	Recql	NaN	NaN	NaN	0	0	0	0	0
1171	CA-19697-3659-3942-3969-4061[INC][1/1][UPT]	19697	Rela	NaN	NaN	NaN	0	0	0	0	0
1172	CA-19697-4514-5369-5461-5813[INC][59/1]	19697	Rela	NaN	NaN	NaN	0	0	0	0	0
1173	CA-19698-4516-9504-9513-12596[INC][19/3]	19698	Relb	NaN	NaN	NaN	0	0	0	0	0
1174	CA-19698-9513-11283-11318-12596[INC][1/19]	19698	Relb	NaN	NaN	NaN	0	0	0	0	0
1175	CA-19698-12925-14519-14677-16001[INC][9/1]	19698	Relb	NaN	NaN	NaN	0	0	0	0	0
1176	CA-19699-219091-241600-241697-244241[INC][3/1]	19699	Reln	NaN	NaN	NaN	0	0	0	0	0
1177	CA-19699-451717-456008-456144-462136[INC][1/3][DNT]	19699	Reln	1161	M2+	2	0	0	0	0	0
1178	CA-19703-3443-3770-3846-3997[INC][6/1]	19703	Renbp	NaN	NaN	NaN	0	0	0	0	0
1179	CA-19703-3443-3588-3664-3770[INC][49/6]	19703	Renbp	NaN	NaN	NaN	0	0	0	0	0
1180	CA-19703-3443-3588-3622-3770[INC][12/6]	19703	Renbp	NaN	NaN	NaN	0	0	0	0	0
1181	CA-19707-36632-39246-39366-39905[INC][1/18]	19707	Reps1	NaN	NaN	NaN	0	0	0	0	0
1182	CA-19707-51336-54728-54809-61459[INC][14/8]	19707	Reps1	608	M1-	1	-1	0	nd	0	0
1183	CA-19707-51336-54731-54809-61459[INC][1/8]	19707	Reps1	NaN	NaN	NaN	0	0	nd	0	0
1184	CA-19708-3126-3738-3956-8705[INC][1/94][UPT]	19708	Dpf2	NaN	NaN	NaN	0	0	0	0	0
1185	CA-19708-11627-12094-12136-13098[INC][2/53]	19708	Dpf2	748	M2+	2	1	0	0	0	-1
1186	CA-19711-6984-7170-7213-7334[INC][27/1]	19711	Resp18	NaN	NaN	NaN	0	0	0	0	0
1187	CA-19714-3454-13531-13659-53983[INC][3/7][UPT]	19714	Rev3l	1151	M2+	2	0	0	0	0	0
1188	CA-19714-118924-122117-122244-122707[INC][1/14]	19714	Rev3l	NaN	NaN	NaN	0	0	0	0	0
1189	CA-19716-3177-3533-3610-3930[INC][127/1][UPT][DNT]	19716	Bex1	NaN	NaN	NaN	0	0	0	0	0
1190	CA-19716-3177-3533-3568-3930[INC][4/1][UPT][DNT]	19716	Bex1	NaN	NaN	NaN	0	0	0	0	0
1191	CA-19725-3126-25683-25775-28561[INC][22/1][UPT]	19725	Rfx2	NaN	NaN	NaN	0	0	0	0	0
1192	CA-19725-30531-34684-34759-46248[INC][4/6]	19725	Rfx2	NaN	NaN	NaN	0	0	0	0	0
1193	CA-19726-3195-90900-90959-113263[INC][1/5][UPT]	19726	Rfx3	289	M1+	1	0	0	0	0	0
1194	CA-19726-3195-31220-31313-90900[INC][2/1][UPT]	19726	Rfx3	992	M2+	2	0	0	0	0	0
1195	CA-19726-164456-176685-176760-183374[INC][6/3]	19726	Rfx3	NaN	NaN	NaN	0	1	1	0	0
1196	CA-19731-4294-15988-16125-41496[INC][1/29]	19731	Rgl1	NaN	NaN	NaN	0	0	0	0	0
1197	CA-19732-3151-3351-3548-4832[INC][43/1][UPT]	19732	Rgl2	NaN	NaN	NaN	0	0	0	0	0
1198	CA-19732-5325-5427-5478-5560[INC][18/1]	19732	Rgl2	NaN	NaN	NaN	0	0	0	0	0
1199	CA-19743-3214-20214-20398-20601[INC][14/1][UPT]	19743	Rhag	NaN	NaN	NaN	0	0	0	0	0
1200	CA-19762-77008-107397-107417-166232[INC][1/2]	19762	Rit2	NaN	NaN	NaN	0	0	0	0	0
1201	CA-19762-77008-107397-107471-166232[INC][48/2]	19762	Rit2	NaN	NaN	NaN	0	0	0	0	0
1202	CA-19765-27500-29621-29783-30962[INC][27/1]	19765	Ralbp1	NaN	NaN	NaN	0	0	0	0	0
1203	CA-19765-29783-30962-31094-34556[INC][23/1]	19765	Ralbp1	NaN	NaN	NaN	0	0	0	0	0
1204	CA-19769-3104-3472-3617-3748[INC][39/2][UPT]	19769	Rit1	NaN	NaN	NaN	0	0	0	0	0
1205	CA-19775-35834-74790-74892-88058[INC][43/1]	19775	Xpr1	NaN	NaN	NaN	0	0	0	0	0
1206	CA-19775-74892-80047-80152-88058[INC][1/45]	19775	Xpr1	NaN	NaN	NaN	0	0	0	0	0
1207	CA-19819-9083-10670-10725-11035[INC][2/3]	19819	Rnaseh1	NaN	NaN	NaN	0	0	0	0	0
1208	CA-19821-3105-16368-16552-25198[INC][3/82][UPT]	19821	Rnf2	NaN	NaN	NaN	0	0	0	0	0
1209	CA-19821-3105-19958-20093-25198[INC][2/82][UPT]	19821	Rnf2	NaN	NaN	NaN	0	0	0	0	0
1210	CA-19821-3105-22684-22869-25198[INC][1/82][UPT]	19821	Rnf2	NaN	NaN	NaN	0	0	0	0	0
1211	CA-19821-3105-4333-4570-19958[INC][1/2][UPT]	19821	Rnf2	NaN	NaN	NaN	0	0	0	0	0
1212	CA-19822-3152-9132-9290-13385[INC][315/5][UPT]	19822	Rnf4	NaN	NaN	NaN	0	0	0	0	0
1213	CA-19826-3060-6363-6544-6782[INC][71/31][UPT]	19826	Rnps1	NaN	NaN	NaN	0	0	0	0	0
1214	CA-19826-3060-3366-3488-6782[INC][20/31][UPT]	19826	Rnps1	NaN	NaN	NaN	0	0	0	0	0
1215	CA-19826-3060-3366-3488-6363[INC][39/72][UPT]	19826	Rnps1	13	M1+	1	1	0	0	0	0
1216	CA-19826-3488-6395-6544-6782[INC][1/34]	19826	Rnps1	NaN	NaN	NaN	0	0	0	0	0
1217	CA-19826-3488-6363-6544-6782[INC][39/34]	19826	Rnps1	NaN	NaN	NaN	0	0	0	0	0
1218	CA-19878-81172-81462-81633-82864[INC][1/24]	19878	Rock2	NaN	NaN	NaN	0	0	1	0	0
1219	CA-19879-3203-5629-5986-16536[INC][2/1][UPT]	19879	Slc22a8	NaN	NaN	NaN	0	0	0	0	0
1220	CA-19879-3203-4959-5039-5629[INC][4/3][UPT]	19879	Slc22a8	NaN	NaN	NaN	0	0	0	0	0
1221	CA-19879-16640-17140-17295-17771[INC][17/3]	19879	Slc22a8	1133	M2+	2	0	0	0	0	0
1222	CA-19885-7778-14358-14499-17295[INC][2/4][UPT]	19885	Rorc	NaN	NaN	NaN	0	0	0	0	0
1223	CA-19889-3221-3432-3591-15273[INC][2/34][UPT]	19889	Rp2h	NaN	NaN	NaN	0	0	0	0	0
1224	CA-19889-3221-15273-15939-20097[INC][9/3][UPT]	19889	Rp2h	NaN	NaN	NaN	0	0	0	0	0
1225	CA-19891-5288-6481-6595-8467[INC][67/1]	19891	Rpa2	NaN	NaN	NaN	0	0	0	0	0
1226	CA-19892-5488-7146-7217-8156[INC][1/20]	19892	Rpe65	NaN	NaN	NaN	0	0	0	0	0
1227	CA-19893-3580-4436-4571-6141[INC][3/3][UPT]	19893	Rpgr	NaN	NaN	NaN	0	0	0	0	0
1228	CA-19893-41525-42914-43793-53519[INC][4/7]	19893	Rpgr	NaN	NaN	NaN	0	0	0	0	0
1229	CA-19894-2685-3073-3281-3419[INC][1/2][UPT]	19894	Rph3a	341	M1+	1	0	0	0	0	0
1230	CA-19899-4948-5223-5417-5643[INC][493/1][DNT]	19899	Rpl18	NaN	NaN	NaN	0	0	0	0	0
1231	CA-19934-4708-6382-6536-7126[INC][3/555]	19934	Rpl22	NaN	NaN	NaN	0	0	1	0	0
1232	CA-19942-4426-4710-4755-5975[INC][1/524]	19942	Rpl27	NaN	NaN	NaN	0	0	0	0	0
1233	CA-19951-3942-4576-4758-6055[INC][968/1][DNT]	19951	Rpl32	NaN	NaN	NaN	0	0	0	0	0
1234	CA-19981-3965-4922-5080-5242[INC][1/686][DNT]	19981	Rpl37a	NaN	NaN	NaN	0	0	0	0	0
1235	CA-19988-5310-5646-5695-6890[INC][782/1]	19988	Rpl6	NaN	NaN	NaN	0	0	0	0	0
1236	CA-20014-7680-13430-13526-14439[INC][383/1]	20014	Rpn2	NaN	NaN	NaN	0	0	0	0	0
1237	CA-20014-45775-47125-47173-49613[INC][11/234][DNT]	20014	Rpn2	956	M2+	2	1	0	1	0	-1
1238	CA-20016-3317-4831-4939-5297[INC][124/1]	20016	Polr1c	NaN	NaN	NaN	0	0	0	0	0
1239	CA-20019-42447-43287-43471-44527[INC][45/6][UPT]	20019	Polr1a	NaN	NaN	NaN	0	0	0	0	0
1240	CA-20020-25085-25209-25323-25424[INC][10/1]	20020	Polr2a	NaN	NaN	NaN	0	0	0	0	0
1241	CA-20021-5863-5994-6047-7261[INC][137/1]	20021	Polr2c	NaN	NaN	NaN	0	0	0	0	0
1242	CA-20021-7784-8071-8240-8360[INC][64/1]	20021	Polr2c	NaN	NaN	NaN	0	0	0	0	0
1243	CA-20022-3115-6304-6394-8398[INC][131/1][UPT]	20022	Polr2j	NaN	NaN	NaN	0	0	0	0	0
1244	CA-20085-3839-4393-4474-6568[INC][5/774]	20085	Rps19	NaN	NaN	NaN	0	0	0	0	0
1245	CA-20088-5813-7749-7769-8094[INC][391/499][DNT]	20088	Rps24	NaN	NaN	NaN	0	-1	1	0	0
1246	CA-20088-5813-6371-6389-7749[INC][42/393]	20088	Rps24	NaN	NaN	NaN	0	1	1	0	0
1247	CA-20088-5813-6371-6389-8094[INC][2/499][DNT]	20088	Rps24	NaN	NaN	NaN	0	0	1	0	0
1248	CA-20088-6389-7749-7769-8094[INC][58/2][DNT]	20088	Rps24	NaN	NaN	NaN	0	0	-1	0	0
1249	CA-20111-9883-18063-18201-18796[INC][2/30]	20111	Rps6ka1	NaN	NaN	NaN	0	0	0	0	0
1250	CA-20112-3329-60798-60915-68931[INC][23/1][UPT]	20112	Rps6ka2	NaN	NaN	NaN	0	0	0	0	0
1251	CA-20112-60915-68931-69013-79587[INC][19/1]	20112	Rps6ka2	NaN	NaN	NaN	0	0	0	0	0
1252	CA-20128-39073-46736-46759-55878[INC][7/3]	20128	Trim30a	NaN	NaN	NaN	0	0	0	0	0
1253	CA-20132-9946-10139-10265-12156[INC][2/12]	20132	Rrh	NaN	NaN	NaN	0	0	0	0	0
1254	CA-20133-3349-4292-4381-7855[INC][225/1][UPT]	20133	Rrm1	NaN	NaN	NaN	0	0	0	0	0
1255	CA-20133-3349-3581-3645-4292[INC][1/245][UPT]	20133	Rrm1	NaN	NaN	NaN	0	0	0	0	0
1256	CA-20148-3549-3758-3883-28824[INC][3/2][UPT]	20148	Dhrs3	NaN	NaN	NaN	0	0	0	0	0
1257	CA-20148-28968-29403-29678-30014[INC][2/2]	20148	Dhrs3	NaN	NaN	NaN	0	0	0	0	0
1258	CA-20148-28968-29558-29678-30014[INC][14/2]	20148	Dhrs3	NaN	NaN	NaN	0	0	0	0	0
1259	CA-20163-3368-30188-30278-32483[INC][2/131]	20163	Rsu1	NaN	NaN	NaN	0	0	0	0	0
1260	CA-20163-3368-32483-32534-49853[INC][129/5]	20163	Rsu1	NaN	NaN	NaN	0	0	0	0	0
1261	CA-20163-32534-49627-49728-49853[INC][1/134]	20163	Rsu1	NaN	NaN	NaN	0	0	0	0	0
1262	CA-20166-4649-5153-5439-13123[INC][6/1][UPT]	20166	Rtkn	NaN	NaN	NaN	0	0	0	0	0
1263	CA-20168-3351-27866-29990-51151[INC][2/310][UPT]	20168	Rtn3	NaN	NaN	NaN	0	1	1	-1	0
1264	CA-20184-3099-10014-10169-17601[INC][22/1][UPT]	20184	Uimc1	NaN	NaN	NaN	0	0	0	0	0
1265	CA-20184-28038-33488-33574-42953[INC][15/1]	20184	Uimc1	NaN	NaN	NaN	0	0	0	0	0
1266	CA-20185-56534-56870-56897-59065[INC][4/10]	20185	Ncor1	NaN	NaN	NaN	0	0	0	0	0
1267	CA-20185-93369-100398-100572-101317[INC][5/9]	20185	Ncor1	515	M1-	1	0	0	0	0	1
1268	CA-20185-108955-110839-110980-115014[INC][14/11]	20185	Ncor1	NaN	NaN	NaN	0	0	0	0	0
1269	CA-20187-3320-29954-30076-35635[INC][14/1][UPT]	20187	Ryk	NaN	NaN	NaN	0	0	0	0	0
1270	CA-20190-82548-83215-83233-84222[INC][3/1]	20190	Ryr1	941	M2+	2	1	0	1	0	0
1271	CA-20191-191635-206707-206728-219097[INC][2/4]	20191	Ryr2	246	M1+	1	0	0	1	0	0
1272	CA-20192-36752-43491-43512-66104[INC][1/5][DNT]	20192	Ryr3	67	M1+	1	1	0	0	0	0
1273	CA-20192-384059-384933-385020-386212[INC][2/2]	20192	Ryr3	NaN	NaN	NaN	0	0	0	0	0
1274	CA-20193-3130-5181-5335-5966[INC][140/1][UPT]	20193	S100a1	NaN	NaN	NaN	0	0	0	0	0
1275	CA-20193-3130-5181-5352-5966[INC][3/1][UPT]	20193	S100a1	NaN	NaN	NaN	0	0	0	0	0
1276	CA-20216-3157-8450-8652-8968[INC][1/26][UPT]	20216	Acsm3	NaN	NaN	NaN	0	0	0	0	0
1277	CA-20224-3093-6740-6867-7559[INC][7/265][UPT]	20224	Sar1a	NaN	NaN	NaN	0	0	0	0	0
1278	CA-20224-3093-4778-4828-7559[INC][9/265][UPT]	20224	Sar1a	NaN	NaN	NaN	0	0	0	0	0
1279	CA-20224-3118-4778-4828-7559[INC][1/1][UPT]	20224	Sar1a	NaN	NaN	NaN	0	0	0	0	0
1280	CA-20224-9158-12291-12367-12453[INC][1/181]	20224	Sar1a	NaN	NaN	NaN	0	0	0	0	0
1281	CA-20226-3263-10680-10751-12293[INC][219/4][UPT]	20226	Sars	NaN	NaN	NaN	0	0	0	0	0
1282	CA-20226-14211-15098-15242-16639[INC][90/1]	20226	Sars	NaN	NaN	NaN	0	0	0	0	0
1283	CA-20226-20086-20327-20399-20870[INC][6/54]	20226	Sars	NaN	NaN	NaN	0	0	0	0	0
1284	CA-20229-3809-4179-4289-5275[INC][3/177]	20229	Sat1	NaN	NaN	NaN	0	0	0	0	0
1285	CA-20229-5377-5451-5513-5742[INC][5/1]	20229	Sat1	NaN	NaN	NaN	0	0	0	0	0
1286	CA-20229-5377-5472-5513-5742[INC][154/1]	20229	Sat1	NaN	NaN	NaN	0	0	0	0	0
1287	CA-20230-93645-94148-94244-95877[INC][1/15][DNT]	20230	Satb1	NaN	NaN	NaN	0	0	0	0	0
1288	CA-20238-232877-270046-270171-399411[INC][5/2]	20238	Atxn1	NaN	NaN	NaN	0	0	0	0	0
1289	CA-20239-94472-97613-97667-102242[INC][6/18]	20239	Atxn2	732	M2+	2	1	0	0	0	0
1290	CA-20239-103004-104776-104945-105729[INC][12/10][DNT]	20239	Atxn2	NaN	NaN	NaN	0	0	0	0	0
1291	CA-20250-2873-3652-3736-4228[INC][2/1][UPT]	20250	Scd2	NaN	NaN	NaN	0	0	0	0	0
1292	CA-20255-3422-4066-4119-4877[INC][1/2][UPT]	20255	Scg3	NaN	NaN	NaN	0	0	0	0	0
1293	CA-20255-3422-4066-4119-4737[INC][53/3][UPT]	20255	Scg3	NaN	NaN	NaN	0	0	0	0	0
1294	CA-20255-3422-4737-4783-4877[INC][3/2][UPT]	20255	Scg3	NaN	NaN	NaN	0	0	0	0	0
1295	CA-20255-4119-4737-4783-4877[INC][46/1]	20255	Scg3	NaN	NaN	NaN	0	0	0	0	0
1296	CA-20255-25804-30345-30432-35345[INC][1/31]	20255	Scg3	NaN	NaN	NaN	0	0	0	0	0
1297	CA-20265-163142-166005-166276-169775[INC][2/1][DNT]	20265	Scn1a	NaN	NaN	NaN	0	0	0	0	0
1298	CA-20271-64669-65952-66114-68915[INC][5/2]	20271	Scn5a	NaN	NaN	NaN	0	0	0	0	0
1299	CA-20271-64669-65955-66114-68915[INC][2/2]	20271	Scn5a	NaN	NaN	NaN	0	0	0	0	0
1300	CA-20273-2651-31709-31859-68588[INC][1/1][UPT]	20273	Scn8a	NaN	NaN	NaN	0	0	0	0	0
1301	CA-20273-3061-31709-31859-68588[INC][1/6][UPT]	20273	Scn8a	NaN	NaN	NaN	0	0	0	0	0
1302	CA-20274-111345-116106-116187-122520[INC][1/3]	20274	Scn9a	NaN	NaN	NaN	0	0	1	0	0
1303	CA-20280-13931-16372-16504-19192[INC][86/1]	20280	Scp2	NaN	NaN	NaN	0	0	0	0	0
1304	CA-20280-23526-28660-28724-30224[INC][53/3]	20280	Scp2	NaN	NaN	NaN	0	0	0	0	0
1305	CA-20280-57662-65979-66109-73878[INC][217/2]	20280	Scp2	NaN	NaN	NaN	0	0	0	0	0
1306	CA-20288-14398-17924-17980-21343[INC][6/74]	20288	Msr1	NaN	NaN	NaN	0	0	0	0	0
1307	CA-20299-3103-3741-3850-4218[INC][1/45][UPT]	20299	Ccl22	NaN	NaN	NaN	0	0	0	0	0
1308	CA-20300-3079-5547-5684-31673[INC][3/2][UPT]	20300	Ccl25	600	M1-	1	-1	0	0	0	0
1309	CA-20300-3079-5547-5641-31673[INC][1/2][UPT]	20300	Ccl25	NaN	NaN	NaN	0	0	0	0	0
1310	CA-20300-5641-27562-27685-31673[INC][2/1]	20300	Ccl25	1826	M4-	4	0	0	0	0	0
1311	CA-20300-5684-25504-26131-26293[INC][1/4][DNT]	20300	Ccl25	NaN	NaN	NaN	0	0	0	0	0
1312	CA-20312-3155-8128-8214-8848[INC][1/280][UPT]	20312	Cx3cl1	NaN	NaN	NaN	0	0	0	0	0
1313	CA-20312-3155-7420-7521-8848[INC][1/280][UPT]	20312	Cx3cl1	NaN	NaN	NaN	0	0	0	0	0
1314	CA-20312-3155-8848-8969-10380[INC][271/1][UPT][DNT]	20312	Cx3cl1	NaN	NaN	NaN	0	0	0	0	0
1315	CA-20317-3128-7177-7227-7627[INC][1/164][UPT]	20317	Serpinf1	NaN	NaN	NaN	0	0	0	0	0
1316	CA-20317-9394-9893-10049-10499[INC][149/1]	20317	Serpinf1	NaN	NaN	NaN	0	0	0	0	0
1317	CA-20320-3287-44447-44616-48594[INC][110/1][UPT]	20320	Nptn	NaN	NaN	NaN	0	0	0	0	0
1318	CA-20320-3287-39423-39771-44447[INC][8/120][UPT]	20320	Nptn	17	M1+	1	1	1	-1	1	-1
1319	CA-20320-48689-61429-61563-64289[INC][74/1]	20320	Nptn	NaN	NaN	NaN	0	0	0	0	0
1320	CA-20321-44135-44386-44445-45747[INC][16/1]	20321	Frrs1	NaN	NaN	NaN	0	0	0	0	0
1321	CA-20341-3080-6614-6671-6812[INC][127/1][UPT]	20341	Selenbp1	NaN	NaN	NaN	0	0	0	0	0
1322	CA-20343-6613-7134-7242-7535[INC][19/2]	20343	Sell	NaN	NaN	NaN	0	0	0	0	0
1323	CA-20343-13166-14053-14102-17066[INC][1/18]	20343	Sell	NaN	NaN	NaN	0	0	0	0	0
1324	CA-20347-3121-5145-5208-6654[INC][3/2][UPT]	20347	Sema3b	NaN	NaN	NaN	0	0	0	0	0
1325	CA-20347-3121-5149-5208-6654[INC][6/2][UPT]	20347	Sema3b	NaN	NaN	NaN	0	0	0	0	0
1326	CA-20347-5686-6654-6795-7086[INC][3/1][UPT]	20347	Sema3b	NaN	NaN	NaN	0	0	0	0	0
1327	CA-20350-21308-22027-22120-23696[INC][9/14]	20350	Sema3f	662	M1-	1	-1	0	0	0	0
1328	CA-20350-22120-22260-22346-23696[INC][1/9]	20350	Sema3f	NaN	NaN	NaN	0	0	0	0	0
1329	CA-20351-12838-13236-13420-13555[INC][1/21]	20351	Sema4a	NaN	NaN	NaN	0	0	0	0	0
1330	CA-20353-3366-4452-4579-5304[INC][1/14][UPT]	20353	Sema4c	NaN	NaN	NaN	0	0	0	0	0
1331	CA-20353-4022-4452-4579-5304[INC][2/1][UPT]	20353	Sema4c	NaN	NaN	NaN	0	0	0	0	0
1332	CA-20353-4022-4296-4579-5304[INC][1/1][UPT]	20353	Sema4c	NaN	NaN	NaN	0	0	0	0	0
1333	CA-20354-3148-18022-18108-33324[INC][1/44][UPT]	20354	Sema4d	NaN	NaN	NaN	0	0	0	0	0
1334	CA-20354-33393-62074-62138-71102[INC][6/38]	20354	Sema4d	412	M1+	1	0	0	0	0	0
1335	CA-20354-40088-62074-62138-71102[INC][2/8][UPT]	20354	Sema4d	NaN	NaN	NaN	0	0	0	0	0
1336	CA-20354-47964-62074-62138-71102[INC][3/6][UPT]	20354	Sema4d	NaN	NaN	NaN	0	0	0	0	0
1337	CA-20354-91572-91648-91692-93113[INC][14/1][DNT]	20354	Sema4d	NaN	NaN	NaN	0	0	0	0	0
1338	CA-20355-7164-11759-11853-23068[INC][13/2]	20355	Sema4f	NaN	NaN	NaN	0	0	0	0	0
1339	CA-20358-95283-101095-101260-122284[INC][5/2][DNT]	20358	Sema6a	1833	M4-	4	0	0	0	0	0
1340	CA-20360-1290-2058-2148-2965[INC][2/2][UPT]	20360	Sema6c	157	M1+	1	1	0	0	0	-1
1341	CA-20360-5747-6039-6103-6250[INC][14/1]	20360	Sema6c	1458	M3+	3	1	0	0	0	0
1342	CA-20360-7016-7213-7333-7435[INC][16/1]	20360	Sema6c	NaN	NaN	NaN	0	0	0	0	0
1343	CA-20360-10229-10417-10513-10881[INC][7/7][DNT]	20360	Sema6c	1842	M4-	4	0	0	0	0	0
1344	CA-20361-3194-16401-16544-17035[INC][18/1][UPT]	20361	Sema7a	NaN	NaN	NaN	0	0	0	0	0
1345	CA-20363-3286-4988-5039-6894[INC][3/651][UPT]	20363	Sepp1	NaN	NaN	NaN	0	0	0	0	0
1346	CA-20364-4923-5013-5067-5254[INC][307/1]	20364	Sepw1	NaN	NaN	NaN	0	0	0	0	1
1347	CA-20370-48999-49302-49341-49594[INC][17/1]	20370	Sez6	1519	M3+	3	0	0	0	0	0
1348	CA-20383-8965-9794-10250-11115[INC][6/296]	20383	Srsf3	NaN	NaN	NaN	0	0	0	0	-1
1349	CA-20384-4217-4612-4878-4992[INC][1/1]	20384	Srsf5	NaN	NaN	NaN	0	0	0	0	0
1350	CA-20384-4217-4807-4878-4992[INC][396/1]	20384	Srsf5	NaN	NaN	NaN	0	0	0	0	0
1351	CA-20387-3045-3428-3461-3647[INC][41/6][UPT]	20387	Sftpa1	NaN	NaN	NaN	0	0	0	0	0
1352	CA-20390-10906-11146-11263-11589[INC][16/1]	20390	Sftpd	NaN	NaN	NaN	0	0	0	0	0
1353	CA-20390-12571-13638-13722-15486[INC][16/1][DNT]	20390	Sftpd	NaN	NaN	NaN	0	0	0	0	0
1354	CA-20392-3225-30708-30831-32126[INC][47/1][UPT]	20392	Sgce	NaN	NaN	NaN	0	0	0	0	0
1355	CA-20392-3225-12812-12907-30708[INC][1/49][UPT]	20392	Sgce	NaN	NaN	NaN	0	0	0	0	0
1356	CA-20392-3225-20091-20199-30708[INC][4/49][UPT]	20392	Sgce	NaN	NaN	NaN	0	0	0	0	0
1357	CA-20392-38897-42932-43131-56020[INC][29/1]	20392	Sgce	NaN	NaN	NaN	0	0	0	0	0
1358	CA-20392-58776-59709-59736-60437[INC][42/6]	20392	Sgce	NaN	NaN	NaN	0	1	0	0	0
1359	CA-20394-3093-4350-4438-4520[INC][1/63][UPT]	20394	Scg5	NaN	NaN	NaN	0	0	0	0	0
1360	CA-20397-27357-32903-32971-36508[INC][86/1]	20397	Sgpl1	NaN	NaN	NaN	0	0	0	0	0
1361	CA-20397-45244-46053-46203-47306[INC][26/1]	20397	Sgpl1	NaN	NaN	NaN	0	0	0	0	0
1362	CA-20399-3135-4515-4652-5036[INC][1/20][UPT]	20399	Sh2b1	NaN	NaN	NaN	0	0	0	0	0
1363	CA-20399-7009-8560-8643-8802[INC][3/32]	20399	Sh2b1	NaN	NaN	NaN	0	0	0	-1	0
1364	CA-20399-9658-10081-10181-10357[INC][16/2][DNT]	20399	Sh2b1	NaN	NaN	NaN	0	0	0	-1	0
1365	CA-20399-9711-10081-10181-10357[INC][8/3][DNT]	20399	Sh2b1	1887	M4-	4	-1	0	0	-1	0
1366	CA-20400-3252-15679-15743-21035[INC][13/1][UPT]	20400	Sh2d1a	NaN	NaN	NaN	0	0	0	0	0
1367	CA-20401-6180-6273-6350-6767[INC][23/1]	20401	Sh3bp1	NaN	NaN	NaN	0	0	0	0	0
1368	CA-20401-13308-14747-14926-15144[INC][3/6][DNT]	20401	Sh3bp1	NaN	NaN	NaN	0	0	0	0	0
1369	CA-20402-11601-20927-20989-27339[INC][13/1]	20402	Zfp106	NaN	NaN	NaN	0	0	0	0	0
1370	CA-20402-11601-20930-20989-27339[INC][2/1]	20402	Zfp106	NaN	NaN	NaN	0	0	0	0	0
1371	CA-20402-20989-31152-33321-34609[INC][1/12]	20402	Zfp106	240	M1+	1	0	0	0	0	0
1372	CA-20402-20989-27339-27537-31152[INC][10/2]	20402	Zfp106	NaN	NaN	NaN	0	0	0	0	0
1373	CA-20402-35237-36314-36384-38202[INC][7/2]	20402	Zfp106	NaN	NaN	NaN	0	0	0	0	0
1374	CA-20403-49787-50905-50986-59975[INC][7/30]	20403	Itsn2	924	M2+	2	1	0	0	0	0
1375	CA-20403-107256-107423-107487-110312[INC][1/26]	20403	Itsn2	NaN	NaN	NaN	0	0	0	0	0
1376	CA-20405-3223-4548-4770-19446[INC][1/131][UPT]	20405	Sh3gl1	NaN	NaN	NaN	0	0	0	0	-1
1377	CA-20405-21063-21530-21655-21737[INC][19/2]	20405	Sh3gl1	NaN	NaN	NaN	0	0	0	0	0
1378	CA-20409-40958-42177-42231-44305[INC][60/4]	20409	Ostf1	NaN	NaN	NaN	0	0	0	0	0
1379	CA-20410-7366-7634-7707-9095[INC][2/1]	20410	Sorbs3	NaN	NaN	NaN	0	0	0	0	0
1380	CA-20410-7366-7589-7707-9095[INC][9/1]	20410	Sorbs3	NaN	NaN	NaN	0	0	0	0	0
1381	CA-20411-3142-15227-15364-65414[INC][2/50][UPT]	20411	Sorbs1	NaN	NaN	NaN	0	0	0	0	0
1382	CA-20411-65499-114502-114555-118202[INC][71/2]	20411	Sorbs1	NaN	NaN	NaN	0	0	0	0	0
1383	CA-20411-118271-121044-121134-123296[INC][8/69]	20411	Sorbs1	NaN	NaN	NaN	0	0	1	0	0
1384	CA-20411-123425-123517-123565-134179[INC][1/40]	20411	Sorbs1	NaN	NaN	NaN	0	0	0	0	0
1385	CA-20411-123425-134179-134292-143195[INC][19/2]	20411	Sorbs1	NaN	NaN	NaN	0	0	0	0	0
1386	CA-20411-123425-134030-134057-134179[INC][5/40]	20411	Sorbs1	996	M2+	2	0	0	0	0	0
1387	CA-20411-134292-139796-140168-143195[INC][3/26]	20411	Sorbs1	96	M1+	1	1	0	1	-1	0
1388	CA-20411-134292-139796-139829-140009[INC][1/2]	20411	Sorbs1	NaN	NaN	NaN	0	0	0	0	0
1389	CA-20411-134292-139796-139829-143195[INC][1/26]	20411	Sorbs1	NaN	NaN	NaN	0	0	1	0	0
1390	CA-20411-139829-140009-140168-143195[INC][2/1]	20411	Sorbs1	NaN	NaN	NaN	0	0	1	0	0
1391	CA-20411-143337-147093-147123-151646[INC][26/13]	20411	Sorbs1	313	M1+	1	0	0	0	0	0
1392	CA-20411-153611-155309-155384-164247[INC][3/43]	20411	Sorbs1	NaN	NaN	NaN	0	0	-1	0	0
1393	CA-20411-155384-155708-155771-164247[INC][5/3]	20411	Sorbs1	NaN	NaN	NaN	0	0	-1	0	0
1394	CA-20411-166914-172373-172457-179777[INC][5/27]	20411	Sorbs1	185	M1+	1	1	1	nd	0	-1
1395	CA-20411-172457-176666-176768-179777[INC][1/6]	20411	Sorbs1	NaN	NaN	NaN	0	0	1	0	0
1396	CA-20411-172457-176062-176128-176666[INC][2/1]	20411	Sorbs1	NaN	NaN	NaN	0	0	0	-1	-1
1397	CA-20411-172457-176062-176128-179777[INC][2/6]	20411	Sorbs1	NaN	NaN	NaN	0	0	nd	-1	0
1398	CA-20411-176128-176666-176768-179777[INC][2/2]	20411	Sorbs1	NaN	NaN	NaN	0	0	0	0	0
1399	CA-20411-189363-189875-191342-191980[INC][1/36]	20411	Sorbs1	687	M1-	1	-1	0	0	-1	0
1400	CA-20411-192066-194852-195020-198744[INC][12/17]	20411	Sorbs1	958	M2+	2	1	1	1	0	-1
1401	CA-20411-205144-216510-216570-217291[INC][6/33]	20411	Sorbs1	1351	M2-	2	-1	-1	1	-1	-1
1402	CA-20416-3159-6627-6795-7375[INC][29/6][UPT]	20416	Shc1	NaN	NaN	NaN	0	0	0	0	0
1403	CA-20416-8021-8146-8266-8639[INC][28/2]	20416	Shc1	NaN	NaN	NaN	0	0	0	0	0
1404	CA-20416-8266-8639-8693-9004[INC][30/1]	20416	Shc1	NaN	NaN	NaN	0	0	0	0	0
1405	CA-20418-122195-127099-127395-138803[INC][5/1][DNT]	20418	Shc3	NaN	NaN	NaN	0	0	0	0	0
1406	CA-20419-3114-14223-14391-14512[INC][50/1][UPT]	20419	Shcbp1	NaN	NaN	NaN	0	0	0	0	0
1407	CA-20419-33830-37956-38088-40568[INC][9/1]	20419	Shcbp1	NaN	NaN	NaN	0	0	0	0	0
1408	CA-20430-3237-14931-14984-32788[INC][3/77][UPT]	20430	Cyfip1	NaN	NaN	NaN	0	0	0	0	0
1409	CA-20430-34453-34586-34688-35836[INC][82/2]	20430	Cyfip1	NaN	NaN	NaN	0	0	0	0	0
1410	CA-20430-58902-59167-59321-60844[INC][1/4]	20430	Cyfip1	31	M1+	1	1	0	0	0	1
1411	CA-20440-35362-95824-95959-99293[INC][31/1]	20440	St6gal1	NaN	NaN	NaN	0	0	0	0	0
1412	CA-20441-30366-83217-83265-106032[INC][15/4]	20441	St3gal3	237	M1+	1	0	1	0	0	0
1413	CA-20442-3251-16831-16896-26712[INC][6/27][UPT]	20442	St3gal1	NaN	NaN	NaN	0	0	0	0	0
1414	CA-20443-20912-64161-64237-64528[INC][4/1][UPT]	20443	St3gal4	NaN	NaN	NaN	0	0	0	0	0
1415	CA-20444-3241-4544-4747-39893[INC][1/29][UPT]	20444	St3gal2	NaN	NaN	NaN	0	0	0	0	0
1416	CA-20446-3224-7288-7349-11650[INC][21/2][UPT]	20446	St6galnac2	NaN	NaN	NaN	0	0	0	0	0
1417	CA-20446-3224-7288-8283-11650[INC][1/2][UPT]	20446	St6galnac2	NaN	NaN	NaN	0	0	0	0	0
1418	CA-20448-9913-11005-11061-11204[INC][1/26]	20448	St6galnac4	NaN	NaN	NaN	0	0	0	0	0
1419	CA-20450-3286-39962-40025-44636[INC][8/1][UPT]	20450	St8sia2	NaN	NaN	NaN	0	0	0	0	0
1420	CA-20460-10206-12153-12401-12946[INC][8/3]	20460	Stil	NaN	NaN	NaN	0	0	0	0	0
1421	CA-20460-19170-23930-24036-24357[INC][1/14]	20460	Stil	NaN	NaN	NaN	0	0	0	0	0
1422	CA-20462-3189-9668-10065-13812[INC][1/74][UPT]	20462	Tra2b	NaN	NaN	NaN	0	0	0	0	0
1423	CA-20462-3189-9668-9944-13812[INC][6/74][UPT]	20462	Tra2b	1784	M4+	4	0	0	-1	0	0
1424	CA-20463-13234-13334-13403-14596[INC][3/144][DNT]	20463	Cox7a2l	NaN	NaN	NaN	0	0	0	0	0
1425	CA-20466-7591-12055-12163-17541[INC][2/10][UPT]	20466	Sin3a	NaN	NaN	NaN	0	0	0	0	0
1426	CA-20466-17762-20338-20515-25397[INC][39/1]	20466	Sin3a	NaN	NaN	NaN	0	0	0	0	0
1427	CA-20469-3104-3866-4061-5081[INC][1/11][UPT]	20469	Sipa1	NaN	NaN	NaN	0	0	0	0	0
1428	CA-20469-3104-3866-4120-5049[INC][1/3][UPT]	20469	Sipa1	NaN	NaN	NaN	0	0	0	0	0
1429	CA-20469-3104-3866-4120-5596[INC][3/19][UPT]	20469	Sipa1	NaN	NaN	NaN	0	0	0	0	0
1430	CA-20469-3104-3866-4120-5081[INC][8/11][UPT]	20469	Sipa1	NaN	NaN	NaN	0	0	0	0	0
1431	CA-20469-3104-5049-5112-5596[INC][3/19][UPT]	20469	Sipa1	NaN	NaN	NaN	0	0	0	0	0
1432	CA-20469-3104-5081-5112-5596[INC][11/19][UPT]	20469	Sipa1	1634	M3-	3	0	0	0	0	0
1433	CA-20469-4120-5049-5112-5596[INC][1/4]	20469	Sipa1	NaN	NaN	NaN	0	0	0	0	0
1434	CA-20469-4120-5081-5112-5596[INC][8/4]	20469	Sipa1	NaN	NaN	NaN	0	0	0	0	0
1435	CA-20480-3446-5394-5483-6480[INC][1/53][UPT]	20480	Clpb	NaN	NaN	NaN	0	0	0	0	0
1436	CA-20480-62066-90466-90564-102813[INC][24/1]	20480	Clpb	NaN	NaN	NaN	0	0	0	0	0
1437	CA-20481-3984-64579-64702-64840[INC][9/6]	20481	Ski	1646	M3-	3	0	0	0	0	0
1438	CA-20482-3097-4642-5130-5209[INC][1/18][UPT][DNT]	20482	Skil	545	M1-	1	0	0	0	0	0
1439	CA-20491-3260-22032-22301-33301[INC][2/5][UPT]	20491	Sla	NaN	NaN	NaN	0	0	0	0	0
1440	CA-20492-3344-5993-6093-9237[INC][1/15]	20492	Slbp	NaN	NaN	NaN	0	0	0	0	0
1441	CA-20492-3344-5459-5564-9237[INC][131/15]	20492	Slbp	NaN	NaN	NaN	0	0	0	0	0
1442	CA-20492-5564-9237-9297-9669[INC][122/3]	20492	Slbp	NaN	NaN	NaN	0	0	0	0	0
1443	CA-20495-3034-4131-4722-10895[INC][1/2][UPT]	20495	Slc12a1	NaN	NaN	NaN	0	0	0	0	0
1444	CA-20499-45741-48288-48396-49209[INC][26/1]	20499	Slc12a7	NaN	NaN	NaN	0	0	0	0	0
1445	CA-20499-49388-49997-50012-52842[INC][1/22]	20499	Slc12a7	1177	M2+	2	0	1	1	0	0
1446	CA-20503-29579-32833-32914-36691[INC][2/25]	20503	Slc16a7	NaN	NaN	NaN	0	0	0	0	0
1447	CA-20504-11571-13081-13214-13306[INC][9/1]	20504	Slc17a1	NaN	NaN	NaN	0	0	0	0	0
1448	CA-20504-13454-17618-17681-20700[INC][1/19]	20504	Slc17a1	NaN	NaN	NaN	0	0	0	0	0
1449	CA-20516-32593-32881-32955-61319[INC][2/1][UPT]	20516	Slc20a2	NaN	NaN	NaN	0	0	0	0	0
1450	CA-20518-24906-27116-27231-28777[INC][8/1]	20518	Slc22a2	NaN	NaN	NaN	0	0	0	0	0
1451	CA-20520-3557-10939-11043-19597[INC][1/2][UPT]	20520	Slc22a5	NaN	NaN	NaN	0	0	0	0	0
1452	CA-20520-3557-10939-11043-18540[INC][13/2][UPT]	20520	Slc22a5	1515	M3+	3	0	0	0	0	0
1453	CA-20520-3557-18540-18695-19597[INC][1/2][UPT]	20520	Slc22a5	NaN	NaN	NaN	0	0	0	0	0
1454	CA-20520-11043-18540-18695-19597[INC][8/1]	20520	Slc22a5	NaN	NaN	NaN	0	0	0	0	0
1455	CA-20521-5011-5341-5496-7271[INC][2/1]	20521	Slc22a12	NaN	NaN	NaN	0	0	0	0	0
1456	CA-20521-5496-5573-5742-7271[INC][5/2]	20521	Slc22a12	NaN	NaN	NaN	0	0	0	0	0
1457	CA-20523-3249-7556-7604-8672[INC][1/16][UPT]	20523	Slc25a14	1138	M2+	2	0	0	0	0	0
1458	CA-20523-3249-3382-3548-8672[INC][2/16][UPT]	20523	Slc25a14	NaN	NaN	NaN	0	0	0	0	0
1459	CA-20523-3249-3382-3627-8672[INC][3/16][UPT]	20523	Slc25a14	NaN	NaN	NaN	0	0	0	0	0
1460	CA-20523-3249-3382-3627-5016[INC][1/2][UPT]	20523	Slc25a14	NaN	NaN	NaN	0	0	0	0	0
1461	CA-20523-3249-3382-3618-8672[INC][5/16][UPT]	20523	Slc25a14	774	M2+	2	1	0	0	0	0
1462	CA-20523-3249-3382-3618-5016[INC][1/2][UPT]	20523	Slc25a14	NaN	NaN	NaN	0	0	0	0	0
1463	CA-20523-3249-5016-5061-7556[INC][2/1][UPT]	20523	Slc25a14	NaN	NaN	NaN	0	0	0	0	0
1464	CA-20524-19665-20373-20460-23725[INC][1/129]	20524	Slc25a17	NaN	NaN	NaN	0	0	0	0	0
1465	CA-20524-34716-36403-36549-36629[INC][58/1]	20524	Slc25a17	NaN	NaN	NaN	0	0	0	0	0
1466	CA-20525-3228-10262-10376-14646[INC][5/348][UPT]	20525	Slc2a1	NaN	NaN	NaN	0	0	0	0	0
1467	CA-20525-3228-6338-6470-14646[INC][1/348][UPT]	20525	Slc2a1	NaN	NaN	NaN	0	0	0	0	0
1468	CA-20528-4623-4732-4905-4997[INC][20/2]	20528	Slc2a4	NaN	NaN	NaN	0	0	0	0	0
1469	CA-20528-4623-4997-5122-5237[INC][1/2]	20528	Slc2a4	NaN	NaN	NaN	0	0	0	0	0
1470	CA-20530-9254-12442-12632-13530[INC][47/8][DNT]	20530	Slc31a2	1819	M4-	4	0	0	0	0	0
1471	CA-20533-3225-5582-5656-6818[INC][15/734][UPT]	20533	Slc4a1	NaN	NaN	NaN	0	0	0	0	0
1472	CA-20534-4244-6638-6761-7978[INC][14/2]	20534	Slc4a1ap	NaN	NaN	NaN	0	0	0	0	0
1473	CA-20534-16503-19675-19919-24616[INC][6/5]	20534	Slc4a1ap	NaN	NaN	NaN	0	0	0	0	0
1474	CA-20534-19919-22185-22272-24616[INC][3/13]	20534	Slc4a1ap	NaN	NaN	NaN	0	0	0	0	0
1475	CA-20534-19919-22185-22272-24619[INC][2/1]	20534	Slc4a1ap	NaN	NaN	NaN	0	0	0	0	0
1476	CA-20539-14259-14499-14544-22259[INC][2/17]	20539	Slc7a5	NaN	NaN	NaN	0	0	0	0	0
1477	CA-20540-4114-6689-6823-11654[INC][3/3]	20540	Slc7a7	NaN	NaN	NaN	0	0	0	0	0
1478	CA-20541-295891-299154-299175-299587[INC][3/2][UPT]	20541	Slc8a1	NaN	NaN	NaN	0	0	0	-1	0
1479	CA-20541-299605-299711-299726-303564[INC][3/3]	20541	Slc8a1	NaN	NaN	NaN	0	0	0	0	0
1480	CA-20557-3079-5713-5880-24214[INC][4/2][UPT]	20557	Slfn3	NaN	NaN	NaN	0	0	0	0	0
1481	CA-20563-190072-195966-196003-202091[INC][1/12]	20563	Slit2	NaN	NaN	NaN	0	0	0	0	0
1482	CA-20563-239926-240812-240836-244498[INC][6/9]	20563	Slit2	357	M1+	1	0	0	1	0	0
1483	CA-20563-269787-270108-270141-276602[INC][2/20]	20563	Slit2	NaN	NaN	NaN	0	0	0	0	0
1484	CA-20563-279529-283486-283513-295427[INC][3/15]	20563	Slit2	1774	M4+	4	0	0	0	0	0
1485	CA-20586-3232-4883-4993-19636[INC][1/79][UPT]	20586	Smarca4	NaN	NaN	NaN	0	0	0	0	0
1486	CA-20586-64509-64784-64883-65147[INC][2/81]	20586	Smarca4	NaN	NaN	NaN	0	0	0	0	0
1487	CA-20588-106030-107692-107805-108795[INC][1/29][DNT]	20588	Smarcc1	NaN	NaN	NaN	0	0	0	0	0
1488	CA-20589-6204-6380-6478-9091[INC][10/2]	20589	Ighmbp2	NaN	NaN	NaN	0	0	0	0	0
1489	CA-20591-7481-9400-9523-9796[INC][20/3]	20591	Kdm5c	NaN	NaN	NaN	0	0	0	0	0
1490	CA-20591-40302-40464-40602-40782[INC][10/1]	20591	Kdm5c	NaN	NaN	NaN	0	0	0	0	0
1491	CA-20595-4761-5614-5727-6382[INC][1/75][UPT]	20595	Smn1	NaN	NaN	NaN	0	0	0	0	0
1492	CA-20600-3074-4622-4689-21760[INC][3/2][UPT]	20600	Smr2	NaN	NaN	NaN	0	0	0	0	0
1493	CA-20600-4689-21760-21827-24963[INC][3/2][DNT]	20600	Smr2	NaN	NaN	NaN	0	0	0	0	0
1494	CA-20600-4689-5261-5331-21760[INC][2/3]	20600	Smr2	NaN	NaN	NaN	0	0	0	0	0
1495	CA-20602-3218-28562-28608-57234[INC][9/2][UPT]	20602	Ncor2	NaN	NaN	NaN	0	0	0	0	0
1496	CA-20602-28608-57234-57445-62605[INC][2/7]	20602	Ncor2	NaN	NaN	NaN	0	0	0	0	0
1497	CA-20602-144941-145048-145153-145296[INC][8/6]	20602	Ncor2	NaN	NaN	NaN	0	0	0	0	0
1498	CA-20602-159344-162168-162255-163224[INC][4/6]	20602	Ncor2	NaN	NaN	NaN	0	0	0	0	-1
1499	CA-20602-159344-162168-162396-163224[INC][12/6]	20602	Ncor2	NaN	NaN	NaN	0	0	0	0	-1
1500	CA-20609-3167-5110-5262-8000[INC][4/3][UPT][DNT]	20609	Sstr5	NaN	NaN	NaN	0	0	0	0	0
1501	CA-20610-10818-12693-12801-12914[INC][3/245][DNT]	20610	Sumo3	NaN	NaN	NaN	0	0	0	0	0
1502	CA-20615-3182-3419-3466-3741[INC][71/3][UPT]	20615	Snapin	NaN	NaN	NaN	0	0	0	0	0
1503	CA-20616-58402-58871-59027-61599[INC][1/15]	20616	Snap91	NaN	NaN	NaN	0	0	0	0	0
1504	CA-20616-78918-84528-84543-99938[INC][1/1]	20616	Snap91	NaN	NaN	NaN	0	0	0	0	0
1505	CA-20616-78918-84528-84543-84673[INC][12/1]	20616	Snap91	NaN	NaN	NaN	0	0	0	0	0
1506	CA-20616-84835-89908-90016-90636[INC][13/1]	20616	Snap91	NaN	NaN	NaN	0	0	0	0	0
1507	CA-20616-91888-93233-93317-99938[INC][13/1]	20616	Snap91	NaN	NaN	NaN	0	0	0	0	0
1508	CA-20616-107781-109092-109176-109749[INC][18/3]	20616	Snap91	NaN	NaN	NaN	0	0	0	0	0
1509	CA-20616-109854-113811-113914-116036[INC][18/1][DNT]	20616	Snap91	NaN	NaN	NaN	0	0	0	0	0
1510	CA-20619-3136-4612-4712-19598[INC][2/81][UPT]	20619	Snap23	NaN	NaN	NaN	0	0	0	0	0
1511	CA-20619-3136-3378-3535-19598[INC][2/81][UPT]	20619	Snap23	NaN	NaN	NaN	0	0	0	0	0
1512	CA-20619-21606-26151-26244-30130[INC][3/58]	20619	Snap23	458	M1-	1	0	0	1	0	0
1513	CA-20623-3142-17627-17677-22640[INC][19/15][UPT]	20623	Snrk	NaN	NaN	NaN	0	0	0	0	0
1514	CA-20623-3142-22640-23336-42890[INC][2/1][UPT]	20623	Snrk	NaN	NaN	NaN	0	0	-1	0	0
1515	CA-20623-17677-18362-18485-22640[INC][17/22]	20623	Snrk	NaN	NaN	NaN	0	0	0	0	0
1516	CA-20623-18485-19721-19811-22640[INC][1/18]	20623	Snrk	NaN	NaN	NaN	0	0	0	0	0
1517	CA-20637-3139-3475-3555-3832[INC][11/132][UPT]	20637	Snrnp70	NaN	NaN	NaN	0	0	0	0	-1
1518	CA-20637-14844-15463-15523-17829[INC][1/32]	20637	Snrnp70	371	M1+	1	0	0	0	0	-1
1519	CA-20637-14844-15463-16823-17829[INC][1/32]	20637	Snrnp70	NaN	NaN	NaN	0	0	0	0	-1
1520	CA-20638-5350-5612-5736-6923[INC][3/399]	20638	Snrpb	NaN	NaN	NaN	0	0	0	0	0
1521	CA-20643-4384-6701-6780-9204[INC][184/1][DNT]	20643	Snrpe	NaN	NaN	NaN	0	0	0	0	0
1522	CA-20646-10970-71231-71335-143806[INC][4/3]	20646	Snrpn	512	M1-	1	0	0	0	0	0
1523	CA-20646-10970-119646-119772-143806[INC][1/3]	20646	Snrpn	NaN	NaN	NaN	0	0	0	0	-1
1524	CA-20646-138184-140157-140274-143806[INC][2/311][UPT]	20646	Snrpn	NaN	NaN	NaN	0	0	0	0	0
1525	CA-20646-143902-144805-144954-147665[INC][1/330]	20646	Snrpn	NaN	NaN	NaN	0	0	0	0	0
1526	CA-20646-147814-149514-149558-154472[INC][9/289]	20646	Snrpn	NaN	NaN	NaN	0	0	0	0	-1
1527	CA-20650-68957-77031-77216-78542[INC][26/1][DNT]	20650	Sntb2	NaN	NaN	NaN	0	0	0	0	0
1528	CA-20652-3181-10530-10671-19324[INC][2/2][UPT]	20652	Soat1	NaN	NaN	NaN	0	0	0	0	0
1529	CA-20652-3181-10530-10648-19324[INC][69/2][UPT]	20652	Soat1	NaN	NaN	NaN	0	0	0	0	0
1530	CA-20658-26642-29871-29951-30577[INC][3/23]	20658	Son	NaN	NaN	NaN	0	0	1	0	0
1531	CA-20658-29199-29304-29318-29871[INC][1/3][UPT]	20658	Son	NaN	NaN	NaN	0	0	0	0	0
1532	CA-20661-73110-74340-74439-75099[INC][13/24]	20661	Sort1	666	M1-	1	-1	0	0	0	0
1533	CA-20665-3209-3696-4202-8087[INC][21/3][UPT]	20665	Sox10	NaN	NaN	NaN	0	0	0	0	0
1534	CA-20671-3123-3471-4278-5550[INC][3/2][UPT]	20671	Sox17	NaN	NaN	NaN	0	0	0	0	0
1535	CA-20678-271218-305035-305182-338418[INC][8/13]	20678	Sox5	1587	M3+	3	0	0	0	0	0
1536	CA-20679-461180-462606-462729-491585[INC][3/6]	20679	Sox6	446	M1-	1	0	0	0	0	0
1537	CA-20684-32060-44925-45000-47209[INC][4/2]	20684	Sp100	NaN	NaN	NaN	0	0	0	0	0
1538	CA-20684-32060-34036-34090-47209[INC][4/2]	20684	Sp100	NaN	NaN	NaN	0	0	0	0	0
1539	CA-20684-32060-34036-34090-44925[INC][7/6]	20684	Sp100	NaN	NaN	NaN	0	0	0	0	0
1540	CA-20684-34090-44925-45000-47209[INC][6/4]	20684	Sp100	NaN	NaN	NaN	0	0	0	0	0
1541	CA-20687-3960-4417-4549-11932[INC][2/3]	20687	Sp3	1202	M2-	2	0	0	0	0	0
1542	CA-20698-6264-6341-6457-6701[INC][24/1][DNT]	20698	Sphk1	NaN	NaN	NaN	0	0	0	0	0
1543	CA-20700-3098-5991-6224-8563[INC][1/120][UPT]	20700	Serpina1a	NaN	NaN	NaN	0	0	0	0	0
1544	CA-20700-3098-5991-6206-8563[INC][2/120][UPT]	20700	Serpina1a	NaN	NaN	NaN	0	0	0	0	0
1545	CA-20700-9195-9769-9927-10645[INC][1/300]	20700	Serpina1a	NaN	NaN	NaN	0	0	0	0	0
1546	CA-20701-3093-5858-6019-8597[INC][1/374][UPT]	20701	Serpina1b	NaN	NaN	NaN	0	0	0	0	0
1547	CA-20701-3093-7658-7886-8597[INC][3/374][UPT]	20701	Serpina1b	NaN	NaN	NaN	0	0	0	0	0
1548	CA-20706-9231-10060-10157-11102[INC][1/21]	20706	Serpinb9b	NaN	NaN	NaN	0	0	0	0	0
1549	CA-20706-9231-11102-11245-13558[INC][13/1]	20706	Serpinb9b	NaN	NaN	NaN	0	0	0	0	0
1550	CA-20708-3031-5987-6162-8958[INC][29/3][UPT]	20708	Serpinb6b	NaN	NaN	NaN	0	0	0	0	0
1551	CA-20713-3110-38318-38360-58547[INC][1/50][UPT]	20713	Serpini1	NaN	NaN	NaN	0	0	0	0	0
1552	CA-20715-27775-28651-28743-29394[INC][2/3][UPT]	20715	Serpina3g	NaN	NaN	NaN	0	0	0	0	0
1553	CA-20715-27775-28651-28743-29191[INC][1/2][UPT][DNT]	20715	Serpina3g	NaN	NaN	NaN	0	0	0	0	0
1554	CA-20715-27775-29394-29801-30491[INC][3/4][UPT]	20715	Serpina3g	NaN	NaN	NaN	0	0	0	0	0
1555	CA-207165-39207-48025-48211-52222[INC][1/11]	207165	Bptf	NaN	NaN	NaN	0	0	1	0	-1
1556	CA-207165-39207-39732-39921-48025[INC][1/1]	207165	Bptf	180	M1+	1	1	1	1	0	0
1557	CA-207165-39207-39732-39921-52222[INC][2/11]	207165	Bptf	NaN	NaN	NaN	0	0	1	1	-1
1558	CA-207165-69255-69483-69728-72140[INC][1/25]	207165	Bptf	NaN	NaN	NaN	0	0	0	0	0
1559	CA-207165-72387-72711-72873-73087[INC][1/22]	207165	Bptf	1768	M4+	4	0	0	0	1	0
1560	CA-207165-87923-90257-90431-91097[INC][10/13]	207165	Bptf	NaN	NaN	NaN	0	0	0	0	0
1561	CA-207165-92248-94510-94697-99083[INC][28/7][DNT]	207165	Bptf	NaN	NaN	NaN	0	0	0	0	0
1562	CA-207165-92248-94449-94697-99083[INC][2/7][DNT]	207165	Bptf	NaN	NaN	NaN	0	0	0	0	0
1563	CA-207175-5154-5381-5510-5964[INC][12/1]	207175	Cetn4	NaN	NaN	NaN	0	0	0	0	0
1564	CA-207175-5510-5964-6102-6265[INC][8/6][DNT]	207175	Cetn4	NaN	NaN	NaN	0	0	0	0	0
1565	CA-207181-673446-784288-784336-810017[INC][1/16]	207181	Rbms3	NaN	NaN	NaN	0	0	0	0	0
1566	CA-207181-951783-954216-954267-996434[INC][13/8]	207181	Rbms3	522	M1-	1	0	0	0	0	0
1567	CA-207181-954267-996434-996545-1046818[INC][6/1]	207181	Rbms3	NaN	NaN	NaN	0	0	0	0	0
1568	CA-207181-996545-1046818-1046896-1054211[INC][3/2][DNT]	207181	Rbms3	NaN	NaN	NaN	0	0	0	0	0
1569	CA-207181-996545-1004976-1005024-1046818[INC][13/6]	207181	Rbms3	NaN	NaN	NaN	0	0	0	0	0
1570	CA-207181-1046896-1050048-1050176-1054211[INC][13/5][DNT]	207181	Rbms3	NaN	NaN	NaN	0	0	0	0	0
1571	CA-20719-3329-9443-9552-74148[INC][2/4][UPT]	20719	Serpinb6a	NaN	NaN	NaN	0	0	0	0	0
1572	CA-20719-9552-74148-74323-75617[INC][7/2]	20719	Serpinb6a	NaN	NaN	NaN	0	0	0	0	0
1573	CA-20719-9552-50684-50897-74148[INC][1/8]	20719	Serpinb6a	NaN	NaN	NaN	0	0	0	0	0
1574	CA-20719-69873-70000-70176-74148[INC][1/104][UPT]	20719	Serpinb6a	NaN	NaN	NaN	0	0	0	0	0
1575	CA-20719-69873-70000-70168-74148[INC][12/104][UPT]	20719	Serpinb6a	NaN	NaN	NaN	0	0	0	0	0
1576	CA-20719-69873-70000-70226-74148[INC][2/104][UPT]	20719	Serpinb6a	NaN	NaN	NaN	0	0	0	0	0
1577	CA-20720-40389-44710-44938-50914[INC][58/1]	20720	Serpine2	NaN	NaN	NaN	0	0	0	0	0
1578	CA-207227-199390-201236-201308-213596[INC][8/7]	207227	Stxbp5l	NaN	NaN	NaN	0	0	-1	1	-1
1579	CA-207227-213662-231114-231207-247875[INC][1/4]	207227	Stxbp5l	NaN	NaN	NaN	0	0	0	0	0
1580	CA-207227-213662-231114-231207-245512[INC][1/7]	207227	Stxbp5l	1794	M4+	4	0	0	0	0	0
1581	CA-207227-213662-245512-245683-247875[INC][7/4]	207227	Stxbp5l	1812	M4-	4	0	0	0	0	0
1582	CA-207227-231207-245512-245683-247875[INC][1/1]	207227	Stxbp5l	NaN	NaN	NaN	0	0	0	0	0
1583	CA-20724-3081-11299-11429-12102[INC][1/19][UPT]	20724	Serpinb5	NaN	NaN	NaN	0	0	0	0	0
1584	CA-20724-3081-12102-12271-14070[INC][19/2][UPT]	20724	Serpinb5	NaN	NaN	NaN	0	0	0	0	0
1585	CA-20726-6601-8018-8161-10653[INC][4/3]	20726	Serpinb9d	NaN	NaN	NaN	0	0	0	0	0
1586	CA-207278-71446-80613-80758-85892[INC][18/1]	207278	Fchsd2	NaN	NaN	NaN	0	0	0	0	0
1587	CA-207278-138442-140527-140599-144670[INC][5/16]	207278	Fchsd2	1173	M2+	2	0	0	1	0	-1
1588	CA-20728-8524-9058-9151-9953[INC][1/14][DNT]	20728	Spic	NaN	NaN	NaN	0	0	0	0	0
1589	CA-20729-3093-25190-25391-30027[INC][100/1][UPT]	20729	Spin1	NaN	NaN	NaN	0	0	0	0	0
1590	CA-207304-3334-5023-5185-25940[INC][24/1][UPT]	207304	Hectd1	NaN	NaN	NaN	0	0	0	0	0
1591	CA-207304-31822-33768-33883-34525[INC][21/1][DNT]	207304	Hectd1	NaN	NaN	NaN	0	0	0	0	0
1592	CA-20733-3466-21212-21383-24547[INC][10/231][UPT]	20733	Spint2	NaN	NaN	NaN	0	0	0	0	0
1593	CA-20733-24607-24848-24921-25525[INC][4/248]	20733	Spint2	462	M1-	1	0	-1	0	0	-1
1594	CA-207352-3309-8189-8716-10836[INC][4/1][UPT]	207352	Sec23ip	NaN	NaN	NaN	0	0	0	0	0
1595	CA-20740-3226-6216-6267-15817[INC][13/58][UPT]	20740	Spna2	NaN	NaN	NaN	0	0	1	0	-1
1596	CA-20740-37503-38540-38600-39671[INC][17/18]	20740	Spna2	36	M1+	1	1	1	-1	1	1
1597	CA-20740-51279-51598-51613-53029[INC][29/15]	20740	Spna2	NaN	NaN	NaN	0	0	0	1	0
1598	CA-20740-65089-66084-66147-67060[INC][2/40]	20740	Spna2	NaN	NaN	NaN	0	0	1	0	-1
1599	CA-207425-35495-35842-35957-36293[INC][20/1]	207425	Wdr11	NaN	NaN	NaN	0	0	0	0	0
1600	CA-207425-41121-41757-41935-42311[INC][11/1]	207425	Wdr11	NaN	NaN	NaN	0	0	0	0	0
1601	CA-20747-74265-74376-74454-74754[INC][1/43]	20747	Spop	NaN	NaN	NaN	0	0	0	0	0
1602	CA-207474-3196-3602-3657-9583[INC][13/4][UPT][DNT]	207474	Kctd12b	NaN	NaN	NaN	0	0	0	0	0
1603	CA-207495-29322-29662-29706-29857[INC][4/1][DNT]	207495	Baiap2l2	NaN	NaN	NaN	0	0	0	0	0
1604	CA-20750-5625-6115-6157-7154[INC][1142/1]	20750	Spp1	NaN	NaN	NaN	0	0	0	0	0
1605	CA-20751-3326-3651-3704-3833[INC][3/2][UPT]	20751	Spr	NaN	NaN	NaN	0	0	0	0	0
1606	CA-207565-18637-18976-19008-23410[INC][1/18]	207565	Camkk2	NaN	NaN	NaN	0	0	0	0	0
1607	CA-207565-38541-40182-40311-44877[INC][10/1]	207565	Camkk2	NaN	NaN	NaN	0	0	0	0	-1
1608	CA-207565-44978-45380-45423-48165[INC][4/10][DNT]	207565	Camkk2	3	M1+	1	1	1	1	0	0
1609	CA-207607-3591-5050-5123-5901[INC][2/3]	207607	Ccdc40	NaN	NaN	NaN	0	0	0	0	0
1610	CA-207607-3591-5053-5123-5901[INC][3/3]	207607	Ccdc40	NaN	NaN	NaN	0	0	0	0	0
1611	CA-207615-3861-4014-4094-13465[INC][1/43][UPT]	207615	Wdr37	NaN	NaN	NaN	0	0	0	0	0
1612	CA-207704-7264-7602-7678-14501[INC][2/21]	207704	Gtpbp10	NaN	NaN	NaN	0	0	0	0	0
1613	CA-207728-32778-42789-42851-62680[INC][40/132]	207728	Pde2a	NaN	NaN	NaN	0	0	0	0	0
1614	CA-207728-32778-42797-42851-62680[INC][1/132]	207728	Pde2a	NaN	NaN	NaN	0	0	0	0	0
1615	CA-20773-35705-40845-40970-44429[INC][24/1]	20773	Sptlc2	NaN	NaN	NaN	0	0	0	0	0
1616	CA-20775-11887-12370-12466-13943[INC][31/2]	20775	Sqle	NaN	NaN	NaN	0	0	0	0	0
1617	CA-207777-19695-20226-21066-21688[INC][1/4]	207777	Bzrap1	199	M1+	1	1	1	0	1	0
1618	CA-207777-24509-25119-25170-27195[INC][10/2][DNT]	207777	Bzrap1	NaN	NaN	NaN	0	0	0	0	0
1619	CA-20778-60196-62861-62990-66229[INC][27/13][DNT]	20778	Scarb1	NaN	NaN	NaN	0	0	0	0	0
1620	CA-207781-49414-50212-50305-50391[INC][1/14]	207781	C2cd2	NaN	NaN	NaN	0	0	0	0	0
1621	CA-20779-37341-37550-37568-41417[INC][4/6]	20779	Src	NaN	NaN	NaN	0	0	0	0	-1
1622	CA-207854-3393-5093-5171-13206[INC][24/13][UPT]	207854	Fmr1nb	NaN	NaN	NaN	0	0	0	0	0
1623	CA-207854-5171-10117-10255-13206[INC][7/33]	207854	Fmr1nb	NaN	NaN	NaN	0	0	0	0	0
1624	CA-20788-27015-28484-28631-30828[INC][34/1]	20788	Srebf2	NaN	NaN	NaN	0	0	0	0	0
1625	CA-207920-4137-5321-5435-10378[INC][17/1]	207920	Esrp1	NaN	NaN	NaN	0	0	0	0	0
1626	CA-207920-36489-50952-51062-56310[INC][3/18][DNT]	207920	Esrp1	NaN	NaN	NaN	0	0	0	0	0
1627	CA-207920-36489-45521-45672-50952[INC][3/3]	207920	Esrp1	NaN	NaN	NaN	0	0	0	0	0
1628	CA-207920-36489-45521-45672-56310[INC][3/18][DNT]	207920	Esrp1	NaN	NaN	NaN	0	0	0	0	0
1629	CA-207920-45672-50952-51062-56310[INC][4/3][DNT]	207920	Esrp1	NaN	NaN	NaN	0	0	0	0	0
1630	CA-207921-9941-10280-10409-23916[INC][2/4]	207921	A830093I24Rik	NaN	NaN	NaN	0	0	0	0	0
1631	CA-207952-3136-19999-21804-27360[INC][3/1][UPT][DNT]	207952	Klhl25	NaN	NaN	NaN	0	0	0	0	0
1632	CA-207958-3050-4165-4400-7279[INC][8/1][UPT]	207958	Alg11	NaN	NaN	NaN	0	0	0	0	0
1633	CA-207958-3050-4165-4396-7279[INC][7/1][UPT]	207958	Alg11	NaN	NaN	NaN	0	0	0	0	0
1634	CA-20807-8262-9126-9318-9650[INC][10/2]	20807	Srf	1280	M2-	2	0	0	0	0	0
1635	CA-208076-3074-12750-12965-67038[INC][2/44][UPT]	208076	Pknox2	NaN	NaN	NaN	0	0	0	0	0
1636	CA-208076-67108-163042-163147-181828[INC][46/17]	208076	Pknox2	NaN	NaN	NaN	0	0	0	0	0
1637	CA-208076-181937-193191-193308-195482[INC][1/57]	208076	Pknox2	NaN	NaN	NaN	0	0	0	0	0
1638	CA-208079-3160-4530-4670-5021[INC][2/2][UPT]	208079	A530053G22Rik	NaN	NaN	NaN	0	0	0	0	0
1639	CA-208079-4670-5021-5092-9047[INC][2/6]	208079	A530053G22Rik	NaN	NaN	NaN	0	0	0	0	0
1640	CA-208084-8026-9057-9145-9252[INC][8/2]	208084	Pif1	NaN	NaN	NaN	0	0	0	0	0
1641	CA-208084-9145-9252-9398-10182[INC][7/1]	208084	Pif1	NaN	NaN	NaN	0	0	0	0	0
1642	CA-208092-3128-4603-4713-4822[INC][66/1][UPT]	208092	Chmp6	NaN	NaN	NaN	0	0	0	0	0
1643	CA-208092-3128-4603-4745-4822[INC][1/1][UPT]	208092	Chmp6	NaN	NaN	NaN	0	0	0	0	0
1644	CA-208098-3348-4722-4863-5471[INC][1/14][UPT]	208098	Panx3	NaN	NaN	NaN	0	0	0	0	0
1645	CA-208111-3125-29245-29372-29571[INC][3/2][UPT]	208111	9830147E19Rik	NaN	NaN	NaN	0	0	0	0	0
1646	CA-208117-8778-9972-10225-13778[INC][2/21]	208117	Aph1b	NaN	NaN	NaN	0	0	0	0	0
1647	CA-208144-21183-21650-21748-21882[INC][7/1][DNT]	208144	Dhx37	NaN	NaN	NaN	0	0	0	0	0
1648	CA-208146-3173-12379-12498-14846[INC][29/6][UPT]	208146	Yeats2	NaN	NaN	NaN	0	0	0	0	0
1649	CA-208146-68183-69561-69731-70356[INC][10/2]	208146	Yeats2	NaN	NaN	NaN	0	0	0	0	0
1650	CA-20815-24586-24998-25212-25585[INC][14/2]	20815	Srpk1	NaN	NaN	NaN	0	0	0	0	0
1651	CA-208169-12590-15103-15219-15334[INC][1/3]	208169	Slc9a10	NaN	NaN	NaN	0	0	0	0	0
1652	CA-208169-28079-41062-41160-43052[INC][3/1]	208169	Slc9a10	NaN	NaN	NaN	0	0	0	0	0
1653	CA-20817-91675-92756-92782-93826[INC][18/1]	20817	Srpk2	NaN	NaN	NaN	0	0	0	0	0
1654	CA-208177-69666-72291-72435-75103[INC][7/2]	208177	Phldb2	1820	M4-	4	0	0	0	0	0
1655	CA-208194-3228-3765-3879-5026[INC][6/35][UPT]	208194	Exog	NaN	NaN	NaN	0	0	0	0	0
1656	CA-208194-3228-3364-3399-3765[INC][4/6][UPT]	208194	Exog	NaN	NaN	NaN	0	0	0	0	0
1657	CA-208194-3228-3364-3399-5026[INC][20/35][UPT]	208194	Exog	NaN	NaN	NaN	0	0	0	0	0
1658	CA-208194-3399-3765-3879-5026[INC][4/20]	208194	Exog	NaN	NaN	NaN	0	0	0	0	0
1659	CA-208194-5176-6466-6606-7855[INC][28/2]	208194	Exog	NaN	NaN	NaN	0	0	0	0	0
1660	CA-208194-5176-6466-6631-7855[INC][1/2]	208194	Exog	NaN	NaN	NaN	0	0	0	0	0
1661	CA-20821-3081-4129-4198-4344[INC][22/7][UPT]	20821	Trim21	NaN	NaN	NaN	0	0	0	0	0
1662	CA-208211-3237-4345-4423-4542[INC][48/2][UPT]	208211	Alg1	NaN	NaN	NaN	0	0	0	0	0
1663	CA-208211-4646-5699-5848-8024[INC][23/1]	208211	Alg1	NaN	NaN	NaN	0	0	0	0	0
1664	CA-208228-3024-3523-3587-13253[INC][1/71][UPT]	208228	Mob3a	NaN	NaN	NaN	0	0	0	0	0
1665	CA-208228-13752-14766-14969-17647[INC][23/2][DNT]	208228	Mob3a	NaN	NaN	NaN	0	0	0	0	0
1666	CA-20823-8818-8890-8991-10217[INC][60/1]	20823	Ssb	NaN	NaN	NaN	0	0	0	0	0
1667	CA-208258-3148-3455-3594-3822[INC][1/5][UPT]	208258	Ankrd33	NaN	NaN	NaN	0	0	0	0	0
1668	CA-208258-3148-3360-3550-3822[INC][1/5][UPT]	208258	Ankrd33	NaN	NaN	NaN	0	0	0	0	0
1669	CA-208258-3148-3360-3594-3822[INC][2/5][UPT]	208258	Ankrd33	NaN	NaN	NaN	0	0	0	0	0
1670	CA-208258-3952-4130-4285-6245[INC][3/1][DNT]	208258	Ankrd33	NaN	NaN	NaN	0	0	0	0	0
1671	CA-208258-3952-4130-4271-6245[INC][10/1][DNT]	208258	Ankrd33	NaN	NaN	NaN	0	0	0	0	0
1672	CA-208263-17181-19457-19513-21221[INC][5/36]	208263	Tor1aip1	NaN	NaN	NaN	0	0	0	0	0
1673	CA-208266-29269-29937-29979-30978[INC][18/1]	208266	Dot1l	NaN	NaN	NaN	0	0	0	0	0
1674	CA-208266-38179-39937-40568-41301[INC][1/1][DNT]	208266	Dot1l	NaN	NaN	NaN	0	-1	0	0	0
1675	CA-208266-38179-38405-39356-41301[INC][4/1][DNT]	208266	Dot1l	NaN	NaN	NaN	0	0	0	0	0
1676	CA-208266-39356-39538-39634-39937[INC][1/3]	208266	Dot1l	NaN	NaN	NaN	0	0	0	0	0
1677	CA-208292-3150-13760-13887-14070[INC][65/1][UPT]	208292	Zfp871	NaN	NaN	NaN	0	0	0	0	0
1678	CA-20832-4926-5027-5126-5772[INC][3/202]	20832	Ssr4	NaN	NaN	NaN	0	0	0	0	0
1679	CA-20832-4926-5052-5126-5772[INC][1/202]	20832	Ssr4	NaN	NaN	NaN	0	0	0	0	0
1680	CA-20832-5847-6003-6093-6331[INC][196/1]	20832	Ssr4	NaN	NaN	NaN	0	0	0	0	0
1681	CA-20832-6093-6331-6397-6626[INC][246/1][DNT]	20832	Ssr4	NaN	NaN	NaN	0	0	0	0	0
1682	CA-20832-6093-6317-6397-6626[INC][1/1][DNT]	20832	Ssr4	NaN	NaN	NaN	0	0	0	0	0
1683	CA-208366-10533-10648-10783-12422[INC][7/2][DNT]	208366	Rpp40	NaN	NaN	NaN	0	0	0	0	0
1684	CA-208372-3205-21243-21366-24352[INC][2/5][UPT]	208372	Asb18	NaN	NaN	NaN	0	0	0	0	0
1685	CA-208372-24620-48857-49365-63075[INC][4/2]	208372	Asb18	NaN	NaN	NaN	0	0	0	0	0
1686	CA-20840-3219-58131-58411-86295[INC][5/2][UPT]	20840	Stac	NaN	NaN	NaN	0	0	0	0	0
1687	CA-20841-12754-13420-13501-15366[INC][6/2]	20841	Zfp143	NaN	NaN	NaN	0	0	0	0	0
1688	CA-20841-12754-13417-13501-15366[INC][15/2]	20841	Zfp143	NaN	NaN	NaN	0	0	0	0	0
1689	CA-20842-3174-22627-22676-64530[INC][2/21][UPT]	20842	Stag1	NaN	NaN	NaN	0	0	0	0	0
1690	CA-20842-208116-213459-213532-215174[INC][3/28]	20842	Stag1	NaN	NaN	NaN	0	0	0	0	0
1691	CA-20842-311159-312863-312974-313598[INC][13/3]	20842	Stag1	NaN	NaN	NaN	0	0	0	0	0
1692	CA-20843-119864-119954-120065-122969[INC][6/20]	20843	Stag2	NaN	NaN	NaN	0	0	0	1	0
1693	CA-208439-287441-287581-287764-287966[INC][9/1]	208439	Klhl29	NaN	NaN	NaN	0	0	0	0	0
1694	CA-20844-3225-31289-31374-44705[INC][62/1][UPT]	20844	Stam	NaN	NaN	NaN	0	0	0	0	0
1695	CA-20844-60007-62531-62597-63241[INC][1/26]	20844	Stam	NaN	NaN	NaN	0	0	0	0	0
1696	CA-208440-219652-221309-221477-233054[INC][2/3][UPT]	208440	Dip2c	NaN	NaN	NaN	0	0	0	0	0
1697	CA-208449-101914-131357-131479-143418[INC][3/24]	208449	Sgms1	NaN	NaN	NaN	0	0	0	0	0
1698	CA-208449-114569-115946-116068-143418[INC][2/1][UPT]	208449	Sgms1	NaN	NaN	NaN	0	0	0	0	0
1699	CA-20847-9048-9172-9323-9547[INC][28/2]	20847	Stat2	NaN	NaN	NaN	0	0	0	0	0
1700	CA-20849-3485-6539-6668-8546[INC][24/2][UPT]	20849	Stat4	NaN	NaN	NaN	0	0	0	0	0
1701	CA-20850-3230-4133-4226-4977[INC][5/1][UPT]	20850	Stat5a	NaN	NaN	NaN	0	0	0	0	0
1702	CA-20850-24835-25387-25439-25711[INC][15/3]	20850	Stat5a	NaN	NaN	NaN	0	0	0	0	0
1703	CA-208518-18918-25540-25618-26880[INC][11/1]	208518	Cep78	NaN	NaN	NaN	0	0	0	0	0
1704	CA-208518-27047-28289-28458-31586[INC][8/2][DNT]	208518	Cep78	1862	M4-	4	0	0	0	0	0
1705	CA-20852-7838-8120-8204-10710[INC][14/2]	20852	Stat6	NaN	NaN	NaN	0	0	0	0	0
1706	CA-20853-48339-48424-48498-48925[INC][1/1]	20853	Stau1	NaN	NaN	NaN	0	0	0	0	0
1707	CA-208583-83601-84746-84873-97887[INC][7/1]	208583	Nek11	NaN	NaN	NaN	0	0	0	0	0
1708	CA-208606-3124-6823-6916-7301[INC][19/69][UPT]	208606	Rsrc2	1664	M3-	3	-1	0	0	0	0
1709	CA-208606-3124-5542-5641-6823[INC][11/19][UPT]	208606	Rsrc2	NaN	NaN	NaN	0	0	0	0	0
1710	CA-208606-8775-9556-9634-11550[INC][9/47]	208606	Rsrc2	1671	M3-	3	-1	0	0	0	0
1711	CA-208606-8775-9556-9634-11528[INC][19/4]	208606	Rsrc2	NaN	NaN	NaN	0	0	0	0	0
1712	CA-208606-15854-18014-18153-18777[INC][2/33]	208606	Rsrc2	NaN	NaN	NaN	0	0	0	0	0
1713	CA-208606-15854-16516-16591-18777[INC][1/33]	208606	Rsrc2	NaN	NaN	NaN	0	0	0	0	0
1714	CA-208618-457379-472634-472739-473302[INC][3/11]	208618	Etl4	767	M2+	2	1	0	0	1	0
1715	CA-208618-511871-514629-514749-520989[INC][6/3]	208618	Etl4	1419	M2-	2	-1	0	0	0	0
1716	CA-208624-3207-4663-4763-4860[INC][24/10][UPT]	208624	Alg3	NaN	NaN	NaN	0	0	0	0	0
1717	CA-208624-5008-5103-5264-5865[INC][22/2]	208624	Alg3	NaN	NaN	NaN	0	0	0	0	0
1718	CA-208628-62388-64087-64206-64580[INC][8/1]	208628	Kntc1	NaN	NaN	NaN	0	0	0	0	0
1719	CA-208628-68304-69941-70071-71725[INC][10/1]	208628	Kntc1	NaN	NaN	NaN	0	0	0	0	0
1720	CA-208634-3187-3539-3661-4474[INC][2/27][UPT]	208634	Tspan10	NaN	NaN	NaN	0	0	0	0	0
1721	CA-208638-3174-9103-9225-10054[INC][30/1][UPT]	208638	Slc25a38	NaN	NaN	NaN	0	0	0	0	0
1722	CA-208638-10139-12484-12607-12858[INC][2/34]	208638	Slc25a38	NaN	NaN	NaN	0	0	0	0	0
1723	CA-208643-3128-4119-4213-4479[INC][20/1][UPT]	208643	Eif4g1	NaN	NaN	NaN	0	0	0	0	0
1724	CA-208643-3128-3850-3907-4479[INC][1/1][UPT]	208643	Eif4g1	NaN	NaN	NaN	0	0	0	0	0
1725	CA-208643-3128-3850-3907-4119[INC][55/23][UPT]	208643	Eif4g1	NaN	NaN	NaN	0	0	0	0	0
1726	CA-208643-3907-4119-4213-4479[INC][51/1]	208643	Eif4g1	NaN	NaN	NaN	0	0	0	0	0
1727	CA-208643-4566-5037-5058-5595[INC][21/50]	208643	Eif4g1	963	M2+	2	1	0	1	0	0
1728	CA-208650-3137-3629-3711-4460[INC][15/98][UPT]	208650	Cblb	NaN	NaN	NaN	0	0	0	0	0
1729	CA-208650-3137-3629-3750-4460[INC][2/98][UPT]	208650	Cblb	NaN	NaN	NaN	0	0	0	0	0
1730	CA-208650-157684-157800-157932-160464[INC][3/8]	208650	Cblb	355	M1+	1	0	0	0	0	0
1731	CA-20866-162494-163950-164043-166061[INC][2/14]	20866	Stim1	NaN	NaN	NaN	0	0	0	0	0
1732	CA-208665-5474-8856-8973-23033[INC][5/1]	208665	Akr1d1	NaN	NaN	NaN	0	0	0	0	0
1733	CA-20869-12033-12497-12630-12697[INC][47/2]	20869	Stk11	NaN	NaN	NaN	0	0	0	0	0
1734	CA-20869-14565-14855-16165-16369[INC][1/54]	20869	Stk11	NaN	NaN	NaN	0	0	-1	0	0
1735	CA-208715-3052-7428-7586-12202[INC][1/136][UPT]	208715	Hmgcs1	NaN	NaN	NaN	0	0	0	0	0
1736	CA-208715-3052-7527-7586-12202[INC][59/136][UPT]	208715	Hmgcs1	56	M1+	1	1	0	0	0	0
1737	CA-208718-59586-111708-111786-120418[INC][2/10]	208718	Dis3l2	NaN	NaN	NaN	0	0	0	0	-1
1738	CA-208718-59586-90612-90654-120418[INC][8/10]	208718	Dis3l2	84	M1+	1	1	0	0	0	0
1739	CA-208718-59586-90612-90654-111708[INC][2/2]	208718	Dis3l2	NaN	NaN	NaN	0	0	0	0	0
1740	CA-208718-90654-111708-111786-120418[INC][2/8]	208718	Dis3l2	NaN	NaN	NaN	0	0	0	0	0
1741	CA-20872-5178-5284-5400-5747[INC][1/1]	20872	Stk16	NaN	NaN	NaN	0	0	0	0	0
1742	CA-20872-5178-5304-5400-5747[INC][42/1]	20872	Stk16	NaN	NaN	NaN	0	0	0	0	0
1743	CA-208727-38166-59575-59662-96421[INC][1/2][UPT]	208727	Hdac4	NaN	NaN	NaN	0	0	0	0	0
1744	CA-20874-48466-50629-50722-58450[INC][7/20]	20874	Slk	NaN	NaN	NaN	0	0	0	0	0
1745	CA-20878-3034-4474-4521-6335[INC][116/2][UPT]	20878	Aurka	NaN	NaN	NaN	0	0	0	0	0
1746	CA-208795-7248-9295-9375-12614[INC][29/2]	208795	Tmem63a	NaN	NaN	NaN	0	0	0	0	0
1747	CA-208820-14229-59108-59187-70893[INC][4/1]	208820	Gm11818	NaN	NaN	NaN	0	0	0	0	0
1748	CA-208820-14229-59105-59187-70893[INC][5/1]	208820	Gm11818	NaN	NaN	NaN	0	0	0	0	0
1749	CA-208836-28679-30925-31013-34868[INC][4/1]	208836	Fanci	NaN	NaN	NaN	0	0	0	0	0
1750	CA-208846-124482-130669-130696-131728[INC][9/7]	208846	Daam1	NaN	NaN	NaN	0	0	0	0	0
1751	CA-208869-55829-75454-75495-100067[INC][8/1]	208869	Dock3	NaN	NaN	NaN	0	0	0	0	0
1752	CA-208869-291003-293385-293412-293531[INC][7/1]	208869	Dock3	NaN	NaN	NaN	0	0	0	0	0
1753	CA-208884-3223-3783-4180-4745[INC][1/111][UPT]	208884	Zdhhc9	NaN	NaN	NaN	0	0	0	0	0
1754	CA-208890-108626-114531-114632-118121[INC][9/1]	208890	Slc26a7	NaN	NaN	NaN	0	0	0	0	0
1755	CA-20892-3075-4055-4328-4872[INC][4/46][UPT]	20892	Stra13	NaN	NaN	NaN	0	0	0	0	0
1756	CA-20892-3075-4228-4328-4872[INC][2/46][UPT]	20892	Stra13	NaN	NaN	NaN	0	0	0	0	0
1757	CA-20892-3075-4872-4924-5011[INC][45/1][UPT]	20892	Stra13	564	M1-	1	0	0	0	0	0
1758	CA-20892-5065-5289-5378-5461[INC][92/3][DNT]	20892	Stra13	NaN	NaN	NaN	0	0	0	0	0
1759	CA-20892-5065-5291-5378-5461[INC][2/3][DNT]	20892	Stra13	NaN	NaN	NaN	0	0	0	0	0
1760	CA-20892-5065-5266-5378-5461[INC][3/3][DNT]	20892	Stra13	NaN	NaN	NaN	0	0	0	0	0
1761	CA-208922-83962-104479-104503-121706[INC][7/1]	208922	Cpeb3	NaN	NaN	NaN	0	0	0	0	0
1762	CA-208936-6985-73877-74164-76390[INC][2/2]	208936	Adamts18	NaN	NaN	NaN	0	0	0	0	0
1763	CA-208936-6985-73877-74160-76390[INC][5/2]	208936	Adamts18	NaN	NaN	NaN	0	0	0	0	0
1764	CA-208936-84794-87466-87620-97180[INC][9/2]	208936	Adamts18	NaN	NaN	NaN	0	0	0	0	0
1765	CA-208936-108803-112913-113044-114178[INC][6/1]	208936	Adamts18	NaN	NaN	NaN	0	0	0	0	0
1766	CA-208943-21503-21576-21691-22427[INC][1/2]	208943	Myo5c	NaN	NaN	NaN	0	0	0	0	0
1767	CA-208968-50188-53749-53868-54011[INC][8/5]	208968	Zfp280c	NaN	NaN	NaN	0	0	0	0	0
1768	CA-20899-3095-9759-9894-12401[INC][1/2][UPT]	20899	Stra8	NaN	NaN	NaN	0	0	0	0	0
1769	CA-20899-3095-9759-9957-12401[INC][9/2][UPT]	20899	Stra8	NaN	NaN	NaN	0	0	0	0	0
1770	CA-209003-3432-5397-5449-14301[INC][25/1]	209003	Rbmx2	NaN	NaN	NaN	0	0	0	0	0
1771	CA-209011-7840-8712-8854-8953[INC][1/25]	209011	Sirt7	NaN	NaN	NaN	0	0	0	0	0
1772	CA-209011-7840-8234-8320-8953[INC][1/25]	209011	Sirt7	NaN	NaN	NaN	0	0	0	0	0
1773	CA-209012-7300-7974-8260-13559[INC][1/12]	209012	Ulk4	NaN	NaN	NaN	0	0	0	0	0
1774	CA-209012-31248-33261-33290-35728[INC][1/7]	209012	Ulk4	1165	M2+	2	0	0	0	0	0
1775	CA-209012-111989-119769-119903-122885[INC][8/1]	209012	Ulk4	NaN	NaN	NaN	0	0	0	0	0
1776	CA-209012-153723-171696-171883-176520[INC][1/4]	209012	Ulk4	NaN	NaN	NaN	0	0	0	0	0
1777	CA-209018-28286-31238-31258-36111[INC][1/8]	209018	Vps8	1017	M2+	2	0	0	0	0	0
1778	CA-209018-111245-112165-112250-112945[INC][16/4]	209018	Vps8	NaN	NaN	NaN	0	0	0	0	0
1779	CA-209018-113044-119901-119991-123150[INC][20/1]	209018	Vps8	NaN	NaN	NaN	0	0	0	0	0
1780	CA-209018-123197-125053-125156-133957[INC][2/19]	209018	Vps8	NaN	NaN	NaN	0	0	0	0	0
1781	CA-209018-161581-188050-188104-220561[INC][14/1]	209018	Vps8	NaN	NaN	NaN	0	0	0	0	0
1782	CA-209027-2991-3383-3512-3708[INC][8/1][UPT]	209027	Pycr1	NaN	NaN	NaN	0	0	0	0	0
1783	CA-20907-17004-20665-20740-21359[INC][63/2]	20907	Stx1a	NaN	NaN	NaN	0	0	0	0	0
1784	CA-20908-18910-30558-30658-32310[INC][3/2]	20908	Stx3	NaN	NaN	NaN	0	0	0	0	0
1785	CA-20908-30658-32310-32356-32772[INC][3/46]	20908	Stx3	191	M1+	1	1	0	1	0	0
1786	CA-20909-7321-7392-7469-7680[INC][27/1]	20909	Stx4a	NaN	NaN	NaN	0	0	0	0	0
1787	CA-20909-9691-9761-9860-9943[INC][29/8][DNT]	20909	Stx4a	1379	M2-	2	-1	0	0	-1	0
1788	CA-209091-34802-34899-37608-39272[INC][4/1]	209091	Ccnb3	NaN	NaN	NaN	0	0	0	0	0
1789	CA-20910-54222-55524-55650-60600[INC][2/27][DNT]	20910	Stxbp1	NaN	NaN	NaN	0	1	1	0	1
1790	CA-20911-3045-4060-4110-5131[INC][6/4][UPT]	20911	Stxbp2	NaN	NaN	NaN	0	0	0	0	0
1791	CA-20911-4110-4340-4441-5131[INC][2/6]	20911	Stxbp2	NaN	NaN	NaN	0	0	0	-1	0
1792	CA-20911-4110-4340-4422-5131[INC][119/6]	20911	Stxbp2	1418	M2-	2	-1	0	0	-1	0
1793	CA-20911-5964-6315-6464-7286[INC][39/3]	20911	Stxbp2	NaN	NaN	NaN	0	0	0	0	0
1794	CA-20911-11458-12951-13047-13575[INC][32/1]	20911	Stxbp2	NaN	NaN	NaN	0	0	0	0	0
1795	CA-20912-17497-20909-20988-21614[INC][37/1]	20912	Stxbp3a	NaN	NaN	NaN	0	0	0	0	0
1796	CA-20912-39957-41311-41392-42629[INC][14/1]	20912	Stxbp3a	NaN	NaN	NaN	0	0	0	-1	0
1797	CA-20912-44279-46036-46122-48549[INC][20/1]	20912	Stxbp3a	NaN	NaN	NaN	0	0	0	0	0
1798	CA-20913-105629-146449-146507-160394[INC][4/1][DNT]	20913	Stxbp4	NaN	NaN	NaN	0	0	0	0	0
1799	CA-20922-3709-5940-6082-8231[INC][5/125]	20922	Supt4h1	NaN	NaN	NaN	0	0	0	0	0
1800	CA-209224-3142-4338-4387-122458[INC][14/3][UPT]	209224	Enox2	537	M1-	1	0	0	0	0	0
1801	CA-209224-3142-4338-4398-122458[INC][10/3][UPT]	209224	Enox2	NaN	NaN	NaN	0	0	0	0	0
1802	CA-209224-277746-278062-278110-279608[INC][7/7][DNT]	209224	Enox2	968	M2+	2	1	0	0	0	0
1803	CA-209225-64795-66721-66819-68521[INC][2/14][DNT]	209225	Zfp710	NaN	NaN	NaN	0	0	0	0	0
1804	CA-209232-7007-7101-7266-7577[INC][9/2][DNT]	209232	Wfdc5	NaN	NaN	NaN	0	0	0	0	0
1805	CA-20924-3368-3696-3793-10190[INC][2/189]	20924	Supt5h	NaN	NaN	NaN	0	0	0	0	0
1806	CA-20924-11140-11690-11702-12067[INC][6/10]	20924	Supt5h	653	M1-	1	-1	-1	0	0	0
1807	CA-20924-15770-15935-16002-17737[INC][1/39]	20924	Supt5h	NaN	NaN	NaN	0	0	0	0	0
1808	CA-20926-27583-27956-28107-28613[INC][2/27]	20926	Supt6h	NaN	NaN	NaN	0	0	0	1	0
1809	CA-209268-17134-17522-17646-17793[INC][17/2][DNT]	209268	Igsf1	NaN	NaN	NaN	0	0	0	0	0
1810	CA-20927-4592-6153-6392-7552[INC][1/6]	20927	Abcc8	NaN	NaN	NaN	0	0	0	0	0
1811	CA-20927-77225-77507-77570-78272[INC][47/5][DNT]	20927	Abcc8	NaN	NaN	NaN	0	0	0	0	0
1812	CA-20927-77570-78023-78133-78272[INC][2/52][DNT]	20927	Abcc8	NaN	NaN	NaN	0	0	0	0	0
1813	CA-20928-40743-46672-46777-48599[INC][7/2]	20928	Abcc9	NaN	NaN	NaN	0	0	0	0	0
1814	CA-20928-52748-57209-57248-58901[INC][8/1]	20928	Abcc9	NaN	NaN	NaN	0	0	0	0	0
1815	CA-20928-110566-111132-111308-114771[INC][5/8][DNT]	20928	Abcc9	NaN	NaN	NaN	0	0	0	0	0
1816	CA-209294-3205-9114-9216-11820[INC][28/1][UPT][DNT]	209294	Csta	NaN	NaN	NaN	0	0	0	0	0
1817	CA-20930-3274-3524-3576-3746[INC][1/2][UPT]	20930	Surf1	NaN	NaN	NaN	0	0	0	0	0
1818	CA-20930-3274-3524-3576-3761[INC][16/5][UPT]	20930	Surf1	NaN	NaN	NaN	0	0	0	0	0
1819	CA-20932-9743-10827-10904-11515[INC][131/2]	20932	Surf4	NaN	NaN	NaN	0	0	0	0	0
1820	CA-20933-3350-4569-4650-5341[INC][57/1][UPT]	20933	Med22	NaN	NaN	NaN	0	0	0	0	0
1821	CA-209334-3201-7719-7906-11773[INC][4/1][UPT]	209334	Gen1	NaN	NaN	NaN	0	0	0	0	0
1822	CA-209334-3201-6194-6381-7719[INC][13/5][UPT]	209334	Gen1	NaN	NaN	NaN	0	0	0	0	0
1823	CA-209334-20573-22437-22499-25454[INC][8/1]	209334	Gen1	NaN	NaN	NaN	0	0	0	0	0
1824	CA-209354-3621-4905-5042-5143[INC][113/1]	209354	Eif2b1	NaN	NaN	NaN	0	0	0	0	0
1825	CA-209357-16387-18615-18684-19405[INC][33/1]	209357	Gtf2h3	NaN	NaN	NaN	0	0	0	0	0
1826	CA-209378-35140-36412-36514-39657[INC][18/1]	209378	Itih5	NaN	NaN	NaN	0	0	0	0	0
1827	CA-209387-3179-22798-23274-26576[INC][3/6][UPT]	209387	Trim30d	NaN	NaN	NaN	0	0	0	0	0
1828	CA-209387-37671-37939-37966-38214[INC][6/1][DNT]	209387	Trim30d	NaN	NaN	NaN	0	0	0	0	0
1829	CA-209416-4520-4622-4747-7929[INC][23/2]	209416	Gpkow	NaN	NaN	NaN	0	0	0	0	0
1830	CA-209446-3400-4288-4338-5846[INC][1/85][UPT]	209446	Tfe3	NaN	NaN	NaN	0	0	0	0	0
1831	CA-209446-8024-8232-8337-9769[INC][25/8]	209446	Tfe3	NaN	NaN	NaN	0	0	0	0	0
1832	CA-209462-43801-63492-63575-73762[INC][9/1]	209462	Hace1	NaN	NaN	NaN	0	0	0	0	0
1833	CA-209462-102435-111773-111905-125748[INC][7/3]	209462	Hace1	NaN	NaN	NaN	0	0	0	0	0
1834	CA-20947-3207-6968-7037-24681[INC][2/57][UPT]	20947	Swap70	NaN	NaN	NaN	0	0	0	0	0
1835	CA-209497-3157-73640-73690-92567[INC][18/1][UPT]	209497	Tmem164	NaN	NaN	NaN	0	0	0	0	0
1836	CA-209497-3157-3891-4550-73640[INC][2/19][UPT]	209497	Tmem164	1155	M2+	2	0	0	0	0	0
1837	CA-209497-92634-127590-127669-154101[INC][29/1]	209497	Tmem164	NaN	NaN	NaN	0	0	0	0	0
1838	CA-209497-154202-155785-155994-163183[INC][2/2]	209497	Tmem164	NaN	NaN	NaN	0	0	0	0	0
1839	CA-209497-155994-163183-163246-164010[INC][1/2][DNT]	209497	Tmem164	NaN	NaN	NaN	0	0	0	0	0
1840	CA-209558-3180-7389-7465-12897[INC][60/1][UPT]	209558	Enpp3	NaN	NaN	NaN	0	0	0	0	0
1841	CA-209558-14393-18563-18624-21231[INC][28/5]	209558	Enpp3	NaN	NaN	NaN	0	0	0	0	0
1842	CA-209558-60503-60947-61093-61224[INC][1/18]	209558	Enpp3	NaN	NaN	NaN	0	0	0	0	0
1843	CA-20957-4896-6293-6458-7405[INC][12/2]	20957	Sycp1	NaN	NaN	NaN	0	0	0	0	0
1844	CA-209584-6382-8943-9015-12488[INC][14/1]	209584	Tyw3	NaN	NaN	NaN	0	0	0	0	0
1845	CA-209584-6382-8943-9015-19807[INC][1/1][DNT]	209584	Tyw3	NaN	NaN	NaN	0	0	0	0	0
1846	CA-209584-6382-8943-9020-12488[INC][1/1]	209584	Tyw3	NaN	NaN	NaN	0	0	0	0	0
1847	CA-209584-9015-12488-12622-19807[INC][11/1][DNT]	209584	Tyw3	NaN	NaN	NaN	0	0	0	0	0
1848	CA-209586-52957-77890-78034-90020[INC][32/3]	209586	Nudcd3	NaN	NaN	NaN	0	0	0	0	0
1849	CA-209588-8574-14350-14552-15051[INC][1/13]	209588	Sectm1a	NaN	NaN	NaN	0	0	0	0	0
1850	CA-209588-8574-14243-14552-15051[INC][6/13]	209588	Sectm1a	NaN	NaN	NaN	0	0	0	0	0
1851	CA-209588-14552-15051-15105-15293[INC][7/1]	209588	Sectm1a	NaN	NaN	NaN	0	0	0	0	0
1852	CA-20962-7284-9852-9970-10696[INC][20/4]	20962	Sycp3	NaN	NaN	NaN	0	0	0	0	0
1853	CA-20963-3169-16521-16618-30359[INC][1/12][UPT]	20963	Syk	NaN	NaN	NaN	0	0	0	0	0
1854	CA-20963-42840-44271-44340-51220[INC][10/1]	20963	Syk	NaN	NaN	NaN	0	0	-1	0	0
1855	CA-209630-440880-442021-442140-444676[INC][1/26]	209630	Frmd4a	NaN	NaN	NaN	0	0	0	0	0
1856	CA-209630-456204-458136-458208-461104[INC][5/13][DNT]	209630	Frmd4a	583	M1-	1	0	0	0	0	0
1857	CA-20969-3444-3957-4116-21011[INC][1/1][UPT]	20969	Sdc1	NaN	NaN	NaN	0	0	0	0	0
1858	CA-209707-3194-65182-65248-84041[INC][34/1][UPT]	209707	Lcorl	NaN	NaN	NaN	0	0	0	0	0
1859	CA-209707-65248-84041-84121-85019[INC][39/1]	209707	Lcorl	NaN	NaN	NaN	0	0	0	0	0
1860	CA-209707-113485-124716-124810-158543[INC][7/1][DNT]	209707	Lcorl	NaN	NaN	NaN	0	0	0	0	0
1861	CA-20972-22348-23265-23411-24832[INC][27/1][DNT]	20972	Syngr1	NaN	NaN	NaN	0	0	0	0	0
1862	CA-20973-6030-6379-6519-6611[INC][120/2][DNT]	20973	Syngr2	NaN	NaN	NaN	0	0	0	0	0
1863	CA-209737-17906-23608-23706-27568[INC][9/1]	209737	Kif15	NaN	NaN	NaN	0	0	0	0	0
1864	CA-209737-17906-27568-27748-29759[INC][1/2]	209737	Kif15	NaN	NaN	NaN	0	0	0	0	0
1865	CA-209737-38571-39765-39943-43005[INC][13/2]	209737	Kif15	NaN	NaN	NaN	0	0	0	0	0
1866	CA-209737-63557-65459-65601-65859[INC][2/13]	209737	Kif15	NaN	NaN	NaN	0	0	0	0	0
1867	CA-209743-29551-29911-29977-34686[INC][2/7][DNT]	209743	AF529169	NaN	NaN	NaN	0	0	0	0	0
1868	CA-20975-37602-47802-47963-51856[INC][1/4]	20975	Synj2	NaN	NaN	NaN	0	0	0	0	0
1869	CA-20975-37602-47692-47963-51856[INC][25/4]	20975	Synj2	NaN	NaN	NaN	0	0	0	0	0
1870	CA-20975-75420-77986-78068-79207[INC][19/4]	20975	Synj2	NaN	NaN	NaN	0	0	0	0	0
1871	CA-20975-90307-91404-91555-94417[INC][1/11]	20975	Synj2	NaN	NaN	NaN	0	0	0	0	0
1872	CA-20975-90307-91420-91555-94417[INC][9/11]	20975	Synj2	NaN	NaN	NaN	0	0	0	0	0
1873	CA-20975-97280-98077-98226-99104[INC][1/20][DNT]	20975	Synj2	30	M1+	1	1	1	1	0	0
1874	CA-209773-3260-33251-33353-37075[INC][3/20][UPT]	209773	Dennd2a	NaN	NaN	NaN	0	0	0	0	0
1875	CA-20979-3400-20058-20138-111660[INC][4/32][UPT]	20979	Syt1	NaN	NaN	NaN	0	0	0	0	0
1876	CA-20980-3155-20109-20318-97154[INC][3/16][UPT]	20980	Syt2	NaN	NaN	NaN	0	0	0	0	0
1877	CA-210004-5282-24478-24543-31493[INC][1/1]	210004	B3gntl1	NaN	NaN	NaN	0	0	0	0	0
1878	CA-210004-5282-24478-24543-31559[INC][16/2]	210004	B3gntl1	NaN	NaN	NaN	0	0	0	0	0
1879	CA-210009-4571-5425-5579-7416[INC][17/4]	210009	Mtrr	NaN	NaN	NaN	0	0	0	0	0
1880	CA-210009-7534-9731-10104-12421[INC][7/3]	210009	Mtrr	NaN	NaN	NaN	0	0	0	0	0
1881	CA-210029-3369-8303-8689-15270[INC][16/1][UPT]	210029	Metrnl	NaN	NaN	NaN	0	0	0	0	0
1882	CA-210094-14910-16057-16192-16364[INC][6/1]	210094	Iglon5	NaN	NaN	NaN	0	0	0	0	0
1883	CA-210105-3181-7482-7711-9768[INC][17/1][UPT]	210105	Zfp719	NaN	NaN	NaN	0	0	0	0	0
1884	CA-210108-38791-40410-40549-41610[INC][6/1]	210108	D130043K22Rik	NaN	NaN	NaN	0	0	0	0	0
1885	CA-210126-454868-499440-499610-581481[INC][16/1]	210126	Lpp	NaN	NaN	NaN	0	0	0	0	0
1886	CA-210135-3295-6482-6563-18877[INC][28/8][UPT]	210135	Zfp180	NaN	NaN	NaN	0	0	0	0	0
1887	CA-210135-6563-7544-7648-18877[INC][1/28]	210135	Zfp180	NaN	NaN	NaN	0	0	0	0	0
1888	CA-210148-9391-11396-11481-13077[INC][50/1]	210148	Slc30a6	NaN	NaN	NaN	0	0	0	0	0
1889	CA-210162-13871-15804-15964-18018[INC][1/4]	210162	Zkscan2	NaN	NaN	NaN	0	0	0	0	0
1890	CA-210162-18510-20765-20809-22677[INC][1/2][DNT]	210162	Zkscan2	NaN	NaN	NaN	0	0	0	0	0
1891	CA-210198-8028-13348-13561-17752[INC][4/1]	210198	Gprc6a	NaN	NaN	NaN	0	0	0	0	0
1892	CA-210293-96445-96764-96914-113221[INC][2/8][UPT]	210293	Dock10	NaN	NaN	NaN	0	0	0	0	0
1893	CA-210293-232905-233222-233321-235223[INC][5/5]	210293	Dock10	1268	M2-	2	0	0	0	0	0
1894	CA-210293-256229-256355-256428-259727[INC][1/14][DNT]	210293	Dock10	NaN	NaN	NaN	0	0	0	0	0
1895	CA-210293-256229-257559-257635-259727[INC][1/14][DNT]	210293	Dock10	1798	M4+	4	0	-1	0	0	0
1896	CA-210297-53698-60249-60315-64994[INC][3/4]	210297	Lrch2	1683	M4+	4	1	0	0	1	0
1897	CA-210297-53698-58716-58794-60249[INC][1/3]	210297	Lrch2	NaN	NaN	NaN	0	0	0	0	0
1898	CA-210297-68848-72277-72328-75409[INC][5/1]	210297	Lrch2	1395	M2-	2	-1	0	0	-1	1
1899	CA-210321-4481-5170-5188-5550[INC][11/2]	210321	BC048679	NaN	NaN	NaN	0	0	0	0	0
1900	CA-210356-731089-799668-799860-805617[INC][5/1]	210356	Nckap5	NaN	NaN	NaN	0	0	0	0	0
1901	CA-210356-852250-856570-856707-918611[INC][7/2][DNT]	210356	Nckap5	NaN	NaN	NaN	0	0	0	0	0
1902	CA-210356-856707-893395-893470-918611[INC][1/7][DNT]	210356	Nckap5	NaN	NaN	NaN	0	0	0	0	0
1903	CA-210417-160666-325066-325877-342806[INC][4/1]	210417	Thsd7b	NaN	NaN	NaN	0	0	0	0	0
1904	CA-210529-14246-14928-15021-16317[INC][14/2]	210529	Mettl14	NaN	NaN	NaN	0	0	0	0	0
1905	CA-210544-3193-4656-4772-6771[INC][1/52][UPT]	210544	Wdr67	NaN	NaN	NaN	0	0	0	0	0
1906	CA-210544-3914-4656-4772-6771[INC][2/3][UPT]	210544	Wdr67	NaN	NaN	NaN	0	0	0	0	0
1907	CA-210544-6918-13758-13937-23333[INC][2/2]	210544	Wdr67	NaN	NaN	NaN	0	0	0	0	0
1908	CA-210544-6918-10732-10848-13758[INC][30/6]	210544	Wdr67	1197	M2-	2	0	0	0	0	0
1909	CA-210582-5031-7792-8015-8531[INC][2/1]	210582	Coq10a	NaN	NaN	NaN	0	0	0	0	0
1910	CA-210582-5031-7822-8015-8531[INC][11/1]	210582	Coq10a	NaN	NaN	NaN	0	0	0	0	0
1911	CA-210711-41187-44022-44111-44859[INC][20/1][DNT]	210711	Mcmbp	NaN	NaN	NaN	0	0	0	0	0
1912	CA-210757-57242-68097-68259-95760[INC][2/21]	210757	Themis	NaN	NaN	NaN	0	0	0	0	0
1913	CA-210757-57242-95760-96219-116296[INC][10/1]	210757	Themis	NaN	NaN	NaN	0	0	0	0	0
1914	CA-210757-117348-197905-198058-215556[INC][6/1][DNT]	210757	Themis	NaN	NaN	NaN	0	0	0	0	0
1915	CA-210762-4394-12150-12237-13286[INC][12/1]	210762	Ppp1r36	NaN	NaN	NaN	0	0	0	0	0
1916	CA-210789-117846-122247-122339-122569[INC][10/2]	210789	Tbc1d4	NaN	NaN	NaN	0	0	0	0	0
1917	CA-210789-135212-140740-140764-146427[INC][2/29]	210789	Tbc1d4	NaN	NaN	NaN	0	0	1	0	0
1918	CA-210789-135212-136950-137115-140740[INC][2/2]	210789	Tbc1d4	NaN	NaN	NaN	0	0	0	0	0
1919	CA-210789-137115-140740-140764-146427[INC][2/1]	210789	Tbc1d4	NaN	NaN	NaN	0	0	1	0	0
1920	CA-210801-460938-461744-461912-463514[INC][4/3]	210801	Unc5d	NaN	NaN	NaN	0	0	0	0	0
1921	CA-210801-463679-481124-481157-498230[INC][3/1]	210801	Unc5d	855	M2+	2	1	0	0	0	0
1922	CA-210801-481157-497474-497489-498230[INC][3/3]	210801	Unc5d	NaN	NaN	NaN	0	0	1	0	0
1923	CA-210925-3355-13281-13346-33077[INC][1/3][UPT]	210925	Ints9	NaN	NaN	NaN	0	0	0	0	0
1924	CA-210933-715419-720432-720531-720844[INC][14/3]	210933	Bai3	NaN	NaN	NaN	0	0	0	0	0
1925	CA-210992-3135-19878-20021-24504[INC][25/1][UPT]	210992	Lpcat1	NaN	NaN	NaN	0	0	0	0	0
1926	CA-210992-3135-24504-24719-30419[INC][1/5][UPT]	210992	Lpcat1	NaN	NaN	NaN	0	0	0	0	0
1927	CA-210992-30532-31797-31858-34916[INC][39/1]	210992	Lpcat1	NaN	NaN	NaN	0	0	0	0	0
1928	CA-210998-29259-30364-30499-30693[INC][43/1]	210998	D15Ertd621e	NaN	NaN	NaN	0	0	1	0	0
1929	CA-210998-38194-40515-40585-42282[INC][22/1][DNT]	210998	D15Ertd621e	NaN	NaN	NaN	0	0	0	0	0
1930	CA-211006-8534-11969-12072-16346[INC][10/1]	211006	Sepsecs	NaN	NaN	NaN	0	0	0	0	0
1931	CA-211007-4549-7996-8092-11111[INC][32/1][UPT]	211007	Trim41	NaN	NaN	NaN	0	0	0	0	0
1932	CA-211064-3198-6425-6534-8280[INC][15/1][UPT]	211064	Alkbh1	NaN	NaN	NaN	0	0	0	0	0
1933	CA-211064-3198-5059-5197-6425[INC][5/15][UPT]	211064	Alkbh1	NaN	NaN	NaN	0	0	0	0	0
1934	CA-211064-5197-5496-5569-6425[INC][3/6]	211064	Alkbh1	1644	M3-	3	0	0	0	0	0
1935	CA-211147-5055-81676-81869-103025[INC][3/2][DNT]	211147	March11	NaN	NaN	NaN	0	0	0	0	0
1936	CA-211151-3066-10685-10821-13021[INC][44/3][UPT]	211151	Churc1	NaN	NaN	NaN	0	0	0	0	0
1937	CA-211151-10821-13021-13092-20240[INC][55/2][DNT]	211151	Churc1	NaN	NaN	NaN	0	0	0	0	0
1938	CA-211232-3781-3889-3936-4043[INC][24/1]	211232	Cpne9	NaN	NaN	NaN	0	0	0	0	0
1939	CA-211286-4584-4782-4900-5971[INC][2/56]	211286	Cln5	NaN	NaN	NaN	0	0	0	0	0
1940	CA-211305-3940-4129-4293-6190[INC][4/2]	211305	Fbxw13	NaN	NaN	NaN	0	0	0	0	0
1941	CA-211329-104189-107864-107962-109914[INC][2/1]	211329	Ncoa7	NaN	NaN	NaN	0	0	0	0	0
1942	CA-211329-104189-107864-107978-109914[INC][11/1]	211329	Ncoa7	NaN	NaN	NaN	0	0	0	0	0
1943	CA-211329-157663-158067-158141-158456[INC][26/4][DNT]	211329	Ncoa7	NaN	NaN	NaN	0	0	0	0	0
1944	CA-211347-3453-9591-9944-11072[INC][14/1][UPT]	211347	Pank3	NaN	NaN	NaN	0	0	0	0	0
1945	CA-211401-30009-93735-93788-112466[INC][1/12]	211401	Mtss1	NaN	NaN	NaN	0	0	0	0	0
1946	CA-211401-116188-120518-120530-128436[INC][6/9]	211401	Mtss1	NaN	NaN	NaN	0	0	0	0	0
1947	CA-211401-133557-137506-137701-139007[INC][10/2]	211401	Mtss1	NaN	NaN	NaN	0	0	-1	-1	0
1948	CA-211401-133557-136584-136704-137506[INC][1/17]	211401	Mtss1	NaN	NaN	NaN	0	0	1	1	0
1949	CA-211401-133557-136584-136704-139007[INC][3/2]	211401	Mtss1	1715	M4+	4	0	0	0	1	0
1950	CA-211401-136704-137506-137701-139007[INC][1/4]	211401	Mtss1	NaN	NaN	NaN	0	0	0	-1	1
1951	CA-211446-4794-5635-5658-12025[INC][1/51]	211446	Exoc3	NaN	NaN	NaN	0	0	0	0	0
1952	CA-211446-37714-38277-38405-39456[INC][47/1][DNT]	211446	Exoc3	NaN	NaN	NaN	0	0	0	0	0
1953	CA-211484-12835-18633-18849-25559[INC][19/2]	211484	Tsga10	NaN	NaN	NaN	0	0	0	0	0
1954	CA-211484-48555-52393-52548-57052[INC][5/1]	211484	Tsga10	NaN	NaN	NaN	0	0	0	0	0
1955	CA-211484-66360-84053-84263-104570[INC][3/3]	211484	Tsga10	NaN	NaN	NaN	0	0	0	0	0
1956	CA-211499-14936-18577-18728-21225[INC][2/30]	211499	Tmem87a	NaN	NaN	NaN	0	0	0	0	0
1957	CA-211535-11272-14257-14325-16262[INC][2/1]	211535	Ccdc114	NaN	NaN	NaN	0	0	0	0	0
1958	CA-211550-3259-4560-4617-9656[INC][23/2][UPT][DNT]	211550	Tifa	NaN	NaN	NaN	0	0	0	0	0
1959	CA-211556-3344-5598-5629-17179[INC][1/39][UPT]	211556	Ap1ar	NaN	NaN	NaN	0	0	0	0	0
1960	CA-211556-23583-24798-24897-27197[INC][8/4]	211556	Ap1ar	1383	M2-	2	-1	0	0	0	0
1961	CA-211586-8914-29819-29924-39407[INC][5/4]	211586	Tfdp2	NaN	NaN	NaN	0	0	0	0	0
1962	CA-211586-29924-53775-53814-80564[INC][1/5]	211586	Tfdp2	NaN	NaN	NaN	0	0	0	0	0
1963	CA-211586-29924-39407-39474-80564[INC][2/5]	211586	Tfdp2	NaN	NaN	NaN	0	0	0	0	0
1964	CA-211586-29924-39407-39474-53775[INC][3/1]	211586	Tfdp2	NaN	NaN	NaN	0	0	0	0	0
1965	CA-211586-39474-80564-80668-94326[INC][10/1]	211586	Tfdp2	NaN	NaN	NaN	0	0	0	0	0
1966	CA-211586-39474-53775-53814-80564[INC][4/10]	211586	Tfdp2	NaN	NaN	NaN	0	0	0	0	0
1967	CA-211586-66026-80564-80668-94326[INC][5/3][UPT]	211586	Tfdp2	NaN	NaN	NaN	0	0	0	0	0
1968	CA-211586-80668-94326-94448-101690[INC][12/1]	211586	Tfdp2	NaN	NaN	NaN	0	0	0	0	0
1969	CA-211586-94448-97305-97353-101690[INC][21/12]	211586	Tfdp2	NaN	NaN	NaN	0	0	0	0	0
1970	CA-211612-3368-3843-4008-39296[INC][1/8]	211612	Ptchd1	NaN	NaN	NaN	0	0	0	0	0
1971	CA-211651-56862-57528-57567-58700[INC][7/1]	211651	Fancd2	1814	M4-	4	0	0	0	0	0
1972	CA-211660-23606-24606-24630-29115[INC][3/23]	211660	Cspp1	852	M2+	2	1	0	0	0	0
1973	CA-211660-48341-50529-50735-52833[INC][4/3]	211660	Cspp1	386	M1+	1	0	0	0	0	0
1974	CA-211660-60796-68994-69147-73151[INC][6/6]	211660	Cspp1	1149	M2+	2	0	0	0	0	0
1975	CA-211666-6418-19372-19443-23604[INC][16/1]	211666	Mgst2	NaN	NaN	NaN	0	0	0	0	0
1976	CA-211666-19443-23604-23686-24261[INC][17/2][DNT]	211666	Mgst2	NaN	NaN	NaN	0	0	0	0	0
1977	CA-211798-3173-3257-3387-6040[INC][1/25][UPT]	211798	Mfsd9	NaN	NaN	NaN	0	0	0	0	0
1978	CA-211914-145712-147719-147854-149254[INC][1/9]	211914	Asap2	896	M2+	2	1	0	0	0	0
1979	CA-211948-4599-6390-6469-6879[INC][13/1][UPT][DNT]	211948	Pde12	NaN	NaN	NaN	0	0	0	0	0
1980	CA-212032-3240-3566-3616-4938[INC][2/115][UPT]	212032	Hk3	NaN	NaN	NaN	0	0	0	0	0
1981	CA-212032-3240-4938-5058-9256[INC][109/5][UPT]	212032	Hk3	NaN	NaN	NaN	0	0	0	0	0
1982	CA-212032-5058-8548-8635-9256[INC][1/119]	212032	Hk3	NaN	NaN	NaN	0	0	0	0	0
1983	CA-212073-37072-43436-43609-44618[INC][5/3]	212073	4831426I19Rik	NaN	NaN	NaN	0	0	0	0	0
1984	CA-212114-3947-4479-4627-7573[INC][15/3]	212114	Nhlrc3	1600	M3-	3	0	0	0	0	0
1985	CA-212123-3146-4282-4336-4709[INC][2/70][UPT]	212123	Dcaf15	NaN	NaN	NaN	0	0	0	0	0
1986	CA-212124-4923-5741-5821-7200[INC][5/1]	212124	E030019B06Rik	NaN	NaN	NaN	0	0	0	0	0
1987	CA-212127-3503-6285-6351-8664[INC][11/2][UPT]	212127	2810046L04Rik	NaN	NaN	NaN	0	0	0	0	0
1988	CA-212153-3137-11188-11330-18444[INC][2/8][UPT]	212153	2610015P09Rik	NaN	NaN	NaN	0	0	0	0	0
1989	CA-212153-52262-54886-54928-56602[INC][1/2]	212153	2610015P09Rik	NaN	NaN	NaN	0	0	0	0	0
1990	CA-212163-43111-63714-63882-73816[INC][4/2]	212163	8030462N17Rik	1650	M3-	3	-1	0	0	0	0
1991	CA-212163-73943-74175-74288-81682[INC][1/5][DNT]	212163	8030462N17Rik	NaN	NaN	NaN	0	0	0	0	0
1992	CA-212167-38029-39123-39173-42977[INC][8/1]	212167	Pion	NaN	NaN	NaN	0	0	0	0	0
1993	CA-212167-39173-42296-42461-42977[INC][2/8]	212167	Pion	NaN	NaN	NaN	0	0	0	0	0
1994	CA-212167-63734-67474-67567-67672[INC][12/1]	212167	Pion	NaN	NaN	NaN	0	0	0	0	0
1995	CA-212285-38657-54375-54445-62449[INC][23/1][DNT]	212285	Arap2	NaN	NaN	NaN	0	0	0	0	0
1996	CA-212285-126383-127781-127850-130141[INC][4/1]	212285	Arap2	NaN	NaN	NaN	0	0	0	0	0
1997	CA-212285-157474-162968-163103-164521[INC][9/2][DNT]	212285	Arap2	NaN	NaN	NaN	0	0	0	0	0
1998	CA-212377-27842-35582-35702-39441[INC][12/1]	212377	Mms22l	NaN	NaN	NaN	0	0	0	0	0
[truncated: 14,036 more rows]
