# Supplementary material for: Precise temporal regulation of alternative splicing during neural development
Source: Nat Commun. 2018 Jun 6;9:2189. doi: 10.1038/s41467-018-04559-0 (PMC5989265; doi:10.1038/s41467-018-04559-0)
Supplement: Supplementary file 12 — Supplementary Data10 [file 41467_2018_4559_MOESM12_ESM.xlsx]

## Sheet: Dataset S10
Supplementary Dataset 10: Sensitivity and specificity of Bayesian network analysis.
RBP	validated	recovered validated	sensitivity	non-validated	recovered non-validated	specificity
Mbnl (FDR≤0.02)	59	36	0.610169	15975	258	0.98385
Nova (FDR≤0.01)	50	40	0.8	13307	328	0.975351
Ptbp (FDR≤0.01)	63	36	0.571429	15971	438	0.972575
Rbfox (FDR≤0.01)	121	90	0.743802	15913	645	0.959467
