# Supplementary material for: Precise temporal regulation of alternative splicing during neural development
Source: Nat Commun. 2018 Jun 6;9:2189. doi: 10.1038/s41467-018-04559-0 (PMC5989265; doi:10.1038/s41467-018-04559-0)
Supplement: Supplementary file 13 — Supplementary Data 11 [file 41467_2018_4559_MOESM13_ESM.xlsx]

## Sheet: Dataset S11
Supplementary Dataset 11: Top 10 words used to score additional RBP motif sites. The words were ranked based on their binding affinity to the corresponding RBPs as determined by RNACompete.
Species	ID	Gene	Entrez	Human ortholog	Motif 1	Motif 2	Motif 3	Motif 4	Motif 5	Motif 6	Motif 7	Motif 8	Motif 8	Motif 10
Caenorhabditis elegans	Ce	ASD-1	175542	RBM9/RBFOX	AAGCAUG	AGCAUGA	AUGCAUG	GCAUGAA	GCAUGAG	GCAUGAU	GCAUGUG	UGCAUGA	UGCAUGC	UUGCAUG
Caenorhabditis elegans	Ce	ETR-1	173401	CUGBP1	GUGAUGU	GUGUUGU	GUUUGUG	GUUUUGU	UGUAUGU	UGUGUGU	UGUUGUG	UGUUUGU	UUGUGUG	UUUGUGU
Caenorhabditis elegans	Ce	EXC-7	174506	HUC/D	CUAAGUU	UAAGUUG	UAAGUUU	UGAGUUU	UUAAGUU	UUAGUUU	UUAUGUU	UUGAGUU	UUUAGUU	UUUGGUU
Caenorhabditis elegans	Ce	FOX-1	180549	RBFOX	AAGCAUG	AGCAUGA	AGCAUGC	AUGCAUG	CUGCAUG	GCAUGAU	GCAUGCG	UGCAUGA	UGCAUGC	UUGCAUG
Caenorhabditis elegans	Ce	SUP-12	180674	SEB4/RBM24	AGUGUGA	GAGUGAA	GAGUGUG	GUGUGAA	GUGUGAU	GUGUGUG	UGUGUGA	UGUGUGG	UGUGUGU	UUGUGUG
Caenorhabditis elegans	Ce	SUP-26	175551	RBMS3	AAUAUUA	AUAAUCA	AUAUAGG	AUAUAUA	AUAUUAG	AUAUUUA	UAUAUAG	UAUAUAU	UAUAUUA	UAUUUAG
Caenorhabditis elegans	Ce	TIAR-1	173967	TIAL1	ACUUUUU	AUUUUUU	CAUUUUU	CUUUUUU	GUUUUUU	UUUUUCG	UUUUUGC	UUUUUUC	UUUUUUG	UUUUUUU
Caenorhabditis elegans	Ce	TIAR-3	182350	TIAL1	ACUUUUU	AUUUUUU	CAUUUUU	CCUUUUU	CUUUUUU	UUUUUCG	UUUUUGC	UUUUUUC	UUUUUUG	UUUUUUU
Caenorhabditis elegans	Ce	UNC-75	182722	CELF family	AUGUUGU	GUGUUGU	GUUUGUG	UAUUGUG	UGUAGUG	UGUGGUG	UGUUGUA	UGUUGUG	UGUUUGU	UUGUGGU
Drosophila melanogaster	Dm	A2BP1	39198	RBFOX	AGCAUGC	AUGCAUG	CUGCAUG	GAGCAUG	GCAUGCG	GUGCAUG	UGCAUGA	UGCAUGC	UGCAUGG	UUGCAUG
Drosophila melanogaster	Dm	ARET	34648	CELF family	GUGUGUG	GUGUUGU	GUUUGUG	UGGUGUU	UGUGUGU	UGUGUUU	UGUUUGU	UUGGUGU	UUGUGUG	UUUGUGU
Drosophila melanogaster	Dm	B52	41670	SRSF	GGACGGG	GGAGGAC	GGAGGAG	GGAGGGA	GGAGGGC	GGAGGGG	GGAUGGA	GGGACGG	UGGAGGA	UGGAGGG
Drosophila melanogaster	Dm	BRU-3	39527	CELF family	GUGGUGU	GUGUGGU	GUGUUGU	GUUGUGG	UGGGUGU	UGGUGUG	UGGUGUU	UGUGGUG	UGUUGUG	UUGGUGU
Drosophila melanogaster	Dm	CG11360	43810	MEX3	AGAGAGA	AGAGAUA	AGAGUAA	AGAGUAU	AUAUAGG	GAGUAUA	GAGUAUG	GAGUUUA	UAUAUGA	UGGGGGC
Drosophila melanogaster	Dm	CG17838	42460	RBM46+	AAAUUAG	AAAUUGC	AAAUUUA	AAAUUUG	AGAAAUU	CAAAAUU	CUAAAUU	GAAAUUA	GAAAUUG	GAAAUUU
Drosophila melanogaster	Dm	CG2931	40673	RBM42	AAACUAA	AACUAAG	ACUAAGA	ACUAAGC	ACUAAGG	ACUAAGU	CAACUAA	GAACUAA	GACUAAG	UACUAAG
Drosophila melanogaster	Dm	CG33714	3772560	SLIRP	CGCGCGU	CGGCGUG	CGUGGCG	GCGCGUG	GCGGCGU	GCGUGGC	GGCGUGG	GUGCGCG	GUGGCGU	UGGGCGU
Drosophila melanogaster	Dm	CG7804	39665	TARDBP	AAGGAUG	AGUGUGA	AGUGUGG	AUGGAUG	GAGUGUG	GAUGGAU	GUGUGAG	GUGUGGA	GUGUGGG	UGGAUGA
Drosophila melanogaster	Dm	CNOT4	34416	CNOT4	AAACACA	AACAAAU	AACACAA	AACACAU	ACACAAA	ACACAGA	ACACAUA	ACACAUU	AGACAAA	AGACACA
Drosophila melanogaster	Dm	CPO	45840	RBPMS	AAUGCAC	ACGCACA	ACUGCAC	AGAGCAC	AGCACAC	AGCACAG	AUGCACA	AUUGCAC	GAGCACA	UUGCACA
Drosophila melanogaster	Dm	EIF-2ALPHA	32617	EIF2S1	AGCAUGA	AGCAUGC	AUGCAUG	GAGCAUG	GCAUGCA	GCAUGCG	GCAUGGG	GCAUGUG	UGCAUGA	UGCAUGC
Drosophila melanogaster	Dm	ELAV	31000	ELAV family	GUUUUUU	UUAGUUU	UUGGGUU	UUGGUUU	UUUAGUU	UUUAUUU	UUUGGGU	UUUGGUU	UUUGUUU	UUUUUUU
Drosophila melanogaster	Dm	FMR1	37528	FMR1	AAGGACA	ACGGACG	AUGGACA	AUUGACA	GACAGGA	GACGGAA	GACGUAC	GAUAGGA	GGACAUA	GGACGUA
Drosophila melanogaster	Dm	FNE	32245	ELAV family	AUGAUUU	UUAGUUU	UUAUGUU	UUGAGUU	UUGGGUU	UUGGUUU	UUUAGUU	UUUCGUU	UUUGGUU	UUUUGUU
Drosophila melanogaster	Dm	HOW	42596	KHDRBS family	AACUAAC	ACUAACA	ACUAACC	ACUAACG	CACUAAC	CUAACAA	CUAACAC	CUAACCA	GACUAAC	UACUAAC
Drosophila melanogaster	Dm	HRB27C	33968	MSI2+	GGUUAGG	GUAGGAU	GUUAAGG	GUUAGGG	UAAGUAG	UAGGAUA	UAGGCUA	UAGGGUA	UAGGUAG	UAGGUUA
Drosophila melanogaster	Dm	HRB87F	48535	MSI2+	AGGUAGG	AGUAGGG	GGGUAGG	GGUAGGG	GGUUAGG	GUAGGGA	GUAGGGC	GUAGGGU	GUUAGGG	UAGGUAG
Drosophila melanogaster	Dm	HRB98DE	43385	MSI2+	AGGUAGG	AGUAGGG	GGUAGGG	GGUUAGG	GUAGGGA	GUAGGGC	GUAGGGU	GUUAGGG	UAGGGCA	UAGGUAG
Drosophila melanogaster	Dm	LARK	38811	RBM4/HLARK	ACGCGCG	CGCGCGG	CGCGCGU	CGCGGCG	CGGGCGG	CGUCGCG	GCGCGCG	UCGCGCG	UCGGGCG	UUCGCGC
Drosophila melanogaster	Dm	MSI	43087	MSI1	AAGUAGU	AGUAGAU	AGUAGGA	AGUAGUG	AGUAGUU	AUGUAGU	GUAGGUA	GUAGUAG	UAGGUAG	UAGUAGG
Drosophila melanogaster	Dm	MUB	40436	PCBP family	AAACCCU	AACCCUA	AACCCUU	ACCCGAU	ACCCGGA	ACCCUAG	ACCUACC	ACCUGAU	GAACCCU	UACCCUU
Drosophila melanogaster	Dm	ORB2	39019	CPEB family	GGGGUUU	GGGUUUG	GGUUUGG	GUUUGGG	UUUGGGU	UUUGUGG	UUUUGGU	UUUUGUG	UUUUUGG	UUUUUUG
Drosophila melanogaster	Dm	PABP	37070	PABPC family	AAAAUGA	AGAAAAA	AGAAAAC	AGAAAAG	AGAAAAU	GAAAAAA	GAAAAAC	GAAAACC	GAAAAUC	GAAAAUG
Drosophila melanogaster	Dm	PAPI	33401	TDRKH	GUGUGUG	GUGUGUU	GUGUUGU	GUUGUGU	GUUUGUG	UGUGUGU	UGUGUUU	UGUUUGU	UUGUGUG	UUUGUGU
Drosophila melanogaster	Dm	PUF68	38173	PUF60	AUAGGGU	AUAUAGG	AUAUGAG	AUGAGGU	GAUAUGA	UAAUAGG	UAGGGUA	UAUGAGG	UAUGUGG	UGAUAGG
Drosophila melanogaster	Dm	PUM	41094	PUM1	AUGUACA	GUGUAAA	UAUGUAA	UGUAAAU	UGUAAGU	UGUAAUU	UGUACAG	UGUACAU	UGUAGAU	UGUAUAG
Drosophila melanogaster	Dm	QKR58E-1	37561	KHDRBS family	AAAUAAU	AAUAAUA	AAUAAUU	AGAUAAU	AUAAUAA	AUAAUCA	AUAAUUA	GAUAAUA	UAAUACA	UAAUUAA
Drosophila melanogaster	Dm	RBP1-LIKE	32293	SRSF	ACAUCAG	AUCAACG	AUCAUCA	AUCAUCG	CAACAAC	CAACGAC	CAUCAGC	UCAACGA	UCAUCGA	UCAUCGG
Drosophila melanogaster	Dm	RBP1	41294	SRSF	AACAACA	AACAACG	ACAACAA	ACAACAG	ACAACGA	ACAACGG	AUCAACG	CAACAAC	CAACGAG	UCAACGA
Drosophila melanogaster	Dm	RBP9	33498	ELAVL family	UUAGUUU	UUAUGUU	UUGAGUU	UUGGGUU	UUGGUUU	UUUAGUU	UUUCGUU	UUUGGUU	UUUGUUU	UUUUGUU
Drosophila melanogaster	Dm	REF2	34667	ALYREF	AAGAAGG	AGAAGAC	AGAAGGA	AGAAGGC	GAAACCC	GAAGAAG	GAAGACC	GAAGGAC	GAAGGCC	UAGAAGG
Drosophila melanogaster	Dm	RIN	47998	G3BP1/2	AGAUGAU	AGAUUGA	GAUGAUG	GAUUGAC	GAUUGAU	UACUCCA	UAGCCGA	UAUAACG	UCACCUG	UGGCUUC
Drosophila melanogaster	Dm	RNP4F	31448	SART3	AAGAGAA	AGAAGAA	AGACAAG	AGAGAAA	AGAGAAG	AGAGAGA	AGAGAGU	AGAUAGA	AGAUGAG	GAGAAGA
Drosophila melanogaster	Dm	ROX8	42848	TIA1	ACAUUUU	AUUUUAC	CAAUUUU	CAUUUUU	CCACUUU	CCAUUUU	CCCAUUU	CCUUUUU	CUUUUUU	UAUUUUG
Drosophila melanogaster	Dm	RSF1	34370	SRSF	AACGACG	ACGACGA	ACGACGC	ACGACGG	CACGACG	CGACGAA	CGACGAC	CGACGAG	GACGACG	UACGACG
Drosophila melanogaster	Dm	SF1	43912	SF1	ACUAACA	ACUAACC	ACUAACG	ACUAAUA	ACUAAUG	AGACUAA	AUAACCA	GACUAAC	GACUAAU	UAACUAA
Drosophila melanogaster	Dm	SF2	53443	SRSF	AGGAGGA	AGGAGGG	GAGGAGG	GGACGGA	GGAGGAC	GGAGGAG	GGAGGAU	GGAGGGA	GGAUGGA	UGGAGGA
Drosophila melanogaster	Dm	SHEP	38605	RBMS family	AUAAUUA	AUAUAUA	AUAUUAG	AUAUUUA	UAAUAUA	UAUAUAU	UAUAUUA	UAUGAUA	UAUUAAU	UAUUUAG
Drosophila melanogaster	Dm	SM	37254	HNRNPL	ACACACA	ACACACG	ACACAGA	ACACGAC	AGACACA	AUACACA	GACACAA	GACACAC	UACACAC	UACACAG
Drosophila melanogaster	Dm	SNF	31442	SNRPB2	AUAGCAC	AUGCACA	AUUGCAC	CAUUGCA	CUAGCAC	UAGCACA	UUGCACA	UUGCACG	UUGCACU	UUUGCAC
Drosophila melanogaster	Dm	SNRNP70K	33982	SNRNP70	AAUCAAG	AGAUCAA	AGAUCAC	AGGCCCC	AUCAAGA	AUCACGA	AUCAUGA	GAUCAAG	GAUCAUG	UCAAGAA
Drosophila melanogaster	Dm	SRP54	34312	SREK1	AGUAGGA	GGGGGCG	GGGGGGC	GGGGGGG	GGUUAGG	GUAGGAU	GUAGGUA	UAGGUAG	UAGGUAU	UUAGGUA
Drosophila melanogaster	Dm	TRA2	36619	TRA2A/B	AAGAAGU	AAGCAAG	AGAAGAA	AGAAGUA	AGCAAGU	GAAGAAA	GAAGAAC	GAAGAAG	GAAGAAU	UCAAGAA
Drosophila melanogaster	Dm	U2AF50	32602	U2AF2	AUUUUUU	CAUUUUU	CCUUUUU	CUUUUUU	UUUCCCU	UUUUCCC	UUUUUCC	UUUUUCU	UUUUUUC	UUUUUUU
Danio rerio	Dr	Pcbp2	321844	PCBP2	AAACCCU	AAAUCCC	AACCCUU	AUUUCCC	CCUUACC	CCUUUCC	CUUUCCC	GGGGUAU	UUUCCCU	UUUUCCC
Danio rerio	Dr	Rbm38	333991	RBM38	AGAGUGU	AGUGUGA	GAGUGUG	GUGUGGA	GUGUGUG	GUGUUUU	UGUGUGA	UGUGUGG	UGUGUGU	UUGUGUG
Danio rerio	Dr	Rbm4.3	406277	RBM4	AACGACG	AACGGCG	ACGACGA	ACGACGC	ACGGCGA	CGACGCG	CGCGACG	CGGCGAA	GACGACG	UACGACG
Danio rerio	Dr	Sf3b4	192318	SF3B4	ACAAAAG	AUCAAAA	CAAAAGA	CAAAAGC	CAAAAGG	CAAAAGU	CCAAAAG	GCAAAAG	GUAAAAG	UCAAAAG
Gallus gallus	Gg	A1CF	423680	A1CF	CUUAAUU	GAUAAUU	GGUAAUU	GUAAUUA	GUAAUUC	GUAAUUG	UAAUUCG	UAAUUGC	UAAUUGG	UUAAUUG
Gallus gallus	Gg	HNRNPR	419570	HNRNPR	AAAAAGC	AAAUUCC	AACCAAA	ACCAAAA	CAAAAAC	CAAAAUU	CAAAUUA	CAAAUUC	CAAAUUU	CCAAAUU
Gallus gallus	Gg	RBM47	770355	RBM47	AGAUCAA	AGAUGAA	AGAUGAU	AUGAUGA	AUGAUUA	GAUGAAA	GAUGAAC	GAUGAUA	GAUGAUG	GAUGAUU
Homo sapiens	Hs	A1CF	29974	A1CF	AUAAUUA	AUAAUUG	CUUAAUU	GAUAAUU	UAAUUAA	UAAUUCG	UAAUUGC	UAAUUGG	UUAAUUA	UUAAUUG
Homo sapiens	Hs	ANKHD1	54882	ANKHD1	AGACGAA	AGACGAC	AGACGAU	AGACGCA	AGACGUA	AGACGUG	AGACGUU	GACGUAA	GACGUUG	GACGUUU
Homo sapiens	Hs	BRUNOL4	56853	BRUNOL4	GUGUUGU	GUGUUUG	GUUUGUG	UGUGUGU	UGUGUUU	UGUUGUG	UGUUUGU	UUGUGGG	UUGUGUG	UUUGUGG
Homo sapiens	Hs	BRUNOL5	60680	BRUNOL5	GUGUGUG	GUGUUUG	GUUUGUG	UGUGUGG	UGUGUGU	UGUGUUU	UGUUUGU	UUGUGGG	UUGUGUG	UUUGUGG
Homo sapiens	Hs	BRUNOL6	60677	BRUNOL6	GUGAUGU	GUGUUGU	UGUGAUG	UGUGGGG	UGUGGUG	UGUGUGG	UGUGUGU	UGUUGUG	UUGUGGG	UUGUGUG
Homo sapiens	Hs	CNOT4	4850	CNOT4	ACACAGA	ACAGAGA	ACAGAUG	AGACACA	AGACAGA	GACACAA	GACAGAA	GACAGAC	GACAGAG	GACAGAU
Homo sapiens	Hs	CPEB2	132864	CPEB2	ACUUUUU	CACUUUU	CAUUUUG	CAUUUUU	CCAUUUU	CCUUUUU	CUUUUUG	CUUUUUU	UUUUUUG	UUUUUUU
Homo sapiens	Hs	CPEB4	80315	CPEB4	ACUUUUU	AUUUUUU	CAUUUUU	CCUUUUU	CUUUUUU	GUUUUUU	UUUUGUA	UUUUUUC	UUUUUUG	UUUUUUU
Homo sapiens	Hs	DAZAP1	26528	DAZAP1	AUAGGUA	UAAGUAG	UAGAUAG	UAGGAUA	UAGGGUA	UAGGUAA	UAGGUAG	UAGUAGG	UAGUUAG	UUAGGUA
Homo sapiens	Hs	ENOX1	55068	ENOX1	AAGACAG	ACAGACA	ACAGACG	AGACAGA	AGUACAG	AGUAUAG	CAGACAG	CCCACAG	GACAGAC	UAGACAG
Homo sapiens	Hs	ESRP2	80004	ESRP2	AUGGGAA	AUGGGGA	AUGGGGG	GGAUGGG	GGGAAGG	GGGAUGG	GGGGAUA	UGGGGAA	UGGGGAU	UGGGGGU
Homo sapiens	Hs	FMR1	2332	FMR1	AUGGACA	GACAAGA	GACAAGG	GACAGGA	GACGAGA	GGACAAG	GGACAGA	GGACAGG	GGACGAG	UGACAGG
Homo sapiens	Hs	FUS	2521	FUS	AGCGCGC	CGCGCCA	CGCGCGU	CGCGCUG	GCCGCGC	GCGCGCG	UACGCGC	UGCGCGC	UUCGCGC	UUGCGCG
Homo sapiens	Hs	FXR1	8087	FXR1	AACGACA	AACGACG	AAUGACA	AAUGACG	AAUGGAA	ACGACAA	ACGACGA	AUGACAA	AUGACGA	UGACAAG
Homo sapiens	Hs	FXR2	9513	FXR2	AAGACGA	GACAAGA	GACGAGA	GACGAGG	GGACAGA	GGACAGG	GGACGAG	GGACGGA	GGACGGG	UGACAGG
Homo sapiens	Hs	G3BP2	9908	G3BP2	AGGAUAA	AGGAUAG	AGGAUAU	AGGAUGA	AGGAUGG	AGGAUUA	AGGAUUG	GAUGAUG	GGAUGAU	UGGAUGA
Homo sapiens	Hs	HNRNPA1L2	144983	HNRNPA1L2	AGUAGGG	AGUUAGG	AUAGGGU	GUAGGGA	GUUAGGG	UAGGGAA	UAGGGUA	UAGGUAG	UUAGGGA	UUAGGGU
Homo sapiens	Hs	HNRNPA1	728643	HNRNPA1	AGUAGGG	AUAGGGA	AUUAGGG	GAUAGGG	GUAGGGA	GUUAGGG	UAGGGAA	UAGGGUA	UAGGUAG	UUAGGGA
Homo sapiens	Hs	HNRNPA2B1	3181	HNRNPA2B1	AGGGAAA	AGGGAUA	AGUAGGG	AUAGGGA	GAUAGGG	GUAGGGA	GUUAGGG	UAGGGAA	UAGGGUA	UUAGGGA
Homo sapiens	Hs	HNRNPCL1	343069	HNRNPCL1	AUUUUUC	AUUUUUG	AUUUUUU	CAUUUUU	CUUUUUU	GAUUUUU	UUUUUGC	UUUUUUC	UUUUUUG	UUUUUUU
Homo sapiens	Hs	HNRNPC	3183	HNRNPC	AUUUUUC	AUUUUUG	AUUUUUU	CAUUUUU	CUUUUUU	GAUUUUU	UUUUUGC	UUUUUUC	UUUUUUG	UUUUUUU
Homo sapiens	Hs	HNRNPH2	6173	HNRNPH2	AGGGAGG	CCCCCCC	GAGGGAU	GGAGGGA	GGAUGGG	GGGAGGG	GGGAUGG	GGGGAGG	GGGGGGA	UGGGAGG
Homo sapiens	Hs	HNRNPK	644063	HNRNPK	ACCAACC	AGACCAA	AUUUCCC	CAAUCCC	CCAAACC	CCAACCC	CCAAUCC	CCAGACC	CCAUACC	GACCAAC
Homo sapiens	Hs	HNRNPL	3191	HNRNPL	AACACAA	ACAAACA	ACAACAC	ACACAAA	ACACAAC	ACACACA	ACAUACA	ACAUUCA	AUACACA	CACAACA
Homo sapiens	Hs	HNRPLL	92906	HNRPLL	ACAAACA	ACACACA	ACACGCA	ACAGACA	ACAUACA	ACAUGCA	CACACAC	CACACAU	GCAAACA	GCACACA
Homo sapiens	Hs	HuR	1994	HUR	AUUAUUU	UUAGUUU	UUAUUUC	UUAUUUU	UUGAUUU	UUGUUUU	UUUAUUU	UUUGUUU	UUUUUUG	UUUUUUU
Homo sapiens	Hs	IGF2BP2	10644	IGF2BP2	AAACACA	AAACAUU	AAAUUCA	AACACAA	ACAAACA	ACAACAA	ACAUUCA	CAAACAA	CAAUUCA	GCAAACA
Homo sapiens	Hs	IGF2BP3	10643	IGF2BP3	AAAUUCA	AACAACA	AACACAA	ACAAACA	ACAACAA	ACACAAC	ACAUUCA	AUUCACA	CAAACAA	CAAUUCA
Homo sapiens	Hs	KHDRBS1	10657	KHDRBS1	AAUAAAA	AGAUAAA	AUAAAAA	AUAAAAC	AUAAAAG	AUUAAAA	GAUAAAA	GAUAAUA	UAAAAGC	UUAAAAG
Homo sapiens	Hs	KHDRBS2	202559	KHDRBS2	AACUAAA	AAUAAAC	ACUAAAA	AGAUAAA	AUAAACA	AUAAACG	AUUAAAC	GAUAAAA	GAUAAAU	GAUAAUA
Homo sapiens	Hs	KHDRBS3	10656	KHDRBS3	AAUAAAC	AGAUAAA	AUAAAAG	AUAAACA	AUAAACC	AUAAACG	AUAAAGC	GAUAAAA	GAUAAAC	GAUAAAG
Homo sapiens	Hs	LIN28A	79727	LIN28A	AACGGAG	ACGGAGG	AGGAGAA	AGGAGUA	CGGAGGA	CGGAGGG	GAAAGGU	GAGGGUG	GGAGGAG	GGAGGGU
Homo sapiens	Hs	MATR3	9782	MATR3	AAUCUUA	AAUCUUG	AUCUUGC	AUCUUGG	AUCUUGU	AUUCUUG	CAAUCUU	CAUCUUG	UCAACUU	UCAUCUU
Homo sapiens	Hs	MBNL1	4154	MBNL1	AGCUUGC	AUGCUUG	CGCUUGC	GCAGCUU	GCUUAGC	GCUUGCA	GCUUGCG	GCUUGCU	GCUUUGC	UGCUUGC
Homo sapiens	Hs	MSI1	4440	MSI1	AGUAGGA	AGUAGUG	AGUUAGA	GUAGUAG	UAGAUAG	UAGCUAG	UAGGUAG	UAGUAGA	UAGUAGG	UAGUUAG
Homo sapiens	Hs	PABPC1	341315	PABPC1	AAAAAAC	AAAAACA	AAAAAGA	AAAAAUG	ACAAAAA	AGAAAAA	AGAAAAC	AGAAAAU	GAAAAAA	GAAAAAC
Homo sapiens	Hs	PABPC3	5042	PABPC3	AAAAACA	AAAAACC	AAAACAA	AAAACCA	AAAACCC	AGAAAAC	AGAAAAU	GAAAAAC	GAAAACA	GAAAACC
Homo sapiens	Hs	PABPC4	8761	PABPC4	AAAAAAA	AAAAAAC	AAAAAAG	AAAAACA	AAAAAGA	AAAAAUG	ACAAAAA	AGAAAAA	CAAAAAA	GAAAAAA
Homo sapiens	Hs	PABPC5	140886	PABPC5	AAAAAGC	AAAAAUG	AAAAUGA	AGAAAAC	AGAAAAU	AGAAACU	AGAAAGU	AGAAAUA	AGAAAUU	GAAAAUG
Homo sapiens	Hs	PABPN1	8106	PABPN1	AAAAGAC	AAAAGAU	AGAAAAC	AGAAAAG	AGAACAA	AGAAGAA	AGAAGAC	AGAAGAG	AGAAGAU	GAAAAGA
Homo sapiens	Hs	PCBP1	5093	PCBP1	AUUUCCC	CCAAACC	CCAACCC	CCAUACC	CCCAACC	CCUAUCC	CCUUACC	CCUUCCC	CCUUUCC	CUUUCCC
Homo sapiens	Hs	PCBP2	5094	PCBP2	CCCCCCA	CCCCCCC	CCCCCCU	CCCUUCC	CCUUACC	CCUUCCC	CCUUUCC	UCCUUCC	UUACCCA	UUUUCCC
Homo sapiens	Hs	PPRC1	23082	PPRC1	CCGCGCC	CGCCGCC	CGCCGCG	CGCGCGC	CGCGCGG	CGCGGCG	GCGCGCG	GGGGCCC	GUGCGCG	UGCGCGC
Homo sapiens	Hs	PTBP1	5725	PTBP1	AACUUUC	ACUUUCU	ACUUUUC	CUAACUU	CUUUCUU	CUUUUCU	CUUUUUC	UUUCUUU	UUUUCUU	UUUUUCU
Homo sapiens	Hs	QKI	9444	QKI	AACUAAC	ACUAACA	ACUAACC	ACUAACG	ACUAAUC	CUAACAC	CUAACAU	GACUAAC	UACUAAC	UACUAAU
Homo sapiens	Hs	RALY	22913	RALY	AUUUUUG	AUUUUUU	CUUUUUU	GUUUUUU	UUUUUCG	UUUUUGC	UUUUUGG	UUUUUUC	UUUUUUG	UUUUUUU
Homo sapiens	Hs	RBFOX1	54715	RBFOX1	AAGCAUG	AGCAUGA	AGCAUGC	AUGCAUG	CUGCAUG	GCAUGCA	GCAUGCG	UGCAUGA	UGCAUGC	UUGCAUG
Homo sapiens	Hs	RBM24	221662	RBM24	AGAGUGA	AGAGUGU	AGUGUGA	GAGUGAA	GAGUGUG	GUGUGAG	GUGUGUG	UGUGUGA	UGUGUGG	UUGUGUG
Homo sapiens	Hs	RBM28	55131	RBM28	AGAGUAG	AGUAGAU	AGUAGUG	AGUGUAG	GAGUAGA	GAGUAGU	GGUGUAG	GUAGUGU	GUGUAGA	GUGUAGG
Homo sapiens	Hs	RBM3	5935	RBM3	AGAACGA	AGAAGAA	AGAUACA	AGAUACG	AGAUACU	AGGAUAC	GAACGAA	GAAGAAG	GAUACGA	GAUACUA
Homo sapiens	Hs	RBM41	55285	RBM41	AAUACUU	AUACAUG	AUACAUU	AUACUUU	AUUACAU	AUUACUU	CUUACAU	UACAUUG	UACUUUG	UUACAUU
Homo sapiens	Hs	RBM42	79171	RBM42	AACUAAG	AACUACG	AACUAUG	ACUAAGA	ACUAAGU	ACUACGA	CAACUAA	CCAACUA	GAACUAA	GAACUAC
Homo sapiens	Hs	RBM45	129831	RBM45	AGACAGA	AGACGAC	AGGACAG	AGGACGA	GACAGAC	GACGACA	GACGACG	GACGGAC	GACUGAC	GGACGAC
Homo sapiens	Hs	RBM46	166863	RBM46	AAUCAAA	AAUCAAG	AAUCAGA	AAUGAAU	AAUGAUU	AGAAUCA	AGAUCAA	AGAUGAA	AUGAUUA	GAAUCAA
Homo sapiens	Hs	RBM4	5936	RBM4	CGCGCGG	CGCGCGU	CGCGGCG	CGGCGGG	CGGGCGG	GCGCGCG	GCGCGGG	GCGCGUG	GCGGCGG	UGCGCGG
Homo sapiens	Hs	RBM5	10181	RBM5	AAGGGAA	ACGAAGG	CAAGGAG	CAGGGAG	CGAAGGA	GAAGGAA	GAAGGAG	GAGGGUA	GGAAGGA	GGGAAGG
Homo sapiens	Hs	RBM6	10180	RBM6	AAAUCCA	AAUCCAA	AAUCCAG	AUCCAAG	AUCCAGA	AUCCAGG	AUUCCAG	CAUCCAG	CUAUCCA	UCAUCCA
Homo sapiens	Hs	RBM8A	9939	RBM8A	ACGCGCG	AGUGCGC	CGCGCGC	CGCGCGG	CGCGCUG	CGCGGCG	GCGCGCG	GUCGCCG	GUGCGCG	UGCGCGC
Homo sapiens	Hs	RBMS1	5937	RBMS1	AUAUACA	AUAUACG	AUAUAGC	AUAUAGG	GAUAUAG	UAUAACC	UAUACAC	UAUAGCC	UAUAUAC	UAUAUAG
Homo sapiens	Hs	RBMS3	27303	RBMS3	AAUAUAU	ACAUAUA	ACUAUAU	AUAUAGC	AUAUAUA	CAUAUAU	UAUAAUC	UAUAGCC	UAUAUAC	UAUAUAG
Homo sapiens	Hs	SAMD4A	23034	SAMD4A	CGCGGGC	GCAGGAC	GCGGGCA	GCUGGAC	GCUGGCC	GCUGGGC	GCUGGUC	GGCUGGA	GGGCUGG	UGCGGGC
Homo sapiens	Hs	SART3	9733	SART3	AAAAAAC	AAAAACA	AAAAAGA	AAAAAUG	ACAAAAA	AGAAAAA	AGAAAAC	AGAAAAU	GAAAAAA	GAAAAAC
Homo sapiens	Hs	SFPQ	6421	SFPQ	AGAGUAA	AGGUAAU	AGUAGUG	GGUGGUU	GUAAUGG	GUAGUGU	GUGGUUU	UGGGUUU	UGUUGGU	UUGGGUU
Homo sapiens	Hs	SNRNP70	6625	SNRNP70	AAUCAAG	AGAUCAA	AUCAAGA	AUCAAGC	AUUCAAG	GAUCAAA	GAUCAAG	GUUCAAG	UCAAGCG	UUCAAGG
Homo sapiens	Hs	SNRPA	6626	SNRPA	AAGCACA	AUGCACA	AUUGCAC	UAGCACA	UGCACAA	UGCACAG	UGCACGG	UUGCACA	UUGCACG	UUUGCAC
Homo sapiens	Hs	SRSF10	10772	SRSF10	AAAGGGG	AGAGAAA	AGAGAAC	AGAGAAG	AGAGAAU	AGAGACA	AGAGACC	AGAGAGA	AGAGAGG	GAGAAAG
Homo sapiens	Hs	SRSF1	6426	SRSF1	AGGAGGA	CGGAGGA	GAGGAGC	GGACGGG	GGAGGAC	GGAGGAG	GGAGGGA	GGAUGGA	GGGGAGC	UGGAGGA
Homo sapiens	Hs	SRSF2	6427	SRSF2	AGGAGAA	AGGAGAG	AGGAGAU	AGGAGUA	AGGAGUG	GGAGAAG	GGAGAUG	GGAGGUG	GGAGUGA	GGUGAGA
Homo sapiens	Hs	SRSF7	6432	SRSF7	AACGACG	ACGACGA	ACGACGG	AGACGAC	CGACGAC	CGACGAG	CGACGGA	CGACGGG	GACGACA	GACGACG
Homo sapiens	Hs	SRSF9	8683	SRSF9	AGGACAA	AGGACAG	AGGAGCA	GAGGAGC	GGACGGA	GGAGGAC	GGAUGGA	GGGAGCC	GGGGAGC	UGGAGGA
Homo sapiens	Hs	TARDBP	23435	TARDBP	AGAAUGA	AGUAUGA	AUGAAUG	AUGGAUG	GAAUGAA	GAAUGAG	GAAUGAU	GAAUGGA	GAAUGUG	GGAAUGA
Homo sapiens	Hs	TIA1	7072	TIA1	ACUUUUU	AUUUUUC	CAUUUUU	CUUUUUU	UUAUUUU	UUUUUCG	UUUUUGC	UUUUUUC	UUUUUUG	UUUUUUU
Homo sapiens	Hs	U2AF2	11338	U2AF2	AUUUUUC	AUUUUUU	CUUUUUC	CUUUUUU	UUUUCCC	UUUUCCU	UUUUUCC	UUUUUCU	UUUUUUC	UUUUUUU
Homo sapiens	Hs	YBX1	4904	YBX1	AACAACA	AACACCA	AACAUCA	AACAUCC	AACAUCG	AACAUCU	ACCAUCA	GAACAUC	UAACAUC	UACCAUC
Homo sapiens	Hs	YBX2	51087	YBX2	AAACAAC	AACAACA	AACAACG	AACAACU	AACAUCA	AACAUCG	AACAUCU	GAACAAC	GAACAUC	GGGGAGC
Homo sapiens	Hs	ZC3H10	84872	ZC3H10	AGCGCGA	CAGCGCG	CGCAGCG	GCAAGCG	GCAGCGA	GCAGCGC	GCGAGCG	GCGCAGC	GCGCGAA	GCGCGCG
Homo sapiens	Hs	ZC3H14	79882	ZC3H14	GUUGUUU	UUAUUUU	UUGGUUU	UUUAGUU	UUUAUUU	UUUCUUU	UUUGGUU	UUUGUUU	UUUUGUU	UUUUUGU
Homo sapiens	Hs	ZCRB1	85437	ZCRB1	AAUUAAG	ACUUAAG	ACUUAAU	AUUAAUG	GAAUUAA	GACUUAA	GAUUUAA	GGAUUAA	GUAUUAA	GUUUAAG
Homo sapiens	Hs	ZNF638	27332	ZNF638	CGUUCGU	GUGGUUU	GUGUUCG	GUGUUGU	GUUCGUG	GUUCGUU	GUUUGGU	UGUUCGU	UGUUCUG	UGUUGGU
Mus musculus	Mm	KHDRBS1	20218	KHDRBS1	AGAUAAA	AUAAAAG	GAUAAAA	UAAAAAG	UAAAACG	UAAAAGA	UAAAAGC	UAAAAGG	UAAUAGG	UUAAAAG
Mus musculus	Mm	PCBP1	23983	PCBP1	AAACCCU	AACCCUU	AUUUCCC	CCAAUCC	CCUUACC	CCUUUCC	CUUUCCC	CUUUCCU	UUUCCCA	UUUCCCU
Mus musculus	Mm	PCBP3	59093	PCBP3	AAACCCU	AACCCUU	AUUUCCC	CCUUUCC	CUUUCCC	CUUUCCU	CUUUUCC	UUUCCCU	UUUUCCC	UUUUCCU
Mus musculus	Mm	RBM38	56190	RBM38	GGGGGGG	GGUGUGU	GUGGUGU	GUGUGCU	GUGUGGU	GUGUGUG	UGGUGUG	UGUGUGC	UGUGUGG	UGUGUGU
Tetraodon nigroviridis	Tn	HNRNPAB	N/A	HNRNPAB	AGAUAGA	AGGAUAG	AGUAUAG	AUAGAUA	GAUAGAA	GAUAGAU	UAGAUAG	UAGGUAG	UAGUAUA	UAGUUAG
Tetraodon nigroviridis	Tn	Rbm24	N/A	RBM24	AGAGUGU	AGUGUGA	GAGUGAA	GAGUGUG	GAGUGUU	GUGUGGA	GUGUGUG	UGUGUGA	UGUGUGG	UGUGUGU
Xenopus tropicalis	Xt	Hnrnpr	734078	HNRNPR	AAAAAAC	AAAAAAG	AAAAACG	AAAAAGC	AAAAGCA	AAAUUAG	CAAAAAA	CAAAAAG	CAAAAUU	GCAAAAA
Xenopus tropicalis	Xt	Rbm42	493283	RBM42	AACUACA	AACUACG	ACUACAG	ACUACGA	ACUACUA	CAACUAC	CCAACUA	CUACUAC	GAACUAC	GGAACUA
Xenopus tropicalis	Xt	Rbm47	100216039	RBM47	AGAUCAA	AGAUGAA	AGAUGAU	AUGAUCA	AUGAUUA	GAUGAAA	GAUGAAC	GAUGAUA	GAUGAUU	UGAUUAC
Xenopus tropicalis	Xt	Syncrip	100144726	SYNCRIP	AAAAAAG	AAAAAGC	AAAAGCA	AAAUUAG	ACCAAAA	CAAAAAG	CAAAAUU	CAAAUUA	CAAAUUU	GCAAAAA
