# Supplementary material for: Precise temporal regulation of alternative splicing during neural development
Source: Nat Commun. 2018 Jun 6;9:2189. doi: 10.1038/s41467-018-04559-0 (PMC5989265; doi:10.1038/s41467-018-04559-0)
Supplement: Supplementary file 14 — Supplementary Data 12 [file 41467_2018_4559_MOESM14_ESM.xlsx]

## Sheet: Dataset S12
Supplementary Dataset 12: List of features for random forest analysis and their importance.
#	Group	Feature	M1+ Mean Decrease Gini	M1+ rank	M1- Mean Decrease Gini	M1- rank	M2+ Mean Decrease Gini	M2+ rank	M2- Mean Decrease Gini	M2- rank
1	len_log	log_len_UE	0.403792	41	0.273629	43	0.31909	81	0.37427	30
2	len_log	log_len_E	0.487482	32	0.159595	112	2.7699	12	0.360384	34
3	len_log	log_len_DE	0.55603	28	0.232729	52	0.362759	71	0.177467	100
4	len_log	log_len_UI	0.196042	150	0.307147	38	0.419529	48	0.160962	116
5	len_log	log_len_DI	0.411189	38	0.169022	101	0.405497	55	0.199298	75
6	ss	ss3	0.258285	92	0.237333	48	0.41378	52	0.395318	29
7	ss	ss5	0.310412	61	0.216849	62	0.42719	47	0.176874	101
8	NMD	NMD_pool	0.328845	52	0.337443	33	2.28278	15	0.181952	90
9	cons	phylop_intron	3.57727	9	4.78899	5	3.29657	9	3.20689	6
10	cons	phylop_wobble	6.39895	7	4.30968	7	34.4409	1	3.11186	7
11	general_reg_elem_exon	EIE_E	0.409612	39	0.191497	82	0.476849	40	0.228491	63
12	general_reg_elem_exon	IIE_E	0.306452	66	0.211743	65	0.417795	49	0.310374	37
13	general_reg_elem_exon	ESS6.2_E	0.179588	176	0.144894	134	0.384811	63	0.129811	165
14	general_reg_elem_exon	ESS6.3_E	0.158867	203	0.0851045	301	0.180364	210	0.051714	391
15	general_reg_elem_exon	PESE262_E	0.317611	57	0.197053	77	0.397807	56	0.147385	129
16	general_reg_elem_exon	PESS262_E	0.241792	108	0.125327	174	0.332997	74	0.0631522	334
17	general_reg_elem_exon	RescueESE_E	0.2632	89	0.160338	111	0.140973	278	0.206213	67
18	general_reg_elem_intron	EIE_UI200	0.308546	63	0.164065	106	0.32646	78	0.129008	166
19	general_reg_elem_intron	EIE_DI200	0.231155	113	0.136507	148	0.393909	61	0.330781	36
20	general_reg_elem_intron	IIE_UI200	0.252797	98	0.199885	75	0.324456	79	0.166551	111
21	general_reg_elem_intron	IIE_DI200	0.243106	106	0.114802	204	0.266365	107	0.131216	163
22	general_reg_elem_intron	ESS6.2_UI200	0.168128	187	0.117838	195	0.193179	191	0.14347	139
23	general_reg_elem_intron	ESS6.2_DI200	0.187919	162	0.120983	186	0.25291	127	0.126269	170
24	general_reg_elem_intron	ESS6.3_UI200	0.123079	276	0.112893	211	0.140466	279	0.05943	352
25	general_reg_elem_intron	ESS6.3_DI200	0.166954	189	0.138801	139	0.217247	159	0.124464	177
26	general_reg_elem_intron	PESE262_UI200	0.184548	166	0.0904056	278	0.220502	154	0.0788703	294
27	general_reg_elem_intron	PESE262_DI200	0.205187	138	0.112368	212	0.277512	99	0.109957	206
28	general_reg_elem_intron	PESS262_UI200	0.252972	96	0.115728	199	0.17094	222	0.193242	79
29	general_reg_elem_intron	PESS262_DI200	0.124346	273	0.181733	91	0.0979206	403	0.0802108	288
30	general_reg_elem_intron	RescueESE_UI200	0.221541	121	0.233412	49	0.28025	96	0.178184	99
31	general_reg_elem_intron	RescueESE_DI200	0.320173	55	0.168018	102	0.383516	64	0.102256	219
32	seqCount_intron	di5.200.A	0.302433	68	0.106149	228	0.203692	170	0.105995	211
33	seqCount_intron	di5.200.AA	0.155573	210	0.093691	272	0.229941	144	0.13268	158
34	seqCount_intron	di5.200.AAA	0.115039	290	0.0789252	322	0.130983	301	0.045247	430
35	seqCount_intron	di5.200.AAC	0.101557	324	0.086173	295	0.0925896	424	0.0372583	494
36	seqCount_intron	di5.200.AAG	0.121002	279	0.137939	142	0.169337	229	0.0946215	240
37	seqCount_intron	di5.200.AAT	0.0656166	453	0.0670698	368	0.0972925	407	0.0811857	286
38	seqCount_intron	di5.200.AC	0.188707	160	0.155412	118	0.220196	155	0.126249	171
39	seqCount_intron	di5.200.ACA	0.0836049	377	0.106937	227	0.161947	245	0.0702101	314
40	seqCount_intron	di5.200.ACC	0.110657	296	0.177712	94	0.120979	326	0.0669852	320
41	seqCount_intron	di5.200.ACG	0.0363094	698	0.0460457	461	0.0644251	541	0.0264692	615
42	seqCount_intron	di5.200.ACT	0.252846	97	0.148784	126	0.104315	379	0.052942	383
43	seqCount_intron	di5.200.AG	0.191656	156	0.233213	51	0.388987	62	0.0997159	228
44	seqCount_intron	di5.200.AGA	0.196303	149	0.0740668	335	0.180417	209	0.0436115	444
45	seqCount_intron	di5.200.AGC	0.0815101	386	0.0882368	287	0.122589	324	0.0616571	342
46	seqCount_intron	di5.200.AGG	0.176246	178	0.100487	244	0.182851	204	0.116743	191
47	seqCount_intron	di5.200.AGT	0.105306	313	0.105291	232	0.201771	177	0.0953476	237
48	seqCount_intron	di5.200.AT	0.13545	250	0.0747027	333	0.229234	146	0.0848576	270
49	seqCount_intron	di5.200.ATA	0.126961	266	0.0763191	329	0.103125	385	0.0819046	281
50	seqCount_intron	di5.200.ATC	0.0874327	366	0.0956027	266	0.175207	218	0.0460031	425
51	seqCount_intron	di5.200.ATG	0.1369	246	0.103926	235	0.12941	306	0.0477024	416
52	seqCount_intron	di5.200.ATT	0.0696992	434	0.106145	229	0.161047	248	0.0870066	264
53	seqCount_intron	di5.200.C	0.242085	107	0.131665	159	0.23551	139	0.110936	204
54	seqCount_intron	di5.200.CA	0.138783	240	0.121052	185	0.202627	174	0.121998	183
55	seqCount_intron	di5.200.CAA	0.125898	269	0.0587415	403	0.0891365	436	0.069523	315
56	seqCount_intron	di5.200.CAC	0.184854	165	0.136555	147	0.16068	250	0.0512752	393
57	seqCount_intron	di5.200.CAG	0.107474	307	0.0703353	350	0.162982	243	0.0745394	305
58	seqCount_intron	di5.200.CAT	0.0989793	332	0.204512	74	0.308297	85	0.0773756	298
59	seqCount_intron	di5.200.CC	0.240746	109	0.16208	110	0.165433	238	0.116268	193
60	seqCount_intron	di5.200.CCA	0.183824	168	0.133389	155	0.0843537	455	0.169898	107
61	seqCount_intron	di5.200.CCC	0.175545	179	0.0792255	321	0.156389	258	0.0672495	319
62	seqCount_intron	di5.200.CCG	0.0717975	424	0.0600656	395	0.0851626	451	0.22866	62
63	seqCount_intron	di5.200.CCT	0.158378	205	0.0966695	260	0.104088	381	0.0665185	321
64	seqCount_intron	di5.200.CG	0.133007	253	0.0443964	471	0.0851696	450	0.110959	203
65	seqCount_intron	di5.200.CGA	0.0605328	478	0.0394091	517	0.0576358	589	0.0224421	688
66	seqCount_intron	di5.200.CGC	0.0798517	395	0.0186265	832	0.0522587	637	0.0848224	271
67	seqCount_intron	di5.200.CGG	0.0790563	398	0.0383118	531	0.0585322	583	0.0361807	506
68	seqCount_intron	di5.200.CGT	0.0641672	458	0.0389574	522	0.100141	391	0.0586595	357
69	seqCount_intron	di5.200.CT	0.191789	155	0.107196	225	0.201895	176	0.148844	126
70	seqCount_intron	di5.200.CTA	0.0927736	350	0.0645227	375	0.0735493	497	0.0484694	412
71	seqCount_intron	di5.200.CTC	0.120692	282	0.0933618	274	0.144122	273	0.0987466	230
72	seqCount_intron	di5.200.CTG	0.117387	288	0.0659152	370	0.123919	320	0.110435	205
73	seqCount_intron	di5.200.CTT	0.123074	277	0.0776723	328	0.185535	199	0.0488823	407
74	seqCount_intron	di5.200.G	0.170792	185	0.129348	163	0.223464	151	0.119698	186
75	seqCount_intron	di5.200.GA	0.276527	83	0.127753	167	0.396717	58	0.104935	213
76	seqCount_intron	di5.200.GAA	0.100659	325	0.0982517	254	0.13715	292	0.0724246	307
77	seqCount_intron	di5.200.GAC	0.0969632	342	0.0571083	414	0.0835577	459	0.0640926	329
78	seqCount_intron	di5.200.GAG	0.11309	293	0.0994564	250	0.168797	230	0.0970029	232
79	seqCount_intron	di5.200.GAT	0.0858867	371	0.0881144	289	0.0929494	421	0.0186356	753
80	seqCount_intron	di5.200.GC	0.258928	91	0.117405	196	0.264692	109	0.0791938	292
81	seqCount_intron	di5.200.GCA	0.094424	347	0.0587165	405	0.264302	110	0.0626868	337
82	seqCount_intron	di5.200.GCC	0.1187	286	0.0678939	366	0.172229	221	0.112883	198
83	seqCount_intron	di5.200.GCG	0.0433495	617	0.0472062	456	0.0660447	534	0.0260205	623
84	seqCount_intron	di5.200.GCT	0.213916	129	0.0813989	314	0.135544	294	0.0929562	243
85	seqCount_intron	di5.200.GG	0.163689	194	0.126316	171	0.210856	163	0.112163	201
86	seqCount_intron	di5.200.GGA	0.123431	274	0.141849	138	0.267144	106	0.0518484	389
87	seqCount_intron	di5.200.GGC	0.0767697	410	0.0839805	305	0.152786	259	0.100848	222
88	seqCount_intron	di5.200.GGG	0.173712	181	0.117273	197	0.112982	353	0.113453	197
89	seqCount_intron	di5.200.GGT	0.0984762	335	0.0587363	404	0.127803	310	0.0769458	300
90	seqCount_intron	di5.200.GT	0.298028	71	0.0957143	265	0.198828	183	0.0970596	231
91	seqCount_intron	di5.200.GTA	0.292361	73	0.126209	172	0.135491	295	0.0313358	556
92	seqCount_intron	di5.200.GTC	0.141982	237	0.0784046	325	0.0850155	453	0.0506685	397
93	seqCount_intron	di5.200.GTG	0.145111	228	0.109517	219	0.151597	263	0.0912188	245
94	seqCount_intron	di5.200.GTT	0.101732	322	0.0574862	411	0.0794853	476	0.0826647	275
95	seqCount_intron	di5.200.T	0.161004	199	0.0824043	312	0.179376	211	0.122968	181
96	seqCount_intron	di5.200.TA	0.2342	111	0.0910944	277	0.0904714	432	0.140023	144
97	seqCount_intron	di5.200.TAA	0.138741	241	0.0730859	339	0.115928	346	0.0590372	356
98	seqCount_intron	di5.200.TAC	0.104067	316	0.0899268	280	0.0934518	418	0.0326092	540
99	seqCount_intron	di5.200.TAG	0.193003	154	0.0532057	424	0.0969523	408	0.0318853	548
100	seqCount_intron	di5.200.TAT	0.155788	208	0.0699115	353	0.118625	336	0.181644	92
101	seqCount_intron	di5.200.TC	0.176725	177	0.1151	202	0.147514	267	0.0756913	302
102	seqCount_intron	di5.200.TCA	0.14322	233	0.0954363	267	0.169451	228	0.0572436	363
103	seqCount_intron	di5.200.TCC	0.130398	259	0.110134	217	0.161348	247	0.072702	306
104	seqCount_intron	di5.200.TCG	0.0549783	511	0.0313587	623	0.0470678	671	0.0161362	798
105	seqCount_intron	di5.200.TCT	0.165856	192	0.0866755	291	0.232833	143	0.125271	175
106	seqCount_intron	di5.200.TG	0.300791	69	0.0607882	388	0.202784	172	0.128884	167
107	seqCount_intron	di5.200.TGA	0.155922	207	0.127089	170	0.166356	234	0.0623929	341
108	seqCount_intron	di5.200.TGC	0.145207	227	0.0895562	281	0.246106	133	0.147969	128
109	seqCount_intron	di5.200.TGG	0.207224	134	0.055326	418	0.139974	280	0.104396	215
110	seqCount_intron	di5.200.TGT	0.182181	173	0.095903	263	0.165797	236	0.124439	178
111	seqCount_intron	di5.200.TT	0.142303	235	0.100607	243	0.163112	242	0.111033	202
112	seqCount_intron	di5.200.TTA	0.119871	283	0.101314	240	0.138257	285	0.0624979	339
113	seqCount_intron	di5.200.TTC	0.116383	289	0.081406	313	0.119596	331	0.0950996	239
114	seqCount_intron	di5.200.TTG	0.0989907	331	0.0652211	372	0.218747	158	0.117958	190
115	seqCount_intron	di5.200.TTT	0.157468	206	0.0696121	356	0.131996	300	0.0818118	283
116	seqCount_intron	ui3.200.A	0.278233	81	0.14309	135	0.253139	126	0.128841	168
117	seqCount_intron	ui3.200.AA	0.153808	212	0.108855	220	0.142873	277	0.130081	164
118	seqCount_intron	ui3.200.AAA	0.153052	214	0.0700437	351	0.166717	233	0.0382772	488
119	seqCount_intron	ui3.200.AAC	0.0682056	442	0.0827786	311	0.125812	315	0.0330902	534
120	seqCount_intron	ui3.200.AAG	0.0817388	384	0.193366	79	0.056454	598	0.107847	210
121	seqCount_intron	ui3.200.AAT	0.0866703	368	0.0352829	567	0.0815112	468	0.10983	207
122	seqCount_intron	ui3.200.AC	0.152304	216	0.131147	161	0.20272	173	0.0933771	242
123	seqCount_intron	ui3.200.ACA	0.13735	243	0.084174	304	0.111211	359	0.0851534	267
124	seqCount_intron	ui3.200.ACC	0.0914773	354	0.0797382	317	0.118771	334	0.0818493	282
125	seqCount_intron	ui3.200.ACG	0.0352808	718	0.0614209	383	0.0930271	420	0.0363988	502
126	seqCount_intron	ui3.200.ACT	0.108621	303	0.0391707	519	0.260665	114	0.0592262	353
127	seqCount_intron	ui3.200.AG	0.28941	74	0.427793	25	0.448859	43	1.01405	13
128	seqCount_intron	ui3.200.AGA	0.219387	123	0.184248	88	0.147253	268	0.233758	59
129	seqCount_intron	ui3.200.AGC	0.105564	312	0.127522	168	0.0923341	425	0.13163	162
130	seqCount_intron	ui3.200.AGG	0.0805088	392	0.180702	92	0.143337	275	0.12613	172
131	seqCount_intron	ui3.200.AGT	0.132229	255	0.0746598	334	0.187663	196	0.521545	25
132	seqCount_intron	ui3.200.AT	0.152863	215	0.162167	109	0.25513	123	0.146386	133
133	seqCount_intron	ui3.200.ATA	0.106425	310	0.0677524	367	0.137255	290	0.0414858	460
134	seqCount_intron	ui3.200.ATC	0.150394	220	0.162218	108	0.139012	282	0.124666	176
135	seqCount_intron	ui3.200.ATG	0.113136	292	0.0838996	307	0.138286	284	0.0879672	259
136	seqCount_intron	ui3.200.ATT	0.0919479	352	0.133793	154	0.18651	197	0.181891	91
137	seqCount_intron	ui3.200.C	0.202934	140	0.0966445	261	0.26298	112	0.195948	77
138	seqCount_intron	ui3.200.CA	0.150778	218	0.115431	200	0.274468	102	0.152715	125
139	seqCount_intron	ui3.200.CAA	0.082794	381	0.0783719	326	0.11806	338	0.0388818	480
140	seqCount_intron	ui3.200.CAC	0.106677	309	0.142854	136	0.0811959	472	0.101055	221
141	seqCount_intron	ui3.200.CAG	0.134992	252	0.146078	132	0.164473	240	0.123864	179
142	seqCount_intron	ui3.200.CAT	0.101686	323	0.113981	207	0.259787	116	0.673926	21
143	seqCount_intron	ui3.200.CC	0.145249	226	0.103997	234	0.205337	168	0.250784	52
144	seqCount_intron	ui3.200.CCA	0.186861	163	0.0972109	257	0.144176	272	0.100581	225
145	seqCount_intron	ui3.200.CCC	0.114415	291	0.0718673	347	0.156798	256	0.335177	35
146	seqCount_intron	ui3.200.CCG	0.0527703	526	0.0605626	393	0.0580862	586	0.0255422	629
147	seqCount_intron	ui3.200.CCT	0.183223	170	0.0549586	420	0.139465	281	0.139494	145
148	seqCount_intron	ui3.200.CG	0.10971	300	0.121907	183	0.117593	339	0.0572192	364
149	seqCount_intron	ui3.200.CGA	0.0382076	680	0.0611691	386	0.0751881	491	0.0440496	437
150	seqCount_intron	ui3.200.CGC	0.132505	254	0.0514139	430	0.0675294	524	0.0553656	373
151	seqCount_intron	ui3.200.CGG	0.0795092	397	0.0515728	429	0.0991028	395	0.0435793	445
152	seqCount_intron	ui3.200.CGT	0.0445464	607	0.0611522	387	0.122531	325	0.0395671	473
153	seqCount_intron	ui3.200.CT	0.220147	122	0.13657	146	0.311131	83	0.084536	272
154	seqCount_intron	ui3.200.CTA	0.086073	370	0.0855654	299	0.113792	352	0.0951446	238
155	seqCount_intron	ui3.200.CTC	0.22742	117	0.0881981	288	0.143328	276	0.126839	169
156	seqCount_intron	ui3.200.CTG	0.110021	297	0.146265	131	0.101793	387	0.0604203	348
157	seqCount_intron	ui3.200.CTT	0.162356	195	0.0748464	332	0.1699	224	0.0824408	276
158	seqCount_intron	ui3.200.G	0.143322	231	0.191378	83	0.294448	88	0.192972	80
159	seqCount_intron	ui3.200.GA	0.367178	46	0.312662	36	0.376691	66	0.582826	23
160	seqCount_intron	ui3.200.GAA	0.135646	249	0.0354154	565	0.125744	316	0.088591	258
161	seqCount_intron	ui3.200.GAC	0.106726	308	0.0831949	309	0.109521	364	0.0864956	265
162	seqCount_intron	ui3.200.GAG	0.0933417	349	0.209171	66	0.17878	213	0.0940777	241
163	seqCount_intron	ui3.200.GAT	0.229717	115	0.124823	175	0.0951554	416	0.104909	214
164	seqCount_intron	ui3.200.GC	0.182137	174	0.099458	249	0.215751	160	0.135223	154
165	seqCount_intron	ui3.200.GCA	0.188378	161	0.0686714	364	0.110545	362	0.136264	152
166	seqCount_intron	ui3.200.GCC	0.0956844	344	0.0576721	410	0.110388	363	0.0630298	335
167	seqCount_intron	ui3.200.GCG	0.0771794	406	0.0454303	464	0.0732197	500	0.0235369	664
168	seqCount_intron	ui3.200.GCT	0.126173	268	0.0998449	246	0.103607	383	0.0964405	233
169	seqCount_intron	ui3.200.GG	0.222318	120	0.328266	35	0.224395	150	0.153289	124
170	seqCount_intron	ui3.200.GGA	0.065653	452	0.170327	99	0.127518	312	0.0651322	328
171	seqCount_intron	ui3.200.GGC	0.136664	247	0.132764	158	0.227287	148	0.070438	313
172	seqCount_intron	ui3.200.GGG	0.131441	257	0.163926	107	0.0551661	615	0.0712983	312
173	seqCount_intron	ui3.200.GGT	0.150948	217	0.0891068	282	0.136275	293	0.08327	273
174	seqCount_intron	ui3.200.GT	0.207224	133	0.0613388	385	0.219014	156	0.206938	66
175	seqCount_intron	ui3.200.GTA	0.0888778	360	0.0718311	348	0.175161	219	0.120551	185
176	seqCount_intron	ui3.200.GTC	0.129403	261	0.0959095	262	0.11582	347	0.0863211	266
177	seqCount_intron	ui3.200.GTG	0.136416	248	0.0809477	315	0.168669	232	0.179957	94
178	seqCount_intron	ui3.200.GTT	0.12888	263	0.127976	166	0.19843	185	0.0957946	235
179	seqCount_intron	ui3.200.T	0.194263	153	0.125796	173	0.406071	54	0.297064	43
180	seqCount_intron	ui3.200.TA	0.158819	204	0.0983442	253	0.17559	217	0.080054	290
181	seqCount_intron	ui3.200.TAA	0.0626697	468	0.0592361	400	0.124956	318	0.0510277	395
182	seqCount_intron	ui3.200.TAC	0.198014	147	0.10541	231	0.0855891	447	0.0823525	278
183	seqCount_intron	ui3.200.TAG	0.126705	267	0.0721878	343	0.117447	340	0.125988	173
184	seqCount_intron	ui3.200.TAT	0.0826027	382	0.102391	239	0.151612	262	0.0486649	409
185	seqCount_intron	ui3.200.TC	0.278292	80	0.208212	67	0.262415	113	0.100126	226
186	seqCount_intron	ui3.200.TCA	0.128299	264	0.172773	97	0.181552	207	0.0955658	236
187	seqCount_intron	ui3.200.TCC	0.199468	144	0.0447099	466	0.133509	298	0.0874189	262
188	seqCount_intron	ui3.200.TCG	0.120737	281	0.187836	86	0.0458914	681	0.0289487	585
189	seqCount_intron	ui3.200.TCT	0.186227	164	0.206221	71	0.25695	120	0.170515	106
190	seqCount_intron	ui3.200.TG	0.202386	141	0.1649	105	0.189906	194	0.188583	85
191	seqCount_intron	ui3.200.TGA	0.139835	239	0.0930503	275	0.177168	215	0.0770368	299
192	seqCount_intron	ui3.200.TGC	0.16047	200	0.0831474	310	0.118945	333	0.11929	188
193	seqCount_intron	ui3.200.TGG	0.142107	236	0.18986	85	0.116373	344	0.0788906	293
194	seqCount_intron	ui3.200.TGT	0.0982297	336	0.157069	116	0.169639	227	0.0819414	280
195	seqCount_intron	ui3.200.TT	0.159622	201	0.14607	133	0.229892	145	0.265782	48
196	seqCount_intron	ui3.200.TTA	0.0667193	449	0.088417	286	0.120589	327	0.0518934	388
197	seqCount_intron	ui3.200.TTC	0.164684	193	0.212055	64	0.289621	89	0.139421	146
198	seqCount_intron	ui3.200.TTG	0.217532	125	0.113687	208	0.198743	184	0.0909505	247
199	seqCount_intron	ui3.200.TTT	0.140195	238	0.150747	125	0.185868	198	0.188937	84
200	seqCount_exon	exon.A	0.336407	51	0.157409	115	0.413999	51	0.20449	69
201	seqCount_exon	exon.AA	0.181533	175	0.170076	100	0.239606	135	0.167914	109
202	seqCount_exon	exon.AAA	0.295914	72	0.148221	128	0.165971	235	0.135077	155
203	seqCount_exon	exon.AAC	0.247579	104	0.183501	89	0.195308	189	0.100593	224
204	seqCount_exon	exon.AAG	0.17327	182	0.151229	124	0.205948	167	0.15759	119
205	seqCount_exon	exon.AAT	0.129045	262	0.0985783	251	0.228413	147	0.134292	156
206	seqCount_exon	exon.AC	0.248491	102	0.243923	47	0.249033	131	0.178562	98
207	seqCount_exon	exon.ACA	0.197613	148	0.123491	177	0.211177	162	0.113803	196
208	seqCount_exon	exon.ACC	0.15575	209	0.191751	81	0.396858	57	0.15368	123
209	seqCount_exon	exon.ACG	0.310637	60	0.0686197	365	0.168683	231	0.136498	151
210	seqCount_exon	exon.ACT	0.337625	50	0.212732	63	0.327127	77	0.133533	157
211	seqCount_exon	exon.AG	0.218415	124	0.206991	70	0.196135	187	0.232552	60
212	seqCount_exon	exon.AGA	0.212774	130	0.122939	181	0.128254	307	0.158633	118
213	seqCount_exon	exon.AGC	0.530513	30	0.192712	80	0.145693	270	0.140838	142
214	seqCount_exon	exon.AGG	0.244577	105	0.223808	57	0.246619	132	0.105887	212
215	seqCount_exon	exon.AGT	0.183944	167	0.0971161	258	0.316823	82	0.165548	113
216	seqCount_exon	exon.AT	0.304431	67	0.102394	238	0.332802	75	0.237931	56
217	seqCount_exon	exon.ATA	0.124817	272	0.154428	120	0.170704	223	0.237175	57
218	seqCount_exon	exon.ATC	0.287583	75	0.102751	237	0.220946	153	0.146036	135
219	seqCount_exon	exon.ATG	0.269817	87	0.186579	87	0.429591	46	0.146134	134
220	seqCount_exon	exon.ATT	0.127853	265	0.0857383	297	0.238463	136	0.0828713	274
221	seqCount_exon	exon.C	0.307461	65	0.13752	143	0.183009	203	0.198154	76
222	seqCount_exon	exon.CA	0.222575	119	0.158246	113	0.283753	92	0.304288	40
223	seqCount_exon	exon.CAA	0.281973	78	0.112288	214	0.365865	70	0.144316	138
224	seqCount_exon	exon.CAC	0.155545	211	0.197024	78	0.159864	253	0.305045	39
225	seqCount_exon	exon.CAG	0.247795	103	0.127491	169	0.240151	134	0.185533	87
226	seqCount_exon	exon.CAT	0.299611	70	0.132979	157	0.234273	141	0.245324	54
227	seqCount_exon	exon.CC	0.314015	59	0.222309	58	0.2954	87	0.195336	78
228	seqCount_exon	exon.CCA	0.161351	198	0.173396	96	0.624775	28	0.167811	110
229	seqCount_exon	exon.CCC	0.271208	86	0.183088	90	0.395207	60	0.179486	95
230	seqCount_exon	exon.CCG	0.143154	234	0.042438	486	0.202963	171	0.182778	89
231	seqCount_exon	exon.CCT	0.227984	116	0.136223	149	0.255545	121	0.132078	160
232	seqCount_exon	exon.CG	0.195056	152	0.136892	144	0.289104	90	0.261702	50
233	seqCount_exon	exon.CGA	0.404331	40	0.112362	213	0.270699	105	0.0849163	269
234	seqCount_exon	exon.CGC	0.100475	326	0.059984	397	0.100011	392	0.512804	26
235	seqCount_exon	exon.CGG	0.473472	34	0.136104	150	0.226721	149	0.0998166	227
236	seqCount_exon	exon.CGT	0.070705	427	0.0792477	320	0.1059	372	0.201569	72
237	seqCount_exon	exon.CT	0.226278	118	0.233297	50	0.78338	26	0.542551	24
238	seqCount_exon	exon.CTA	0.200132	143	0.104493	233	0.161569	246	0.142008	140
239	seqCount_exon	exon.CTC	0.195801	151	0.115241	201	0.259532	117	0.16246	115
240	seqCount_exon	exon.CTG	0.231116	114	0.271019	45	0.323752	80	0.239387	55
241	seqCount_exon	exon.CTT	0.198416	145	0.157447	114	0.34633	73	0.200283	74
242	seqCount_exon	exon.G	0.278166	82	0.155666	117	0.460954	41	0.192231	82
243	seqCount_exon	exon.GA	0.474561	33	0.0754108	330	0.200832	179	0.166328	112
244	seqCount_exon	exon.GAA	0.149243	221	0.134012	152	0.272142	104	0.112356	200
245	seqCount_exon	exon.GAC	0.175	180	0.130851	162	0.236721	138	0.175432	103
246	seqCount_exon	exon.GAG	0.189225	159	0.118152	194	0.200744	180	0.121883	184
247	seqCount_exon	exon.GAT	0.167045	188	0.147116	130	0.253457	125	0.145144	137
248	seqCount_exon	exon.GC	0.310139	62	0.204744	73	0.369742	69	0.14872	127
249	seqCount_exon	exon.GCA	0.427392	36	0.368864	30	0.25011	130	0.228062	64
250	seqCount_exon	exon.GCC	0.387352	44	0.16731	103	0.185014	200	0.0991121	229
251	seqCount_exon	exon.GCG	0.0998083	328	0.068902	360	0.208247	165	0.0750677	304
252	seqCount_exon	exon.GCT	0.205811	137	0.230143	54	0.280743	94	0.181515	93
253	seqCount_exon	exon.GG	0.320143	56	0.174199	95	0.264743	108	0.163192	114
254	seqCount_exon	exon.GGA	0.215948	126	0.225105	55	0.202362	175	0.171289	105
255	seqCount_exon	exon.GGC	0.252646	99	0.1536	122	0.160074	252	0.169113	108
256	seqCount_exon	exon.GGG	0.279466	79	0.138342	141	0.123849	321	0.103119	216
257	seqCount_exon	exon.GGT	0.272614	85	0.123186	179	0.278699	97	0.0870316	263
258	seqCount_exon	exon.GT	0.260766	90	0.190573	84	0.45395	42	0.203151	71
259	seqCount_exon	exon.GTA	0.161356	197	0.094145	271	0.151999	261	0.122711	182
260	seqCount_exon	exon.GTC	0.189421	158	0.108176	222	0.276784	100	0.108123	209
261	seqCount_exon	exon.GTG	0.232524	112	0.123093	180	0.496687	36	0.204371	70
262	seqCount_exon	exon.GTT	0.143798	229	0.113637	209	0.192582	193	0.055471	371
263	seqCount_exon	exon.T	0.542533	29	0.207357	69	0.444362	45	0.262626	49
264	seqCount_exon	exon.TA	0.284707	77	0.109762	218	0.328861	76	0.272398	46
265	seqCount_exon	exon.TAA	0.19805	146	0.379774	28	0.169688	226	0.0902362	250
266	seqCount_exon	exon.TAC	0.143778	230	0.0697983	354	0.274007	103	0.155355	121
267	seqCount_exon	exon.TAG	0.13085	258	0.113159	210	0.111333	358	0.080057	289
268	seqCount_exon	exon.TAT	0.14669	224	0.136815	145	0.181123	208	0.172476	104
269	seqCount_exon	exon.TC	0.388188	43	0.282612	42	0.484406	38	0.1923	81
270	seqCount_exon	exon.TCA	0.166592	191	0.107069	226	0.237238	137	0.115557	195
271	seqCount_exon	exon.TCC	0.205824	136	0.147483	129	0.310452	84	0.119423	187
272	seqCount_exon	exon.TCG	0.124924	271	0.0574139	413	0.112217	354	0.0501708	400
273	seqCount_exon	exon.TCT	0.361003	48	0.151806	123	0.286678	91	0.363598	33
274	seqCount_exon	exon.TG	0.321159	54	0.224479	56	0.447365	44	0.146669	132
275	seqCount_exon	exon.TGA	0.315825	58	0.165232	104	0.251158	129	0.131688	161
276	seqCount_exon	exon.TGC	0.234422	110	0.1385	140	0.37352	67	0.118299	189
277	seqCount_exon	exon.TGG	0.365585	47	0.254773	46	0.193837	190	0.179424	96
278	seqCount_exon	exon.TGT	0.273979	84	0.0833221	308	0.39565	59	0.200842	73
279	seqCount_exon	exon.TT	0.390227	42	0.121107	184	0.232906	142	0.190062	83
280	seqCount_exon	exon.TTA	0.206643	135	0.11163	215	0.572724	33	0.116209	194
281	seqCount_exon	exon.TTC	0.374337	45	0.110626	216	0.163406	241	0.100847	223
282	seqCount_exon	exon.TTG	0.285187	76	0.0959023	264	0.14394	274	0.0891288	255
283	seqCount_exon	exon.TTT	0.204475	139	0.0885188	285	0.214347	161	0.138358	148
284	ray.raw.hsmm.intron	Hs_A1CF.ray.di5.count.raw	0.0240471	869	0.0154881	899	0.0257762	943	0.0108893	932
285	ray.raw.hsmm.intron	Hs_RBFOX1.ray.di5.count.raw	0.0359744	705	0.0150177	910	0.0548463	616	0.008501	1008
286	ray.raw.hsmm.intron	Hs_ANKHD1.ray.di5.count.raw	0.0133506	1065	0.00313548	1167	0.00736259	1186	0.00192	1164
287	ray.raw.hsmm.intron	Hs_BRUNOL4.ray.di5.count.raw	0.0337599	738	0.00763333	1074	0.0250712	955	0.020618	711
288	ray.raw.hsmm.intron	Hs_BRUNOL5.ray.di5.count.raw	0.0385983	676	0.0354529	564	0.0505915	645	0.0342295	521
289	ray.raw.hsmm.intron	Hs_BRUNOL6.ray.di5.count.raw	0.0477543	573	0.0194021	818	0.0639859	543	0.0241437	656
290	ray.raw.hsmm.intron	Hs_CNOT4.ray.di5.count.raw	0.0507939	544	0.0298783	643	0.0156603	1086	0.0107675	935
291	ray.raw.hsmm.intron	Hs_CPEB2.ray.di5.count.raw	0.0297901	785	0.025554	708	0.0277385	909	0.00514632	1087
292	ray.raw.hsmm.intron	Hs_CPEB4.ray.di5.count.raw	0.0218123	909	0.0389119	523	0.0173033	1062	0.0178301	765
293	ray.raw.hsmm.intron	Hs_DAZAP1.ray.di5.count.raw	0.0171459	1001	0.0224586	769	0.0719695	501	0.00764606	1025
294	ray.raw.hsmm.intron	Hs_ENOX1.ray.di5.count.raw	0.0222652	900	0.0244707	728	0.0119353	1147	0.0074881	1029
295	ray.raw.hsmm.intron	Hs_ESRP2.ray.di5.count.raw	0.0462389	589	0.0271424	681	0.0289799	895	0.0161748	797
296	ray.raw.hsmm.intron	Hs_FMR1.ray.di5.count.raw	0.0354065	714	0.0421818	489	0.0335947	839	0.0249183	641
297	ray.raw.hsmm.intron	Hs_FUS.ray.di5.count.raw	0.000625858	1230	0	1236	0.00779362	1178	0.00775625	1023
298	ray.raw.hsmm.intron	Hs_SRSF10.ray.di5.count.raw	0.0218196	908	0.0191986	820	0.0458299	682	0.00770129	1024
299	ray.raw.hsmm.intron	Hs_FXR1.ray.di5.count.raw	0.0145741	1039	0.00923001	1040	0.0906363	430	0.0249141	642
300	ray.raw.hsmm.intron	Hs_FXR2.ray.di5.count.raw	0.00519524	1195	0.0258076	702	0.0136141	1116	0.00477713	1095
301	ray.raw.hsmm.intron	Hs_G3BP2.ray.di5.count.raw	0.0147995	1033	0.0114906	988	0.0146565	1101	0.0269833	607
302	ray.raw.hsmm.intron	Hs_HNRNPA1.ray.di5.count.raw	0.0299991	783	0.00799916	1069	0.0537715	625	0.00471429	1098
303	ray.raw.hsmm.intron	Hs_HNRNPA1L2.ray.di5.count.raw	0.0142207	1044	0.00384149	1149	0.0601631	570	0.0273296	603
304	ray.raw.hsmm.intron	Hs_HNRNPA2B1.ray.di5.count.raw	0	1231	0.0202074	807	0.105953	371	0.0270795	606
305	ray.raw.hsmm.intron	Hs_HNRNPC.ray.di5.count.raw	0.0171472	1000	0.00805759	1066	0.0110232	1155	0.0227465	684
306	ray.raw.hsmm.intron	Hs_HNRNPCL1.ray.di5.count.raw	0.0205872	936	0.0179219	850	0.0265217	932	0.023446	666
307	ray.raw.hsmm.intron	Hs_HNRNPH2.ray.di5.count.raw	0.0316833	766	0.0170141	870	0.0455095	687	0.0204941	715
308	ray.raw.hsmm.intron	Hs_HNRNPK.ray.di5.count.raw	0.0191922	966	0.0182678	842	0.020146	1028	0.0117154	907
309	ray.raw.hsmm.intron	Hs_HNRNPL.ray.di5.count.raw	0.0240094	870	0.0578068	408	0.0302503	876	0.0331281	532
310	ray.raw.hsmm.intron	Hs_HNRPLL.ray.di5.count.raw	0.0255745	842	0.0346946	572	0.0184656	1051	0.0131963	860
311	ray.raw.hsmm.intron	Hs_HuR.ray.di5.count.raw	0.041463	646	0.0787611	324	0.0431331	717	0.0586246	358
312	ray.raw.hsmm.intron	Hs_IGF2BP2.ray.di5.count.raw	0.0523449	531	0.0052915	1131	0.0193414	1037	0.00189474	1171
313	ray.raw.hsmm.intron	Hs_IGF2BP3.ray.di5.count.raw	0.0473153	576	0.0128579	953	0.021399	1014	0.0324518	541
314	ray.raw.hsmm.intron	Hs_KHDRBS1.ray.di5.count.raw	0.0429552	626	0.0178802	851	0.0270616	922	0.0197276	732
315	ray.raw.hsmm.intron	Hs_KHDRBS2.ray.di5.count.raw	0.040773	654	0.0178311	854	0.128124	308	0.022501	686
316	ray.raw.hsmm.intron	Hs_KHDRBS3.ray.di5.count.raw	0.0607249	477	0.0185846	835	0.0262878	936	0.0157808	809
317	ray.raw.hsmm.intron	Hs_LIN28A.ray.di5.count.raw	0.021672	910	0.019009	821	0.0220934	1002	0.0101585	953
318	ray.raw.hsmm.intron	Hs_MATR3.ray.di5.count.raw	0.0362718	699	0.0271496	680	0.0198586	1031	0.00803405	1016
319	ray.raw.hsmm.intron	Hs_MBNL1.ray.di5.count.raw	0.0856041	373	0.0234539	748	0.0425146	725	0.0302218	569
320	ray.raw.hsmm.intron	Hs_MSI1.ray.di5.count.raw	0.011725	1097	0.0171164	868	0.0192014	1042	0.0206632	707
321	ray.raw.hsmm.intron	Hs_PABPC1.ray.di5.count.raw	0.0109036	1109	0.0188718	825	0.0457125	685	0.00794924	1017
322	ray.raw.hsmm.intron	Hs_PABPC3.ray.di5.count.raw	0.0320281	763	0.0181332	844	0.109385	365	0.0192631	739
323	ray.raw.hsmm.intron	Hs_PABPC4.ray.di5.count.raw	0.05024	548	0.0606128	392	0.0244326	967	0.026327	618
324	ray.raw.hsmm.intron	Hs_PABPC5.ray.di5.count.raw	0.0485163	566	0.0234209	750	0.0322899	853	0.017866	764
325	ray.raw.hsmm.intron	Hs_PABPN1.ray.di5.count.raw	0.0255424	843	0.00913651	1047	0.0105117	1159	0.00957733	976
326	ray.raw.hsmm.intron	Hs_PCBP1.ray.di5.count.raw	0.0208521	928	0.0485107	445	0.0403286	755	0.0281746	593
327	ray.raw.hsmm.intron	Hs_PCBP2.ray.di5.count.raw	0.0420554	641	0.0433324	480	0.0227683	992	0.0713887	310
328	ray.raw.hsmm.intron	Hs_PPRC1.ray.di5.count.raw	0.0183486	982	0	1214	0.0108172	1158	0.0034916	1132
329	ray.raw.hsmm.intron	Hs_SFPQ.ray.di5.count.raw	0.103753	317	0.0339831	580	0.0166788	1073	0.0195246	735
330	ray.raw.hsmm.intron	Hs_PTBP1.ray.di5.count.raw	0.0454641	600	0.0508225	433	0.0615762	560	0.0181736	762
331	ray.raw.hsmm.intron	Hs_QKI.ray.di5.count.raw	0.0148493	1031	0.00535497	1129	0.0147826	1097	0.0176894	767
332	ray.raw.hsmm.intron	Hs_RALY.ray.di5.count.raw	0.0141916	1046	0.0268598	684	0.0347937	827	0.0205731	714
333	ray.raw.hsmm.intron	Hs_RBM24.ray.di5.count.raw	0.0469022	580	0.0096223	1031	0.0230428	987	0.0275166	601
334	ray.raw.hsmm.intron	Hs_RBM28.ray.di5.count.raw	0.045686	596	0.0411945	501	0.0772099	484	0.0164134	789
335	ray.raw.hsmm.intron	Hs_RBM3.ray.di5.count.raw	0.0488297	562	0.0159264	884	0.0296517	886	0.0158261	807
336	ray.raw.hsmm.intron	Hs_RBM41.ray.di5.count.raw	0.0335162	745	0.0177552	856	0.0305358	871	0.0156327	811
337	ray.raw.hsmm.intron	Hs_RBM42.ray.di5.count.raw	0.0118642	1096	0.0228433	760	0.0171839	1067	0.00580505	1066
338	ray.raw.hsmm.intron	Hs_RBM45.ray.di5.count.raw	0.0246703	858	0.0152957	903	0.0144147	1102	0	1213
339	ray.raw.hsmm.intron	Hs_RBM46.ray.di5.count.raw	0.0220715	904	0.0209046	800	0.00425	1209	0.00490675	1091
340	ray.raw.hsmm.intron	Hs_RBM4.ray.di5.count.raw	0.00931261	1135	0.00488876	1138	0.00540064	1203	0.0019759	1152
341	ray.raw.hsmm.intron	Hs_RBM5.ray.di5.count.raw	0.0296044	791	0.154207	121	0.0232322	985	0.0130393	864
342	ray.raw.hsmm.intron	Hs_RBM6.ray.di5.count.raw	0.0305273	779	0.0124971	964	0.0298022	883	0.012068	889
343	ray.raw.hsmm.intron	Hs_RBM8A.ray.di5.count.raw	0.00196721	1218	0.0016	1198	0.0133706	1121	0.00190056	1169
344	ray.raw.hsmm.intron	Hs_RBMS1.ray.di5.count.raw	0.025652	841	0.0103918	1014	0.00714795	1190	0.0207477	706
345	ray.raw.hsmm.intron	Hs_RBMS3.ray.di5.count.raw	0.0495247	555	0.0249481	719	0.0120149	1144	0.0122909	888
346	ray.raw.hsmm.intron	Hs_SAMD4A.ray.di5.count.raw	0.0128011	1079	0.0283603	658	0.0275697	914	0.016421	788
347	ray.raw.hsmm.intron	Hs_SART3.ray.di5.count.raw	0.0208338	929	0.0260233	697	0.0391458	773	0.0109422	930
348	ray.raw.hsmm.intron	Hs_SRSF1.ray.di5.count.raw	0.0188052	975	0.0314098	620	0.0244967	965	0.0162739	794
349	ray.raw.hsmm.intron	Hs_SNRNP70.ray.di5.count.raw	0.00842195	1153	0.00776679	1073	0.0138065	1111	0.0127351	869
350	ray.raw.hsmm.intron	Hs_SNRPA.ray.di5.count.raw	0.0066006	1171	0.0127298	956	0.0346226	831	0.0144858	834
351	ray.raw.hsmm.intron	Hs_SRSF2.ray.di5.count.raw	0.039081	672	0.0496861	439	0.0250975	954	0.011255	921
352	ray.raw.hsmm.intron	Hs_SRSF7.ray.di5.count.raw	0	1232	0.0016	1199	0	1235	0	1239
353	ray.raw.hsmm.intron	Hs_SRSF9.ray.di5.count.raw	0.0549338	513	0.0342382	578	0.0428245	722	0.0322088	543
354	ray.raw.hsmm.intron	Hs_TUT1.ray.di5.count.raw	0.0106931	1114	0.0112049	993	0.0302373	877	0.0109734	928
355	ray.raw.hsmm.intron	Hs_TARDBP.ray.di5.count.raw	0.0188204	974	0.0159531	882	0.0203434	1024	0.00784864	1019
356	ray.raw.hsmm.intron	Hs_TIA1.ray.di5.count.raw	0.0135904	1061	0.0273127	675	0.043905	707	0.0217749	693
357	ray.raw.hsmm.intron	Hs_U2AF2.ray.di5.count.raw	0.0191564	968	0.0395838	515	0.0329014	849	0.0294147	579
358	ray.raw.hsmm.intron	Hs_YBX1.ray.di5.count.raw	0.00618077	1173	0.0235701	742	0.0243045	970	0.010584	940
359	ray.raw.hsmm.intron	Hs_YBX2.ray.di5.count.raw	0.0182099	984	0.0138035	932	0.0448761	700	0.00706385	1042
360	ray.raw.hsmm.intron	Hs_ZC3H10.ray.di5.count.raw	0.00437778	1200	0.00352367	1162	0.0307047	869	0.00280827	1149
361	ray.raw.hsmm.intron	Hs_ZC3H14.ray.di5.count.raw	0.0373534	688	0.0604683	394	0.0400477	759	0.0713085	311
362	ray.raw.hsmm.intron	Hs_ZCRB1.ray.di5.count.raw	0.0120913	1091	0.0274936	671	0.0123324	1139	0.00648309	1056
363	ray.raw.hsmm.intron	Hs_ZNF638.ray.di5.count.raw	0.0160908	1019	0.0123085	969	0.0431089	718	0.011011	926
364	ray.raw.hsmm.intron	Mm_KHDRBS1.ray.di5.count.raw	0.0429041	627	0.015709	888	0.0384691	783	0.00335	1136
365	ray.raw.hsmm.intron	Mm_PCBP1.ray.di5.count.raw	0.0428412	628	0.0383122	530	0.0954929	413	0.020661	708
366	ray.raw.hsmm.intron	Mm_PCBP3.ray.di5.count.raw	0.0888532	361	0.0268739	683	0.092827	423	0.033988	522
367	ray.raw.hsmm.intron	Mm_RBM38.ray.di5.count.raw	0.0427634	630	0.0124506	966	0.0378383	797	0.0506548	398
368	ray.raw.hsmm.exon	Hs_A1CF.ray.exon.count.raw	0.00520865	1194	0.00523468	1133	0.0238848	980	0	1205
369	ray.raw.hsmm.exon	Hs_RBFOX1.ray.exon.count.raw	0.0204226	941	0.00183333	1192	0.0285786	898	0.0162463	796
370	ray.raw.hsmm.exon	Hs_ANKHD1.ray.exon.count.raw	0.0109005	1110	0.0102299	1017	0.029734	885	0.00642363	1057
371	ray.raw.hsmm.exon	Hs_BRUNOL4.ray.exon.count.raw	0.0192033	964	0.0455678	462	0.0131803	1126	0.0303679	567
372	ray.raw.hsmm.exon	Hs_BRUNOL5.ray.exon.count.raw	0.0193914	961	0.0363024	550	0.0165082	1076	0.0331263	533
373	ray.raw.hsmm.exon	Hs_BRUNOL6.ray.exon.count.raw	0.0186505	978	0.0303925	637	0.0270191	924	0.0049485	1090
374	ray.raw.hsmm.exon	Hs_CNOT4.ray.exon.count.raw	0.0379494	681	0.0214314	791	0.0410407	741	0.0386091	484
375	ray.raw.hsmm.exon	Hs_CPEB2.ray.exon.count.raw	0.00865389	1151	0.00367864	1160	0.00931629	1173	0.0237856	662
376	ray.raw.hsmm.exon	Hs_CPEB4.ray.exon.count.raw	0.0202303	947	0.0015	1200	0.00927141	1176	0.0101431	955
377	ray.raw.hsmm.exon	Hs_DAZAP1.ray.exon.count.raw	0.00764695	1157	0	1227	0.0046429	1207	0.00362222	1128
378	ray.raw.hsmm.exon	Hs_ENOX1.ray.exon.count.raw	0.0147596	1035	0.0112457	992	0.0235026	983	0.0715216	308
379	ray.raw.hsmm.exon	Hs_ESRP2.ray.exon.count.raw	0.0159797	1021	0.0258377	701	0.02424	972	0.0313084	557
380	ray.raw.hsmm.exon	Hs_FMR1.ray.exon.count.raw	0.0202634	945	0.0137046	936	0.019517	1035	0.0066	1053
381	ray.raw.hsmm.exon	Hs_FUS.ray.exon.count.raw	0.0166751	1008	0.00190476	1187	0.00370778	1213	0.0034109	1135
382	ray.raw.hsmm.exon	Hs_SRSF10.ray.exon.count.raw	0.0310888	773	0.0120111	978	0.0328457	850	0	1202
383	ray.raw.hsmm.exon	Hs_FXR1.ray.exon.count.raw	0.0290998	798	0.00676255	1099	0.0185846	1049	0.00780378	1021
384	ray.raw.hsmm.exon	Hs_FXR2.ray.exon.count.raw	0.0342968	729	0.0433163	481	0.263738	111	0.0054251	1079
385	ray.raw.hsmm.exon	Hs_G3BP2.ray.exon.count.raw	0.0159294	1023	0.00754947	1078	0.0147909	1096	0.00724098	1038
386	ray.raw.hsmm.exon	Hs_HNRNPA1.ray.exon.count.raw	0.011159	1107	0.00945413	1036	0.00197015	1219	0	1232
387	ray.raw.hsmm.exon	Hs_HNRNPA1L2.ray.exon.count.raw	0.0142522	1043	0.00730798	1082	0	1233	0.0164695	786
388	ray.raw.hsmm.exon	Hs_HNRNPA2B1.ray.exon.count.raw	0.0185463	979	0.0139506	929	0.00683488	1192	0.00191667	1165
389	ray.raw.hsmm.exon	Hs_HNRNPC.ray.exon.count.raw	0.0138342	1054	0.0104995	1012	0.0491507	653	0.0227384	685
390	ray.raw.hsmm.exon	Hs_HNRNPCL1.ray.exon.count.raw	0.00684628	1166	0.00841787	1059	0.0561985	599	0.0258192	626
391	ray.raw.hsmm.exon	Hs_HNRNPH2.ray.exon.count.raw	0.0272382	819	0.0978031	256	0.0129843	1129	0.0095029	978
392	ray.raw.hsmm.exon	Hs_HNRNPK.ray.exon.count.raw	0.0201859	949	0.0511432	431	0.0357911	818	0.00886944	998
393	ray.raw.hsmm.exon	Hs_HNRNPL.ray.exon.count.raw	0.00510601	1196	0.0113971	990	0.0219991	1004	0.00180094	1183
394	ray.raw.hsmm.exon	Hs_HNRPLL.ray.exon.count.raw	0.0219098	907	0.0156772	891	0.0127558	1134	0.0116033	909
395	ray.raw.hsmm.exon	Hs_HuR.ray.exon.count.raw	0.0107905	1111	0.0171661	866	0.0135811	1119	0.00616345	1060
396	ray.raw.hsmm.exon	Hs_IGF2BP2.ray.exon.count.raw	0.0129302	1072	0.00694598	1096	0.0218663	1006	0.0105822	941
397	ray.raw.hsmm.exon	Hs_IGF2BP3.ray.exon.count.raw	0.0189235	972	0.00526973	1132	0.00624935	1195	0.0143586	837
398	ray.raw.hsmm.exon	Hs_KHDRBS1.ray.exon.count.raw	0.0100998	1120	0.0321497	608	0.0263599	934	0.00850882	1007
399	ray.raw.hsmm.exon	Hs_KHDRBS2.ray.exon.count.raw	0.0215886	914	0.018773	827	0.0571214	592	0.0261247	621
400	ray.raw.hsmm.exon	Hs_KHDRBS3.ray.exon.count.raw	0.0159478	1022	0.00518256	1134	0.0228505	991	0.0627651	336
401	ray.raw.hsmm.exon	Hs_LIN28A.ray.exon.count.raw	0.00965259	1126	0.0256689	706	0.0533659	627	0.0198593	729
402	ray.raw.hsmm.exon	Hs_MATR3.ray.exon.count.raw	0.0128055	1078	0.0101994	1018	0.0221603	1001	0.0664367	323
403	ray.raw.hsmm.exon	Hs_MBNL1.ray.exon.count.raw	0.0333646	747	0.00579165	1112	0.0282692	901	0.0250641	637
404	ray.raw.hsmm.exon	Hs_MSI1.ray.exon.count.raw	0.0134492	1063	0.0018	1196	0.00177778	1226	0.00166667	1186
405	ray.raw.hsmm.exon	Hs_PABPC1.ray.exon.count.raw	0.0481655	568	0.0181335	843	0.0239625	977	0.0117195	906
406	ray.raw.hsmm.exon	Hs_PABPC3.ray.exon.count.raw	0.0325303	757	0.0144773	920	0.01404	1107	0.00997602	962
407	ray.raw.hsmm.exon	Hs_PABPC4.ray.exon.count.raw	0.0253295	847	0.0861982	294	0.0468955	675	0.0186812	751
408	ray.raw.hsmm.exon	Hs_PABPC5.ray.exon.count.raw	0.00929269	1136	0.00493333	1137	0.0411122	740	0.0114625	913
409	ray.raw.hsmm.exon	Hs_PABPN1.ray.exon.count.raw	0.00927563	1137	0.0327228	601	0.0299312	879	0.00564118	1070
410	ray.raw.hsmm.exon	Hs_PCBP1.ray.exon.count.raw	0.00668728	1168	0.0156574	892	0.0166925	1072	0.00188889	1174
411	ray.raw.hsmm.exon	Hs_PCBP2.ray.exon.count.raw	0.0234766	879	0.0195346	817	0.013239	1124	0.0286335	588
412	ray.raw.hsmm.exon	Hs_PPRC1.ray.exon.count.raw	0.00924913	1140	0.00977289	1026	0.0143396	1103	0	1214
413	ray.raw.hsmm.exon	Hs_SFPQ.ray.exon.count.raw	0.0128686	1076	0.00911474	1048	0.00724127	1188	0.0135112	852
414	ray.raw.hsmm.exon	Hs_PTBP1.ray.exon.count.raw	0.0296374	789	0.00966113	1029	0.0119799	1145	0.0113365	920
415	ray.raw.hsmm.exon	Hs_QKI.ray.exon.count.raw	0.0418888	642	0.0405188	508	0.00294999	1217	0.0108713	933
416	ray.raw.hsmm.exon	Hs_RALY.ray.exon.count.raw	0.0234473	880	0.00381781	1150	0.0360278	814	0.00188314	1176
417	ray.raw.hsmm.exon	Hs_RBM24.ray.exon.count.raw	0.0172509	996	0.0211032	797	0.0540086	623	0.0242853	653
418	ray.raw.hsmm.exon	Hs_RBM28.ray.exon.count.raw	0.00227541	1216	0.00913783	1046	0.013703	1114	0.0233231	674
419	ray.raw.hsmm.exon	Hs_RBM3.ray.exon.count.raw	0.00677172	1167	0.012147	973	0.0268936	927	0.0139845	843
420	ray.raw.hsmm.exon	Hs_RBM41.ray.exon.count.raw	0.0265091	829	0.0166893	873	0.0596315	575	0.00721662	1039
421	ray.raw.hsmm.exon	Hs_RBM42.ray.exon.count.raw	0.00563427	1183	0.00758221	1077	0.0131947	1125	0.00378462	1118
422	ray.raw.hsmm.exon	Hs_RBM45.ray.exon.count.raw	0.00772169	1156	0.00133333	1204	0.00766726	1181	0.0323464	542
423	ray.raw.hsmm.exon	Hs_RBM46.ray.exon.count.raw	0.010672	1115	0.0247683	723	0.0352801	822	0.00384666	1112
424	ray.raw.hsmm.exon	Hs_RBM4.ray.exon.count.raw	0.00550504	1185	0.00357106	1161	0.0325977	852	0.00536248	1083
425	ray.raw.hsmm.exon	Hs_RBM5.ray.exon.count.raw	0.0329451	750	0.0160826	881	0.0334335	842	0.00133333	1196
426	ray.raw.hsmm.exon	Hs_RBM6.ray.exon.count.raw	0.0277533	814	0.0218852	779	0.0263048	935	0.0149427	828
427	ray.raw.hsmm.exon	Hs_RBM8A.ray.exon.count.raw	0.01422	1045	0	1217	0.00567446	1201	0	1228
428	ray.raw.hsmm.exon	Hs_RBMS1.ray.exon.count.raw	0.009073	1144	0.00197101	1173	0.00390213	1210	0.011052	925
429	ray.raw.hsmm.exon	Hs_RBMS3.ray.exon.count.raw	0.00756396	1161	0.00917809	1044	0.0177756	1057	0.0171688	775
430	ray.raw.hsmm.exon	Hs_SAMD4A.ray.exon.count.raw	0.0239202	871	0.00988787	1023	0.02444	966	0.0546047	375
431	ray.raw.hsmm.exon	Hs_SART3.ray.exon.count.raw	0.0325134	758	0.0345581	575	0.012098	1142	0.00981282	970
432	ray.raw.hsmm.exon	Hs_SRSF1.ray.exon.count.raw	0.0206047	934	0.0120344	977	0.0425005	727	0.0148296	830
433	ray.raw.hsmm.exon	Hs_SNRNP70.ray.exon.count.raw	0.0384991	679	0.0261924	693	0.0404183	753	0.0445313	434
434	ray.raw.hsmm.exon	Hs_SNRPA.ray.exon.count.raw	0.0236414	875	0.0163998	879	0.0249972	956	0.012438	881
435	ray.raw.hsmm.exon	Hs_SRSF2.ray.exon.count.raw	0.0102003	1118	0.0151104	907	0.0136125	1117	0.00466667	1099
436	ray.raw.hsmm.exon	Hs_SRSF7.ray.exon.count.raw	0.009709	1124	0	1223	0.00959513	1167	0.00386258	1109
437	ray.raw.hsmm.exon	Hs_SRSF9.ray.exon.count.raw	0.0431151	622	0.0394592	516	0.11088	361	0.00443548	1102
438	ray.raw.hsmm.exon	Hs_TUT1.ray.exon.count.raw	0.00575161	1179	0.0124124	967	0.00946047	1171	0	1220
439	ray.raw.hsmm.exon	Hs_TARDBP.ray.exon.count.raw	0.0450336	601	0.00886963	1055	0.115317	349	0.00133333	1192
440	ray.raw.hsmm.exon	Hs_TIA1.ray.exon.count.raw	0.0402945	660	0.00374918	1155	0.0169304	1069	0.0453745	429
441	ray.raw.hsmm.exon	Hs_U2AF2.ray.exon.count.raw	0.0813236	388	0.00372	1158	0.0315742	860	0.0240493	657
442	ray.raw.hsmm.exon	Hs_YBX1.ray.exon.count.raw	0.00924942	1139	0.0241345	736	0.0160675	1080	0.0119058	901
443	ray.raw.hsmm.exon	Hs_YBX2.ray.exon.count.raw	0.0222077	903	0.0121422	974	0.0362913	811	0.0265978	612
444	ray.raw.hsmm.exon	Hs_ZC3H10.ray.exon.count.raw	0.0128854	1075	0.0304459	636	0.0151039	1094	0	1211
445	ray.raw.hsmm.exon	Hs_ZC3H14.ray.exon.count.raw	0.0468436	582	0.00559756	1121	0.0393937	769	0.0160155	801
446	ray.raw.hsmm.exon	Hs_ZCRB1.ray.exon.count.raw	0.0216695	911	0.00716201	1091	0.0133415	1122	0.00830122	1011
447	ray.raw.hsmm.exon	Hs_ZNF638.ray.exon.count.raw	0.0196402	954	0.00875783	1056	0.00943	1172	0.0103092	947
448	ray.raw.hsmm.exon	Mm_KHDRBS1.ray.exon.count.raw	0	1233	0.0985393	252	0.0197301	1034	0.0315365	550
449	ray.raw.hsmm.exon	Mm_PCBP1.ray.exon.count.raw	0.0159959	1020	0.0123639	968	0.0198824	1030	0.0205854	712
450	ray.raw.hsmm.exon	Mm_PCBP3.ray.exon.count.raw	0.0140051	1051	0.0143768	922	0.0959437	411	0.00728088	1036
451	ray.raw.hsmm.exon	Mm_RBM38.ray.exon.count.raw	0.0151389	1028	0.0126085	961	0.0358642	815	0.0553293	374
452	ray.raw.hsmm.intron	Hs_A1CF.ray.ui3.count.raw	0.057893	492	0.00557774	1122	0.01128	1153	0.00317949	1142
453	ray.raw.hsmm.intron	Hs_RBFOX1.ray.ui3.count.raw	0.0563299	502	0.0978459	255	0.00595433	1197	0.00688453	1047
454	ray.raw.hsmm.intron	Hs_ANKHD1.ray.ui3.count.raw	0.0147683	1034	0.00192969	1181	0.0361829	812	0.00485472	1094
455	ray.raw.hsmm.intron	Hs_BRUNOL4.ray.ui3.count.raw	0.0397522	664	0.0243954	729	0.0407847	746	0.0267461	610
456	ray.raw.hsmm.intron	Hs_BRUNOL5.ray.ui3.count.raw	0.020111	951	0.0323082	605	0.0655428	537	0.0113667	918
457	ray.raw.hsmm.intron	Hs_BRUNOL6.ray.ui3.count.raw	0.0444613	608	0.0257822	704	0.0257884	942	0.0119876	893
458	ray.raw.hsmm.intron	Hs_CNOT4.ray.ui3.count.raw	0.0565987	500	0.0314402	617	0.0237626	981	0.0475598	418
459	ray.raw.hsmm.intron	Hs_CPEB2.ray.ui3.count.raw	0.0572913	494	0.0321266	610	0.0578653	587	0.0119869	894
460	ray.raw.hsmm.intron	Hs_CPEB4.ray.ui3.count.raw	0.0554707	510	0.0157302	887	0.0217358	1009	0.0204131	718
461	ray.raw.hsmm.intron	Hs_DAZAP1.ray.ui3.count.raw	0.0191636	967	0.00503309	1136	0.0385606	781	0.0182529	761
462	ray.raw.hsmm.intron	Hs_ENOX1.ray.ui3.count.raw	0.0335553	744	0.0440906	474	0.0136819	1115	0.016287	792
463	ray.raw.hsmm.intron	Hs_ESRP2.ray.ui3.count.raw	0.0364422	697	0.0122297	971	0.0127764	1133	0.0359932	509
464	ray.raw.hsmm.intron	Hs_FMR1.ray.ui3.count.raw	0.0254728	846	0.015686	889	0.0109973	1156	0.00924961	986
465	ray.raw.hsmm.intron	Hs_FUS.ray.ui3.count.raw	0.00917265	1142	0	1226	0.0092876	1174	0.00364725	1127
466	ray.raw.hsmm.intron	Hs_SRSF10.ray.ui3.count.raw	0.053902	519	0.0121208	975	0.0445662	702	0.0163365	791
467	ray.raw.hsmm.intron	Hs_FXR1.ray.ui3.count.raw	0.0110316	1108	0.0176266	858	0.00826086	1177	0.0036875	1124
468	ray.raw.hsmm.intron	Hs_FXR2.ray.ui3.count.raw	0.0293932	794	0	1209	0.0214023	1013	0.00185714	1178
469	ray.raw.hsmm.intron	Hs_G3BP2.ray.ui3.count.raw	0.0266958	827	0.0279905	663	0.0255772	946	0.0127152	870
470	ray.raw.hsmm.intron	Hs_HNRNPA1.ray.ui3.count.raw	0.0202165	948	0.00537358	1128	0.00748886	1183	0.010093	956
471	ray.raw.hsmm.intron	Hs_HNRNPA1L2.ray.ui3.count.raw	0.0321117	761	0.0100229	1021	0.0146729	1099	0.0150744	823
472	ray.raw.hsmm.intron	Hs_HNRNPA2B1.ray.ui3.count.raw	0.0339279	736	0.0215317	789	0.0137548	1113	0.00763326	1026
473	ray.raw.hsmm.intron	Hs_HNRNPC.ray.ui3.count.raw	0.0293329	795	0.00623863	1104	0.0204691	1022	0.0190185	747
474	ray.raw.hsmm.intron	Hs_HNRNPCL1.ray.ui3.count.raw	0.0431119	623	0.0156811	890	0.0223151	998	0.0172303	774
475	ray.raw.hsmm.intron	Hs_HNRNPH2.ray.ui3.count.raw	0.0325007	759	0.0233754	751	0.0303219	874	0.0318219	549
476	ray.raw.hsmm.intron	Hs_HNRNPK.ray.ui3.count.raw	0.0205132	938	0.00188889	1188	0.036809	803	0.00684615	1049
477	ray.raw.hsmm.intron	Hs_HNRNPL.ray.ui3.count.raw	0.0228872	889	0.0180962	846	0.0597398	574	0.0123324	887
478	ray.raw.hsmm.intron	Hs_HNRPLL.ray.ui3.count.raw	0.0467017	584	0.11723	198	0.0835321	460	0.025144	636
479	ray.raw.hsmm.intron	Hs_HuR.ray.ui3.count.raw	0.0989072	333	0.0474568	452	0.0346147	832	0.0155152	813
480	ray.raw.hsmm.intron	Hs_IGF2BP2.ray.ui3.count.raw	0.035374	716	0.047097	457	0.0232506	984	0.0102781	949
481	ray.raw.hsmm.intron	Hs_IGF2BP3.ray.ui3.count.raw	0.0618758	472	0.0508371	432	0.00683711	1191	0.0159588	804
482	ray.raw.hsmm.intron	Hs_KHDRBS1.ray.ui3.count.raw	0.0123133	1089	0.0225625	767	0.0172828	1063	0.012396	882
483	ray.raw.hsmm.intron	Hs_KHDRBS2.ray.ui3.count.raw	0.0219467	906	0.0314206	618	0.0172286	1065	0.00181818	1182
484	ray.raw.hsmm.intron	Hs_KHDRBS3.ray.ui3.count.raw	0.0128892	1074	0.0232373	753	0.0139878	1108	0.0269529	608
485	ray.raw.hsmm.intron	Hs_LIN28A.ray.ui3.count.raw	0.0232143	883	0.0291453	651	0.0130622	1128	0.0202509	720
486	ray.raw.hsmm.intron	Hs_MATR3.ray.ui3.count.raw	0.0171481	999	0.0295018	648	0.0157317	1084	0.0674406	318
487	ray.raw.hsmm.intron	Hs_MBNL1.ray.ui3.count.raw	0.00898538	1147	0.0258621	700	0.0320288	857	0.0665102	322
488	ray.raw.hsmm.intron	Hs_MSI1.ray.ui3.count.raw	0.0374694	686	0.0391702	520	0.0216854	1010	0.0234702	665
489	ray.raw.hsmm.intron	Hs_PABPC1.ray.ui3.count.raw	0.02315	884	0.00975038	1027	0.0260899	939	0.00911712	990
490	ray.raw.hsmm.intron	Hs_PABPC3.ray.ui3.count.raw	0.0344833	727	0.0362287	552	0.018874	1043	0.0396568	471
491	ray.raw.hsmm.intron	Hs_PABPC4.ray.ui3.count.raw	0.0393257	668	0.00622126	1105	0.04626	678	0.0300391	572
492	ray.raw.hsmm.intron	Hs_PABPC5.ray.ui3.count.raw	0.0562156	503	0.0146242	917	0.0454512	688	0.017467	772
493	ray.raw.hsmm.intron	Hs_PABPN1.ray.ui3.count.raw	0.0479688	570	0.015199	905	0.0381791	790	0.0138096	846
494	ray.raw.hsmm.intron	Hs_PCBP1.ray.ui3.count.raw	0.0313083	769	0.0106786	1010	0.0513879	640	0.0192763	738
495	ray.raw.hsmm.intron	Hs_PCBP2.ray.ui3.count.raw	0.0751454	412	0.0243495	730	0.0381377	791	0.0267431	611
496	ray.raw.hsmm.intron	Hs_PPRC1.ray.ui3.count.raw	0.00940239	1133	0	1225	0.0129812	1130	0.00489815	1092
497	ray.raw.hsmm.intron	Hs_SFPQ.ray.ui3.count.raw	0.0275233	817	0.0110349	999	0.0261942	938	0.0213911	698
498	ray.raw.hsmm.intron	Hs_PTBP1.ray.ui3.count.raw	0.071688	426	0.058532	406	0.0440077	706	0.0460927	424
499	ray.raw.hsmm.intron	Hs_QKI.ray.ui3.count.raw	0.0182247	983	0.00758864	1076	0.0358616	816	0.0167852	783
500	ray.raw.hsmm.intron	Hs_RALY.ray.ui3.count.raw	0.0543957	516	0.0355447	563	0.0245988	961	0.0249115	643
501	ray.raw.hsmm.intron	Hs_RBM24.ray.ui3.count.raw	0.0335756	743	0.0300588	641	0.0268086	928	0.00365217	1126
502	ray.raw.hsmm.intron	Hs_RBM28.ray.ui3.count.raw	0.0215532	916	0.00578454	1113	0.0213904	1015	0.0135761	850
503	ray.raw.hsmm.intron	Hs_RBM3.ray.ui3.count.raw	0.00857146	1152	0.0102508	1016	0.0192566	1039	0.0329866	535
504	ray.raw.hsmm.intron	Hs_RBM41.ray.ui3.count.raw	0.0403671	659	0.0230164	758	0.0245698	963	0.0159762	803
505	ray.raw.hsmm.intron	Hs_RBM42.ray.ui3.count.raw	0.0509886	541	0.0357532	559	0.0376295	799	0.00911164	991
506	ray.raw.hsmm.intron	Hs_RBM45.ray.ui3.count.raw	0.0236331	876	0.00704968	1094	0.00968497	1166	0.0032	1141
507	ray.raw.hsmm.intron	Hs_RBM46.ray.ui3.count.raw	0.051053	538	0.0125743	962	0.0334639	841	0.0416283	459
508	ray.raw.hsmm.intron	Hs_RBM4.ray.ui3.count.raw	0.00959589	1127	0	1224	0.0254383	947	0.00189536	1170
509	ray.raw.hsmm.intron	Hs_RBM5.ray.ui3.count.raw	0.0424087	636	0.0295367	647	0.0161592	1079	0.0694457	316
510	ray.raw.hsmm.intron	Hs_RBM6.ray.ui3.count.raw	0.0235609	877	0.0232209	755	0.0407786	747	0.00975402	973
511	ray.raw.hsmm.intron	Hs_RBM8A.ray.ui3.count.raw	0.0151662	1027	0.00726991	1084	0.00994633	1163	0.00192242	1162
512	ray.raw.hsmm.intron	Hs_RBMS1.ray.ui3.count.raw	0.0333209	748	0.0229666	759	0.0516238	638	0.0609619	347
513	ray.raw.hsmm.intron	Hs_RBMS3.ray.ui3.count.raw	0.0271072	820	0.0338498	583	0.0401542	758	0.00133333	1194
514	ray.raw.hsmm.intron	Hs_SAMD4A.ray.ui3.count.raw	0.0145283	1040	0.0130891	946	0.0453202	690	0.0592026	354
515	ray.raw.hsmm.intron	Hs_SART3.ray.ui3.count.raw	0.0526168	527	0.0100864	1020	0.0377181	798	0.0200758	723
516	ray.raw.hsmm.intron	Hs_SRSF1.ray.ui3.count.raw	0.0273647	818	0.0126342	958	0.0414307	734	0.0101455	954
517	ray.raw.hsmm.intron	Hs_SNRNP70.ray.ui3.count.raw	0.0173213	994	0.0130494	948	0.0347543	828	0.0168024	782
518	ray.raw.hsmm.intron	Hs_SNRPA.ray.ui3.count.raw	0.0244022	862	0.0155511	895	0.0220464	1003	0.016082	800
519	ray.raw.hsmm.intron	Hs_SRSF2.ray.ui3.count.raw	0.0286395	804	0.0136935	937	0.0413874	735	0.0135283	851
520	ray.raw.hsmm.intron	Hs_SRSF7.ray.ui3.count.raw	0.0287772	802	0	1210	0.0016	1227	0	1236
521	ray.raw.hsmm.intron	Hs_SRSF9.ray.ui3.count.raw	0.0227673	891	0.0406804	507	0.0383672	788	0.00908075	992
522	ray.raw.hsmm.intron	Hs_TUT1.ray.ui3.count.raw	0.0619664	471	0.00306383	1168	0.0479874	665	0	1199
523	ray.raw.hsmm.intron	Hs_TARDBP.ray.ui3.count.raw	0.0194136	960	0.0249766	718	0.0108761	1157	0.0144423	836
524	ray.raw.hsmm.intron	Hs_TIA1.ray.ui3.count.raw	0.0515269	536	0.0302164	640	0.0442883	705	0.0198251	730
525	ray.raw.hsmm.intron	Hs_U2AF2.ray.ui3.count.raw	0.0264285	831	0.0146715	915	0.0403461	754	0.0272186	604
526	ray.raw.hsmm.intron	Hs_YBX1.ray.ui3.count.raw	0.0303795	781	0.00736039	1081	0.0397289	763	0.0231119	680
527	ray.raw.hsmm.intron	Hs_YBX2.ray.ui3.count.raw	0.00906499	1145	0.0187291	828	0.0321623	855	0.00950133	979
528	ray.raw.hsmm.intron	Hs_ZC3H10.ray.ui3.count.raw	0.0732418	419	0.00181818	1194	0.00613867	1196	0	1226
529	ray.raw.hsmm.intron	Hs_ZC3H14.ray.ui3.count.raw	0.070317	431	0.0550465	419	0.0772086	485	0.0820596	279
530	ray.raw.hsmm.intron	Hs_ZCRB1.ray.ui3.count.raw	0.0124588	1087	0.0261744	694	0.0290745	893	0.014648	831
531	ray.raw.hsmm.intron	Hs_ZNF638.ray.ui3.count.raw	0.0146331	1037	0.017858	852	0.0175296	1060	0.0155523	812
532	ray.raw.hsmm.intron	Mm_KHDRBS1.ray.ui3.count.raw	0.0542013	518	0.0396056	514	0.0396354	765	0.0153728	816
533	ray.raw.hsmm.intron	Mm_PCBP1.ray.ui3.count.raw	0.0257637	839	0.00888534	1054	0.0484643	661	0.0102616	950
534	ray.raw.hsmm.intron	Mm_PCBP3.ray.ui3.count.raw	0.0394685	666	0.0325881	602	0.0649839	540	0.0102234	952
535	ray.raw.hsmm.intron	Mm_RBM38.ray.ui3.count.raw	0.0247561	856	0.0342631	577	0.0425417	724	0.0314349	554
536	ray.raw.orth.intron	Ce_ASD.1.ray.di5.count.raw	0.0414359	647	0.0314113	619	0.0664442	531	0.0273425	602
537	ray.raw.orth.intron	Ce_ETR.1.ray.di5.count.raw	0.0371366	691	0.0138935	931	0.0248937	957	0.0431227	451
538	ray.raw.orth.intron	Ce_EXC.7.ray.di5.count.raw	0.0162476	1014	0.0140982	926	0.0457883	684	0.0241452	655
539	ray.raw.orth.intron	Ce_FOX.1.ray.di5.count.raw	0.0436256	614	0.00719525	1087	0.0615125	561	0.0119858	896
540	ray.raw.orth.intron	Ce_SUP.12.ray.di5.count.raw	0.0508973	543	0.0234229	749	0.0274375	918	0.0458401	427
541	ray.raw.orth.intron	Ce_SUP.26.ray.di5.count.raw	0.014158	1047	0.0249033	721	0.0318728	858	0.0150229	825
542	ray.raw.orth.intron	Ce_TIAR.1.ray.di5.count.raw	0.0259958	837	0.0720899	345	0.0340192	836	0.0200106	725
543	ray.raw.orth.intron	Ce_TIAR.3.ray.di5.count.raw	0.0223579	897	0.00908706	1049	0.0470158	673	0.0228861	683
544	ray.raw.orth.intron	Ce_UNC.75.ray.di5.count.raw	0.0251416	849	0.0239324	739	0.0771747	486	0.0824108	277
545	ray.raw.orth.intron	Dm_A2BP1.ray.di5.count.raw	0.109982	298	0.0150055	911	0.151003	264	0.00783219	1020
546	ray.raw.orth.intron	Dm_ARET.ray.di5.count.raw	0.0369855	693	0.0279992	662	0.062549	556	0.0407791	464
547	ray.raw.orth.intron	Dm_B52.ray.di5.count.raw	0.0385198	678	0.0171234	867	0.0252608	950	0.00475	1096
548	ray.raw.orth.intron	Dm_BRU.3.ray.di5.count.raw	0.0391747	670	0.0126359	957	0.0342027	834	0.0211117	702
549	ray.raw.orth.intron	Dm_CG11360.ray.di5.count.raw	0.0184014	981	0.0210748	798	0.125186	317	0.00863212	1001
550	ray.raw.orth.intron	Dm_CG17838.ray.di5.count.raw	0.0287286	803	0.0200639	812	0.0685802	517	0.0238468	660
551	ray.raw.orth.intron	Dm_CG2931.ray.di5.count.raw	0.0422497	638	0.0152232	904	0.0177504	1058	0.0215691	695
552	ray.raw.orth.intron	Dm_CG33714.ray.di5.count.raw	0.0167936	1007	0.0110549	997	0.0164445	1077	0	1209
553	ray.raw.orth.intron	Dm_CG7804.ray.di5.count.raw	0.0354273	712	0.0286129	653	0.0402351	756	0.015722	810
554	ray.raw.orth.intron	Dm_CNOT4.ray.di5.count.raw	0.0510343	539	0.0116224	985	0.0253851	948	0.0232166	676
555	ray.raw.orth.intron	Dm_CPO.ray.di5.count.raw	0.03416	732	0.0173742	860	0.0987428	397	0.00837827	1010
556	ray.raw.orth.intron	Dm_EIF.2ALPHA.ray.di5.count.raw	0.109946	299	0.043175	483	0.0246104	960	0.0126596	872
557	ray.raw.orth.intron	Dm_ELAV.ray.di5.count.raw	0.0455142	599	0.0219293	777	0.0368136	802	0.0466679	421
558	ray.raw.orth.intron	Dm_FMR1.ray.di5.count.raw	0.016817	1006	0.00959395	1032	0.0129313	1132	0.0496382	401
559	ray.raw.orth.intron	Dm_FNE.ray.di5.count.raw	0.0328918	751	0.0198855	813	0.0363962	809	0.034285	519
560	ray.raw.orth.intron	Dm_HOW.ray.di5.count.raw	0.0427535	631	0.00181818	1195	0.0262869	937	0.0816901	284
561	ray.raw.orth.intron	Dm_HRB27C.ray.di5.count.raw	0.0203779	942	0.0156126	894	0.0165134	1075	0.00731316	1034
562	ray.raw.orth.intron	Dm_HRB87F.ray.di5.count.raw	0.0413722	650	0.0178213	855	0.0400047	760	0.0571713	366
563	ray.raw.orth.intron	Dm_HRB98DE.ray.di5.count.raw	0.0344547	728	0.00567532	1117	0.0192288	1040	0.0438792	440
564	ray.raw.orth.intron	Dm_LARK.ray.di5.count.raw	0.0100026	1122	0.00175	1197	0.0133292	1123	0	1215
565	ray.raw.orth.intron	Dm_MSI.ray.di5.count.raw	0.0349981	723	0.0274834	672	0.0619805	558	0.0166267	784
566	ray.raw.orth.intron	Dm_MUB.ray.di5.count.raw	0.0171879	998	0.0149521	912	0.033039	847	0.0129108	866
567	ray.raw.orth.intron	Dm_ORB2.ray.di5.count.raw	0.0856831	372	0.0381377	532	0.0540007	624	0.03999	468
568	ray.raw.orth.intron	Dm_PABP.ray.di5.count.raw	0.0338841	737	0.0180633	847	0.0295034	887	0.061295	346
569	ray.raw.orth.intron	Dm_PAPI.ray.di5.count.raw	0.0324716	760	0.0136716	938	0.0687752	515	0.0526571	385
570	ray.raw.orth.intron	Dm_PUF68.ray.di5.count.raw	0.00385429	1206	0.00827755	1061	0.015216	1091	0.0100256	961
571	ray.raw.orth.intron	Dm_PUM.ray.di5.count.raw	0.0661751	451	0.0126099	960	0.0276214	911	0.0106363	938
572	ray.raw.orth.intron	Dm_QKR58E.1.ray.di5.count.raw	0.0131722	1067	0.0019375	1178	0.0244067	968	0.011179	922
573	ray.raw.orth.intron	Dm_RBP1.ray.di5.count.raw	0.0122961	1090	0.00619434	1107	0.00579926	1200	0.00733865	1033
574	ray.raw.orth.intron	Dm_RBP1.LIKE.ray.di5.count.raw	0.0112299	1105	0.00916645	1045	0.016981	1068	0.00190219	1168
575	ray.raw.orth.intron	Dm_RBP9.ray.di5.count.raw	0.0293111	796	0.0284938	656	0.0407454	748	0.0465064	423
576	ray.raw.orth.intron	Dm_REF2.ray.di5.count.raw	0.0359636	706	0.0352068	568	0.0307311	868	0.00539426	1081
577	ray.raw.orth.intron	Dm_RIN.ray.di5.count.raw	0.0139127	1053	0.070732	349	0.0333475	843	0.00978349	972
578	ray.raw.orth.intron	Dm_RNP4F.ray.di5.count.raw	0.0148923	1030	0.0122322	970	0.0251038	953	0.0085152	1006
579	ray.raw.orth.intron	Dm_ROX8.ray.di5.count.raw	0.0475881	574	0.0275256	670	0.114	350	0.0892294	254
580	ray.raw.orth.intron	Dm_RSF1.ray.di5.count.raw	0	1234	0.00192438	1182	0.0015	1228	0	1237
581	ray.raw.orth.intron	Dm_SF1.ray.di5.count.raw	0.0394834	665	0.019385	819	0.0289323	896	0.00931105	983
582	ray.raw.orth.intron	Dm_SF2.ray.di5.count.raw	0.0359577	707	0.0119828	980	0.0187633	1046	0.0105496	942
583	ray.raw.orth.intron	Dm_SHEP.ray.di5.count.raw	0.0261626	836	0.0254732	709	0.0208174	1019	0.0102869	948
584	ray.raw.orth.intron	Dm_SM.ray.di5.count.raw	0.0229877	886	0.0211386	796	0.0240117	975	0.0151635	819
585	ray.raw.orth.intron	Dm_SNF.ray.di5.count.raw	0.0162586	1013	0.0298294	644	0.0159939	1082	0.0409705	463
586	ray.raw.orth.intron	Dm_SNRNP70K.ray.di5.count.raw	0.022698	895	0.0116712	984	0.0150101	1095	0.00379845	1117
587	ray.raw.orth.intron	Dm_SRP54.ray.di5.count.raw	0.0137785	1056	0.0235322	743	0.0239301	979	0.0124676	880
588	ray.raw.orth.intron	Dm_TRA2.ray.di5.count.raw	0.0193121	962	0.0203318	806	0.0329435	848	0.00983842	966
589	ray.raw.orth.intron	Dm_U2AF50.ray.di5.count.raw	0.0296308	790	0.0222481	773	0.0625737	555	0.0218248	692
590	ray.raw.orth.intron	Dr_Rbm38.ray.di5.count.raw	0.0359375	708	0.0173033	863	0.0437565	709	0.0365596	498
591	ray.raw.orth.intron	Dr_Pcbp2.ray.di5.count.raw	0.0152006	1026	0.0409547	504	0.068962	512	0.0140112	841
592	ray.raw.orth.intron	Dr_Rbm4.3.ray.di5.count.raw	0	1235	0	1237	0.00186469	1224	0	1235
593	ray.raw.orth.intron	Dr_Sf3b4.ray.di5.count.raw	0.171631	184	0.0132478	943	0.00949962	1170	0.0308882	561
594	ray.raw.orth.intron	Gg_HNRNPR.ray.di5.count.raw	0.0186576	977	0.0223885	772	0.0239994	976	0.00472143	1097
595	ray.raw.orth.intron	Gg_A1CF.ray.di5.count.raw	0.0626745	467	0.0547047	421	0.195552	188	0.0123514	883
596	ray.raw.orth.intron	Gg_RBM47.ray.di5.count.raw	0.0341572	733	0.0725927	340	0.0305226	872	0.00461929	1100
597	ray.raw.orth.intron	Tn_Rbm24.ray.di5.count.raw	0.036119	701	0.0206092	801	0.0420035	731	0.032084	547
598	ray.raw.orth.intron	Tn_HNRNPAB.ray.di5.count.raw	0.0216132	913	0.0338769	582	0.0271001	920	0.0192443	741
599	ray.raw.orth.intron	Xt_Hnrnpr.ray.di5.count.raw	0.0641823	457	0.00539259	1127	0.0239328	978	0.00541645	1080
600	ray.raw.orth.intron	Xt_Rbm47.ray.di5.count.raw	0.0320563	762	0.0356701	560	0.00182216	1225	0.00354632	1130
601	ray.raw.orth.intron	Xt_Rbm42.ray.di5.count.raw	0.00445122	1199	0.010804	1007	0.0432022	715	0.00353848	1131
602	ray.raw.orth.intron	Xt_Syncrip.ray.di5.count.raw	0.0673186	446	0.00742131	1080	0.0278644	906	0.0150834	822
603	ray.raw.orth.exon	Ce_ASD.1.ray.exon.count.raw	0.0181608	985	0	1215	0.0270473	923	0.0136768	848
604	ray.raw.orth.exon	Ce_ETR.1.ray.exon.count.raw	0.00665193	1169	0.0346906	573	0.0142847	1105	0.0119489	899
605	ray.raw.orth.exon	Ce_EXC.7.ray.exon.count.raw	0.0128579	1077	0	1219	0.0219019	1005	0.00376667	1120
606	ray.raw.orth.exon	Ce_FOX.1.ray.exon.count.raw	0.0174311	992	0.003375	1163	0.0103383	1161	0.0162573	795
607	ray.raw.orth.exon	Ce_SUP.12.ray.exon.count.raw	0.0212213	919	0.0272918	676	0.027065	921	0.0186398	752
608	ray.raw.orth.exon	Ce_SUP.26.ray.exon.count.raw	0.00955929	1129	0.0091989	1043	0	1231	0.00545238	1078
609	ray.raw.orth.exon	Ce_TIAR.1.ray.exon.count.raw	0.00576675	1178	0.00190909	1184	0.0378575	796	0.0111548	923
610	ray.raw.orth.exon	Ce_TIAR.3.ray.exon.count.raw	0.0179276	989	0.00133333	1202	0.0157193	1085	0.00895886	995
611	ray.raw.orth.exon	Ce_UNC.75.ray.exon.count.raw	0.0134337	1064	0.00718595	1088	0.021792	1007	0.00426667	1103
612	ray.raw.orth.exon	Dm_A2BP1.ray.exon.count.raw	0.0168909	1005	0.00193707	1179	0.0665339	529	0.0149433	827
613	ray.raw.orth.exon	Dm_ARET.ray.exon.count.raw	0.00368959	1211	0.0688078	361	0.0433775	712	0.0150607	824
614	ray.raw.orth.exon	Dm_B52.ray.exon.count.raw	0.0210875	923	0.0417856	494	0.0194153	1036	0.00719796	1040
615	ray.raw.orth.exon	Dm_BRU.3.ray.exon.count.raw	0.0198055	952	0.00183333	1193	0.0837406	458	0.00393789	1106
616	ray.raw.orth.exon	Dm_CG11360.ray.exon.count.raw	0.00760171	1159	0.00193333	1180	0.0184113	1053	0.0128439	868
617	ray.raw.orth.exon	Dm_CG17838.ray.exon.count.raw	0.0192027	965	0.00385217	1147	0.0557932	605	0.0131786	862
618	ray.raw.orth.exon	Dm_CG2931.ray.exon.count.raw	0.00175	1228	0.00542071	1125	0.00535452	1204	0.001	1197
619	ray.raw.orth.exon	Dm_CG33714.ray.exon.count.raw	0.0130631	1070	0	1218	0.0411469	739	0.00196491	1157
620	ray.raw.orth.exon	Dm_CG7804.ray.exon.count.raw	0.0262295	834	0.0110065	1001	0.029484	888	0	1204
621	ray.raw.orth.exon	Dm_CNOT4.ray.exon.count.raw	0.0241753	867	0.00375627	1154	0.0167118	1071	0.0233845	671
622	ray.raw.orth.exon	Dm_CPO.ray.exon.count.raw	0.0119586	1092	0.00384644	1148	0.0154304	1090	0.0258566	625
623	ray.raw.orth.exon	Dm_EIF.2ALPHA.ray.exon.count.raw	0.0137989	1055	0.00708602	1093	0.0364155	807	0.0443964	435
624	ray.raw.orth.exon	Dm_ELAV.ray.exon.count.raw	0.0145832	1038	0.00790515	1070	0.011313	1152	0.0037405	1121
625	ray.raw.orth.exon	Dm_FMR1.ray.exon.count.raw	0.024167	868	0.0078375	1071	0.00484638	1206	0.0154592	815
626	ray.raw.orth.exon	Dm_FNE.ray.exon.count.raw	0.0227225	894	0.00577818	1114	0.0260127	941	0.00703788	1043
627	ray.raw.orth.exon	Dm_HOW.ray.exon.count.raw	0.0288137	801	0.0349807	571	0.0100751	1162	0.0015	1189
628	ray.raw.orth.exon	Dm_HRB27C.ray.exon.count.raw	0.00540362	1189	0.0302229	639	0.00196774	1220	0.00189351	1172
629	ray.raw.orth.exon	Dm_HRB87F.ray.exon.count.raw	0.0125749	1082	0	1220	0.00190045	1223	0	1234
630	ray.raw.orth.exon	Dm_HRB98DE.ray.exon.count.raw	0.00194358	1221	0	1232	0.00496997	1205	0.00329207	1138
631	ray.raw.orth.exon	Dm_LARK.ray.exon.count.raw	0.00539274	1191	0.00197101	1174	0.00728407	1187	0.00188537	1175
632	ray.raw.orth.exon	Dm_MSI.ray.exon.count.raw	0.0150764	1029	0.00859303	1057	0.00342857	1216	0.00547979	1077
633	ray.raw.orth.exon	Dm_MUB.ray.exon.count.raw	0.0245669	860	0.00806046	1065	0.0181193	1055	0.0189474	750
634	ray.raw.orth.exon	Dm_ORB2.ray.exon.count.raw	0.0137026	1059	0.00803576	1067	0.0384426	785	0.00614778	1061
635	ray.raw.orth.exon	Dm_PABP.ray.exon.count.raw	0.0415938	643	0.0435142	478	0.0632135	550	0.0129427	865
636	ray.raw.orth.exon	Dm_PAPI.ray.exon.count.raw	0.0219603	905	0.0285314	655	0.0114719	1151	0.0170011	778
637	ray.raw.orth.exon	Dm_PUF68.ray.exon.count.raw	0.0303873	780	0.00823771	1062	0	1232	0.0159869	802
638	ray.raw.orth.exon	Dm_PUM.ray.exon.count.raw	0.0204598	940	0.0253336	711	0.0185807	1050	0.00890284	997
639	ray.raw.orth.exon	Dm_QKR58E.1.ray.exon.count.raw	0.0104975	1116	0.00188647	1189	0.0265337	931	0.00186667	1177
640	ray.raw.orth.exon	Dm_RBP1.ray.exon.count.raw	0.01376	1057	0.00573425	1115	0.00737499	1185	0	1223
641	ray.raw.orth.exon	Dm_RBP1.LIKE.ray.exon.count.raw	0.0153605	1025	0.0110135	1000	0.0207342	1021	0.00190909	1166
642	ray.raw.orth.exon	Dm_RBP9.ray.exon.count.raw	0.0277512	815	0	1212	0.0225749	993	0	1206
643	ray.raw.orth.exon	Dm_REF2.ray.exon.count.raw	0.027945	811	0.0574324	412	0.0141266	1106	0.0201446	721
644	ray.raw.orth.exon	Dm_RIN.ray.exon.count.raw	0.0117004	1099	0.003789	1153	0.0353475	821	0.0373748	491
645	ray.raw.orth.exon	Dm_RNP4F.ray.exon.count.raw	0.0352429	720	0.0249381	720	0.0453582	689	0.00181818	1181
646	ray.raw.orth.exon	Dm_ROX8.ray.exon.count.raw	0.0570663	496	0.00553895	1124	0.0160407	1081	0.0417307	458
647	ray.raw.orth.exon	Dm_RSF1.ray.exon.count.raw	0.00193623	1222	0.00390835	1142	0	1234	0	1238
648	ray.raw.orth.exon	Dm_SF1.ray.exon.count.raw	0.00337204	1214	0.0258838	699	0.0143063	1104	0.0143571	838
649	ray.raw.orth.exon	Dm_SF2.ray.exon.count.raw	0.0275644	816	0.0122002	972	0.0429354	720	0.0119278	900
650	ray.raw.orth.exon	Dm_SHEP.ray.exon.count.raw	0.00194887	1220	0.00185714	1191	0.0112452	1154	0	1219
651	ray.raw.orth.exon	Dm_SM.ray.exon.count.raw	0.011234	1104	0.0230302	757	0.106493	370	0.00659608	1054
652	ray.raw.orth.exon	Dm_SNF.ray.exon.count.raw	0.00472029	1198	0.00195349	1177	0.0187706	1045	0.0260554	622
653	ray.raw.orth.exon	Dm_SNRNP70K.ray.exon.count.raw	0.0788922	402	0.00529715	1130	0.0395513	768	0.0582326	360
654	ray.raw.orth.exon	Dm_SRP54.ray.exon.count.raw	0.0101166	1119	0.00670831	1100	0.011947	1146	0.0018	1184
655	ray.raw.orth.exon	Dm_TRA2.ray.exon.count.raw	0.040679	656	0.0186596	831	0.0423515	728	0.0177161	766
656	ray.raw.orth.exon	Dm_U2AF50.ray.exon.count.raw	0.0815841	385	0.0118457	982	0.0223403	997	0.0100467	959
657	ray.raw.orth.exon	Dr_Rbm38.ray.exon.count.raw	0.0252213	848	0.022539	768	0.018215	1054	0.0247332	648
658	ray.raw.orth.exon	Dr_Pcbp2.ray.exon.count.raw	0.0205976	935	0.0153882	902	0.0242483	971	0.00253968	1150
659	ray.raw.orth.exon	Dr_Rbm4.3.ray.exon.count.raw	0.00548058	1186	0.0362496	551	0	1229	0.00334332	1137
660	ray.raw.orth.exon	Dr_Sf3b4.ray.exon.count.raw	0.0194846	956	0.00966616	1028	0.012545	1137	0	1217
661	ray.raw.orth.exon	Gg_HNRNPR.ray.exon.count.raw	0.00873424	1150	0.0161392	880	0.0280013	905	0.00557617	1072
662	ray.raw.orth.exon	Gg_A1CF.ray.exon.count.raw	0.00382334	1209	0.0242488	735	0.0154316	1089	0.00384524	1113
663	ray.raw.orth.exon	Gg_RBM47.ray.exon.count.raw	0.0186965	976	0.0227701	762	0.0299232	881	0.00981238	971
664	ray.raw.orth.exon	Tn_Rbm24.ray.exon.count.raw	0.00763692	1158	0.018537	837	0.0269589	926	0.0200528	724
665	ray.raw.orth.exon	Tn_HNRNPAB.ray.exon.count.raw	0.0133113	1066	0.00197561	1172	0.0209428	1018	0.0133974	854
666	ray.raw.orth.exon	Xt_Hnrnpr.ray.exon.count.raw	0.00886959	1149	0.0300192	642	0.0364124	808	0.0123347	885
667	ray.raw.orth.exon	Xt_Rbm47.ray.exon.count.raw	0.0113843	1103	0.00898837	1053	0.0602013	568	0.00311111	1144
668	ray.raw.orth.exon	Xt_Rbm42.ray.exon.count.raw	0.00911986	1143	0.00589763	1109	0.0154418	1088	0.0114438	915
669	ray.raw.orth.exon	Xt_Syncrip.ray.exon.count.raw	0.0208564	927	0.0242991	732	0.0240232	974	0.0100329	960
670	ray.raw.orth.intron	Ce_ASD.1.ray.ui3.count.raw	0.0535633	524	0.0438622	475	0.0274392	916	0.00327083	1140
671	ray.raw.orth.intron	Ce_ETR.1.ray.ui3.count.raw	0.0495317	554	0.0325776	603	0.0578165	588	0.0338897	523
672	ray.raw.orth.intron	Ce_EXC.7.ray.ui3.count.raw	0.0267669	826	0.0493646	441	0.0330675	846	0.00420202	1104
673	ray.raw.orth.intron	Ce_FOX.1.ray.ui3.count.raw	0.0215706	915	0.107721	223	0.021674	1011	0.0066	1052
674	ray.raw.orth.intron	Ce_SUP.12.ray.ui3.count.raw	0.03757	685	0.00942612	1038	0.0321998	854	0.00956333	977
675	ray.raw.orth.intron	Ce_SUP.26.ray.ui3.count.raw	0.0682417	441	0.0532792	423	0.0429347	721	0	1200
676	ray.raw.orth.intron	Ce_TIAR.1.ray.ui3.count.raw	0.0311866	771	0.0322014	606	0.0281128	904	0.0145348	833
677	ray.raw.orth.intron	Ce_TIAR.3.ray.ui3.count.raw	0.0627577	466	0.0257935	703	0.0371869	800	0.030049	571
678	ray.raw.orth.intron	Ce_UNC.75.ray.ui3.count.raw	0.0499097	553	0.0330961	592	0.100721	389	0.00381169	1116
679	ray.raw.orth.intron	Dm_A2BP1.ray.ui3.count.raw	0.0207711	932	0.115077	203	0.042581	723	0.00194595	1159
680	ray.raw.orth.intron	Dm_ARET.ray.ui3.count.raw	0.0255195	844	0.0256374	707	0.0468966	674	0.020637	710
681	ray.raw.orth.intron	Dm_B52.ray.ui3.count.raw	0.00958157	1128	0.0250968	716	0.0386589	780	0.00776754	1022
682	ray.raw.orth.intron	Dm_BRU.3.ray.ui3.count.raw	0.0478259	572	0.00908485	1050	0.0542998	620	0.0115676	910
683	ray.raw.orth.intron	Dm_CG11360.ray.ui3.count.raw	0.0510038	540	0.00822493	1063	0.0146621	1100	0.0222798	689
684	ray.raw.orth.intron	Dm_CG17838.ray.ui3.count.raw	0.0289349	800	0.00829087	1060	0.0184596	1052	0.0290976	583
685	ray.raw.orth.intron	Dm_CG2931.ray.ui3.count.raw	0.026993	823	0.0500983	437	0.0575021	590	0.0208575	703
686	ray.raw.orth.intron	Dm_CG33714.ray.ui3.count.raw	0.00715344	1164	0.00539516	1126	0.034689	830	0	1201
687	ray.raw.orth.intron	Dm_CG7804.ray.ui3.count.raw	0.0600138	481	0.0384861	527	0.026047	940	0.0338896	524
688	ray.raw.orth.intron	Dm_CNOT4.ray.ui3.count.raw	0.0302532	782	0.0186933	829	0.0103758	1160	0.00968909	974
689	ray.raw.orth.intron	Dm_CPO.ray.ui3.count.raw	0.0279556	810	0	1211	0.0360832	813	0.0577088	362
690	ray.raw.orth.intron	Dm_EIF.2ALPHA.ray.ui3.count.raw	0.0438641	611	0.0863072	293	0.0299278	880	0.0143008	839
691	ray.raw.orth.intron	Dm_ELAV.ray.ui3.count.raw	0.0994063	329	0.0215942	786	0.0401664	757	0.0184378	758
692	ray.raw.orth.intron	Dm_FMR1.ray.ui3.count.raw	0.028079	809	0.00318798	1166	0.0302795	875	0.0300283	573
693	ray.raw.orth.intron	Dm_FNE.ray.ui3.count.raw	0.0643756	456	0.0129034	952	0.0363951	810	0.00855229	1004
694	ray.raw.orth.intron	Dm_HOW.ray.ui3.count.raw	0.0204686	939	0.00567376	1118	0.0255901	945	0.0195371	734
695	ray.raw.orth.intron	Dm_HRB27C.ray.ui3.count.raw	0.0107793	1112	0.0126113	959	0.012364	1138	0.00653731	1055
696	ray.raw.orth.intron	Dm_HRB87F.ray.ui3.count.raw	0.00810423	1154	0.00754438	1079	0.0741332	495	0.00328986	1139
697	ray.raw.orth.intron	Dm_HRB98DE.ray.ui3.count.raw	0.0143368	1042	0.0136154	939	0.0278014	907	0.00189109	1173
698	ray.raw.orth.intron	Dm_LARK.ray.ui3.count.raw	0	1236	0.00554178	1123	0.002911	1218	0	1231
699	ray.raw.orth.intron	Dm_MSI.ray.ui3.count.raw	0.0414314	648	0.0292193	650	0.02025	1027	0.0119732	897
700	ray.raw.orth.intron	Dm_MUB.ray.ui3.count.raw	0.014681	1036	0.0538295	422	0.0126873	1136	0.0221304	690
701	ray.raw.orth.intron	Dm_ORB2.ray.ui3.count.raw	0.0437199	612	0.0446371	468	0.0487595	659	0.0320975	545
702	ray.raw.orth.intron	Dm_PABP.ray.ui3.count.raw	0.0270422	822	0.0154628	900	0.0458154	683	0.00553934	1073
703	ray.raw.orth.intron	Dm_PAPI.ray.ui3.count.raw	0.021014	924	0.00993891	1022	0.0571148	593	0.0114591	914
704	ray.raw.orth.intron	Dm_PUF68.ray.ui3.count.raw	0.0213635	917	0.021595	785	0.0152019	1093	0.0018547	1179
705	ray.raw.orth.intron	Dm_PUM.ray.ui3.count.raw	0.040678	657	0.00669852	1101	0.0399884	761	0.0368744	495
706	ray.raw.orth.intron	Dm_QKR58E.1.ray.ui3.count.raw	0.0209132	926	0.0145446	918	0.0448892	699	0.0213953	697
707	ray.raw.orth.intron	Dm_RBP1.ray.ui3.count.raw	0.0130702	1069	0.026321	691	0.00950821	1169	0.00444318	1101
708	ray.raw.orth.intron	Dm_RBP1.LIKE.ray.ui3.count.raw	0.0194678	958	0.00421279	1141	0.0472211	667	0.0015	1188
709	ray.raw.orth.intron	Dm_RBP9.ray.ui3.count.raw	0.0564947	501	0.0415852	495	0.0981075	402	0.0211528	701
710	ray.raw.orth.intron	Dm_REF2.ray.ui3.count.raw	0.0173642	993	0.0213255	794	0.0331277	844	0.0272114	605
711	ray.raw.orth.intron	Dm_RIN.ray.ui3.count.raw	0.0171308	1002	0.0120111	979	0.0282124	902	0.0139743	844
712	ray.raw.orth.intron	Dm_RNP4F.ray.ui3.count.raw	0.0493982	556	0.024623	726	0.044989	696	0.0113875	916
713	ray.raw.orth.intron	Dm_ROX8.ray.ui3.count.raw	0.0173173	995	0.0271616	679	0.0487757	658	0.0450122	432
714	ray.raw.orth.intron	Dm_RSF1.ray.ui3.count.raw	0.0019328	1223	0	1233	0	1237	0.0015	1191
715	ray.raw.orth.intron	Dm_SF1.ray.ui3.count.raw	0.00899471	1146	0.0101397	1019	0.0410126	742	0.0423216	454
716	ray.raw.orth.intron	Dm_SF2.ray.ui3.count.raw	0.022212	902	0.0338243	584	0.0592348	579	0.0106698	937
717	ray.raw.orth.intron	Dm_SHEP.ray.ui3.count.raw	0.0770553	407	0.018342	840	0.0639573	544	0.016911	780
718	ray.raw.orth.intron	Dm_SM.ray.ui3.count.raw	0.0328811	752	0.00951295	1034	0.0693926	509	0.0133636	856
719	ray.raw.orth.intron	Dm_SNF.ray.ui3.count.raw	0.0057342	1180	0.00190894	1185	0.0175199	1061	0	1207
720	ray.raw.orth.intron	Dm_SNRNP70K.ray.ui3.count.raw	0.00799612	1155	0.0125053	963	0.0225602	994	0.0538126	378
721	ray.raw.orth.intron	Dm_SRP54.ray.ui3.count.raw	0.0201328	950	0.0630011	378	0.0336591	838	0.0159034	805
722	ray.raw.orth.intron	Dm_TRA2.ray.ui3.count.raw	0.011878	1095	0.0165389	875	0.0843507	456	0.0183179	759
723	ray.raw.orth.intron	Dm_U2AF50.ray.ui3.count.raw	0.0471938	578	0.0366773	548	0.0531826	629	0.0441032	436
724	ray.raw.orth.intron	Dr_Rbm38.ray.ui3.count.raw	0.0299066	784	0.0141565	925	0.0179724	1056	0.0234123	668
725	ray.raw.orth.intron	Dr_Pcbp2.ray.ui3.count.raw	0.0599595	482	0.0214148	792	0.0277344	910	0.0216469	694
726	ray.raw.orth.intron	Dr_Rbm4.3.ray.ui3.count.raw	0	1237	0	1238	0.00346	1215	0	1230
727	ray.raw.orth.intron	Dr_Sf3b4.ray.ui3.count.raw	0.0129272	1073	0.0628529	379	0.013876	1109	0.0074542	1030
728	ray.raw.orth.intron	Gg_HNRNPR.ray.ui3.count.raw	0.0592602	485	0.0170896	869	0.0387476	778	0.0104071	943
729	ray.raw.orth.intron	Gg_A1CF.ray.ui3.count.raw	0.022325	898	0.014012	928	0.0127049	1135	0.00509697	1089
730	ray.raw.orth.intron	Gg_RBM47.ray.ui3.count.raw	0.0140241	1050	0.0150733	909	0.012951	1131	0	1216
731	ray.raw.orth.intron	Tn_Rbm24.ray.ui3.count.raw	0.0205779	937	0.00962288	1030	0.0356015	819	0.00878431	1000
732	ray.raw.orth.intron	Tn_HNRNPAB.ray.ui3.count.raw	0.0864587	369	0.0167224	872	0.0555858	608	0.00987776	964
733	ray.raw.orth.intron	Xt_Hnrnpr.ray.ui3.count.raw	0.0669373	447	0.0110017	1002	0.0215683	1012	0.00884878	999
734	ray.raw.orth.intron	Xt_Rbm47.ray.ui3.count.raw	0.0326982	754	0.00464167	1139	0.0275567	915	0.0230298	681
735	ray.raw.orth.intron	Xt_Rbm42.ray.ui3.count.raw	0.0538804	520	0.00603037	1108	0.0412092	737	0.0237617	663
736	ray.raw.orth.intron	Xt_Syncrip.ray.ui3.count.raw	0.0598743	483	0.0242878	733	0.0393095	771	0.025232	635
737	ray.bls.hsmm.intron	Hs_A1CF.ray.ui3.count.bls	0.0718212	423	0.0474628	451	0.0750176	492	0.0100927	957
738	ray.bls.hsmm.intron	Hs_RBFOX1.ray.ui3.count.bls	0.0626075	469	0.0461224	460	0.0566736	596	0.0102349	951
739	ray.bls.hsmm.intron	Hs_ANKHD1.ray.ui3.count.bls	0.00529762	1193	0.00373369	1157	0.0305073	873	0	1203
740	ray.bls.hsmm.intron	Hs_BRUNOL4.ray.ui3.count.bls	0.0465305	586	0.135023	151	0.10745	368	0.0683496	317
741	ray.bls.hsmm.intron	Hs_BRUNOL5.ray.ui3.count.bls	0.0490279	560	0.0902862	279	0.0792288	478	0.089467	251
742	ray.bls.hsmm.intron	Hs_BRUNOL6.ray.ui3.count.bls	0.0422499	637	0.142849	137	0.0314197	861	0.0394288	476
743	ray.bls.hsmm.intron	Hs_CNOT4.ray.ui3.count.bls	0.148601	222	0.0431429	484	0.0559894	601	0.0357403	510
744	ray.bls.hsmm.intron	Hs_CPEB2.ray.ui3.count.bls	0.0516487	534	0.0864866	292	0.0603874	567	0.0516583	392
745	ray.bls.hsmm.intron	Hs_CPEB4.ray.ui3.count.bls	0.0570556	497	0.0332548	589	0.0908965	427	0.02821	592
746	ray.bls.hsmm.intron	Hs_DAZAP1.ray.ui3.count.bls	0.0881637	363	0.0128457	954	0.0546383	617	0.0151865	818
747	ray.bls.hsmm.intron	Hs_ENOX1.ray.ui3.count.bls	0.0463087	588	0.0853601	300	0.079079	479	0.0256615	628
748	ray.bls.hsmm.intron	Hs_ESRP2.ray.ui3.count.bls	0.0779146	404	0.022582	766	0.0507284	643	0.176294	102
749	ray.bls.hsmm.intron	Hs_FMR1.ray.ui3.count.bls	0.0316783	767	0.0222367	774	0.0452875	691	0.0205751	713
750	ray.bls.hsmm.intron	Hs_FUS.ray.ui3.count.bls	0.0111636	1106	0	1222	0.030104	878	0.00405835	1105
751	ray.bls.hsmm.intron	Hs_SRSF10.ray.ui3.count.bls	0.096995	341	0.0528028	425	0.106728	369	0.00307642	1145
752	ray.bls.hsmm.intron	Hs_FXR1.ray.ui3.count.bls	0.022766	892	0.0329743	594	0.0429457	719	0.0115526	911
753	ray.bls.hsmm.intron	Hs_FXR2.ray.ui3.count.bls	0.0341878	730	0.0213795	793	0.0297502	884	0.00985445	965
754	ray.bls.hsmm.intron	Hs_G3BP2.ray.ui3.count.bls	0.0736753	418	0.0414981	496	0.130458	303	0.0342853	518
755	ray.bls.hsmm.intron	Hs_HNRNPA1.ray.ui3.count.bls	0.0405472	658	0.00955551	1033	0.0134924	1120	0.00981311	969
756	ray.bls.hsmm.intron	Hs_HNRNPA1L2.ray.ui3.count.bls	0.0424286	635	0.0158348	885	0.0285354	899	0.0192238	742
757	ray.bls.hsmm.intron	Hs_HNRNPA2B1.ray.ui3.count.bls	0.0458523	593	0.0389666	521	0.0691074	511	0.0100518	958
758	ray.bls.hsmm.intron	Hs_HNRNPC.ray.ui3.count.bls	0.0684193	439	0.0443978	470	0.0612761	564	0.06379	330
759	ray.bls.hsmm.intron	Hs_HNRNPCL1.ray.ui3.count.bls	0.0448521	602	0.0478164	449	0.0869755	441	0.0479593	414
760	ray.bls.hsmm.intron	Hs_HNRNPH2.ray.ui3.count.bls	0.0377716	682	0.021691	784	0.0661751	533	0.0613276	345
761	ray.bls.hsmm.intron	Hs_HNRNPK.ray.ui3.count.bls	0.0558966	505	0.0150776	908	0.0396886	764	0.0197678	731
762	ray.bls.hsmm.intron	Hs_HNRNPL.ray.ui3.count.bls	0.0236572	874	0.0386053	524	0.0599546	573	0.0571873	365
763	ray.bls.hsmm.intron	Hs_HNRPLL.ray.ui3.count.bls	0.0310132	774	0.133934	153	0.0406505	749	0.0961834	234
764	ray.bls.hsmm.intron	Hs_HuR.ray.ui3.count.bls	0.201037	142	0.0788937	323	0.222412	152	0.179046	97
765	ray.bls.hsmm.intron	Hs_IGF2BP2.ray.ui3.count.bls	0.0203285	944	0.0328827	597	0.0638772	545	0.0559357	370
766	ray.bls.hsmm.intron	Hs_IGF2BP3.ray.ui3.count.bls	0.0447641	604	0.0200671	811	0.0193169	1038	0.0230094	682
767	ray.bls.hsmm.intron	Hs_KHDRBS1.ray.ui3.count.bls	0.0475622	575	0.0310441	630	0.0674157	525	0.0475943	417
768	ray.bls.hsmm.intron	Hs_KHDRBS2.ray.ui3.count.bls	0.0549753	512	0.0734707	337	0.0528578	631	0.0288731	587
769	ray.bls.hsmm.intron	Hs_KHDRBS3.ray.ui3.count.bls	0.0716965	425	0.0280694	661	0.0231055	986	0.0240375	659
770	ray.bls.hsmm.intron	Hs_LIN28A.ray.ui3.count.bls	0.0948876	346	0.0321267	609	0.0355793	820	0.0291716	581
771	ray.bls.hsmm.intron	Hs_MATR3.ray.ui3.count.bls	0.0421138	640	0.0410253	503	0.0384885	782	0.204954	68
772	ray.bls.hsmm.intron	Hs_MBNL1.ray.ui3.count.bls	0.0557476	506	0.011845	983	0.0496257	651	0.0851326	268
773	ray.bls.hsmm.intron	Hs_MSI1.ray.ui3.count.bls	0.0651798	454	0.0329814	593	0.0121014	1141	0.0231755	678
774	ray.bls.hsmm.intron	Hs_PABPC1.ray.ui3.count.bls	0.0316173	768	0.0734592	338	0.0557964	604	0.0368145	496
775	ray.bls.hsmm.intron	Hs_PABPC3.ray.ui3.count.bls	0.0688732	438	0.0402272	510	0.0455215	686	0.0336131	527
776	ray.bls.hsmm.intron	Hs_PABPC4.ray.ui3.count.bls	0.019781	953	0.0253011	713	0.0813422	470	0.0262414	620
777	ray.bls.hsmm.intron	Hs_PABPC5.ray.ui3.count.bls	0.0812576	389	0.0340697	579	0.0808987	473	0.0559536	369
778	ray.bls.hsmm.intron	Hs_PABPN1.ray.ui3.count.bls	0.0365748	696	0.0343034	576	0.11117	360	0.032092	546
779	ray.bls.hsmm.intron	Hs_PCBP1.ray.ui3.count.bls	0.0464644	587	0.0252235	714	0.0823268	465	0.0437544	442
780	ray.bls.hsmm.intron	Hs_PCBP2.ray.ui3.count.bls	0.0789824	400	0.0936685	273	0.257631	119	0.0314989	551
781	ray.bls.hsmm.intron	Hs_PPRC1.ray.ui3.count.bls	0.0156938	1024	0.00800321	1068	0.0436462	710	0.0146472	832
782	ray.bls.hsmm.intron	Hs_SFPQ.ray.ui3.count.bls	0.0467321	583	0.0201406	808	0.0701535	506	0.0438964	439
783	ray.bls.hsmm.intron	Hs_PTBP1.ray.ui3.count.bls	0.0604078	479	0.0737722	336	0.119605	330	0.05545	372
784	ray.bls.hsmm.intron	Hs_QKI.ray.ui3.count.bls	0.0222868	899	0.0312851	625	0.0761418	488	0.0361496	507
785	ray.bls.hsmm.intron	Hs_RALY.ray.ui3.count.bls	0.0866964	367	0.123222	178	0.0632856	548	0.0350117	512
786	ray.bls.hsmm.intron	Hs_RBM24.ray.ui3.count.bls	0.0462085	590	0.0243164	731	0.0596147	576	0.0334013	531
787	ray.bls.hsmm.intron	Hs_RBM28.ray.ui3.count.bls	0.0328519	753	0.0182814	841	0.0503666	647	0.0240429	658
788	ray.bls.hsmm.intron	Hs_RBM3.ray.ui3.count.bls	0.0203511	943	0.00978271	1025	0.037925	793	0.0125466	875
789	ray.bls.hsmm.intron	Hs_RBM41.ray.ui3.count.bls	0.214012	128	0.0268363	685	0.0935887	417	0.0246331	649
790	ray.bls.hsmm.intron	Hs_RBM42.ray.ui3.count.bls	0.0640606	459	0.0430782	485	0.0928675	422	0.00197183	1153
791	ray.bls.hsmm.intron	Hs_RBM45.ray.ui3.count.bls	0.029573	792	0.0072197	1086	0.0379089	795	0.00926662	985
792	ray.bls.hsmm.intron	Hs_RBM46.ray.ui3.count.bls	0.0140579	1048	0.0127319	955	0.0813766	469	0.186367	86
793	ray.bls.hsmm.intron	Hs_RBM4.ray.ui3.count.bls	0.0117138	1098	0.00380469	1152	0.00984631	1164	0.00817149	1014
794	ray.bls.hsmm.intron	Hs_RBM5.ray.ui3.count.bls	0.046961	579	0.0350697	570	0.0448949	698	0.0615248	344
795	ray.bls.hsmm.intron	Hs_RBM6.ray.ui3.count.bls	0.0414891	645	0.0112638	991	0.0553339	612	0.011134	924
796	ray.bls.hsmm.intron	Hs_RBM8A.ray.ui3.count.bls	0.012532	1083	0	1221	0.0072165	1189	0.00563281	1071
797	ray.bls.hsmm.intron	Hs_RBMS1.ray.ui3.count.bls	0.0902506	356	0.0351979	569	0.0931152	419	0.112566	199
798	ray.bls.hsmm.intron	Hs_RBMS3.ray.ui3.count.bls	0.023256	882	0.0359371	554	0.0331216	845	0.0194896	736
799	ray.bls.hsmm.intron	Hs_SAMD4A.ray.ui3.count.bls	0.0436649	613	0.0422778	487	0.100007	393	0.0569265	367
800	ray.bls.hsmm.intron	Hs_SART3.ray.ui3.count.bls	0.059005	487	0.0516141	428	0.0523588	635	0.0264764	614
801	ray.bls.hsmm.intron	Hs_SRSF1.ray.ui3.count.bls	0.0525879	529	0.0234837	745	0.0544326	619	0.029895	574
802	ray.bls.hsmm.intron	Hs_SNRNP70.ray.ui3.count.bls	0.0139884	1052	0.0137497	933	0.0415936	732	0.0585198	359
803	ray.bls.hsmm.intron	Hs_SNRPA.ray.ui3.count.bls	0.0170819	1004	0.1142	206	0.0245302	964	0.0890394	256
804	ray.bls.hsmm.intron	Hs_SRSF2.ray.ui3.count.bls	0.0882095	362	0.0178324	853	0.0443196	704	0.0654383	324
805	ray.bls.hsmm.intron	Hs_SRSF7.ray.ui3.count.bls	0.0268575	824	0	1213	0	1236	0.0015	1190
806	ray.bls.hsmm.intron	Hs_SRSF9.ray.ui3.count.bls	0.0601526	480	0.0319967	611	0.0404849	751	0.0277329	598
807	ray.bls.hsmm.intron	Hs_TUT1.ray.ui3.count.bls	0.172282	183	0.0373102	541	0.0434716	711	0.0151631	820
808	ray.bls.hsmm.intron	Hs_TARDBP.ray.ui3.count.bls	0.0949976	345	0.0310777	629	0.044905	697	0.029466	578
809	ray.bls.hsmm.intron	Hs_TIA1.ray.ui3.count.bls	0.0721846	421	0.023886	740	0.137481	289	0.0886097	257
810	ray.bls.hsmm.intron	Hs_U2AF2.ray.ui3.count.bls	0.0430584	624	0.0794292	318	0.104333	378	0.042212	455
811	ray.bls.hsmm.intron	Hs_YBX1.ray.ui3.count.bls	0.0353857	715	0.0164958	877	0.257736	118	0.0131261	863
812	ray.bls.hsmm.intron	Hs_YBX2.ray.ui3.count.bls	0.054304	517	0.00717805	1090	0.105313	375	0.0141964	840
813	ray.bls.hsmm.intron	Hs_ZC3H10.ray.ui3.count.bls	0.0543967	515	0.00196721	1175	0.00743101	1184	0.0038579	1110
814	ray.bls.hsmm.intron	Hs_ZC3H14.ray.ui3.count.bls	0.147174	223	0.100142	245	0.17904	212	0.231825	61
815	ray.bls.hsmm.intron	Hs_ZCRB1.ray.ui3.count.bls	0.0250299	853	0.0266421	686	0.165018	239	0.0279507	595
816	ray.bls.hsmm.intron	Hs_ZNF638.ray.ui3.count.bls	0.0297714	786	0.0102566	1015	0.130377	304	0.0326798	537
817	ray.bls.hsmm.intron	Mm_KHDRBS1.ray.ui3.count.bls	0.0633941	462	0.0719148	346	0.0393515	770	0.0654269	325
818	ray.bls.hsmm.intron	Mm_PCBP1.ray.ui3.count.bls	0.0875826	365	0.0500718	438	0.0904041	433	0.0489569	406
819	ray.bls.hsmm.intron	Mm_PCBP3.ray.ui3.count.bls	0.130397	260	0.0646106	374	0.280271	95	0.0419353	457
820	ray.bls.hsmm.intron	Mm_RBM38.ray.ui3.count.bls	0.0388177	673	0.0283543	659	0.065897	535	0.0250615	638
821	ray.bls.hsmm.exon	Hs_A1CF.ray.exon.count.bls	0.00386214	1204	0.0108134	1006	0.0165645	1074	0	1208
822	ray.bls.hsmm.exon	Hs_RBFOX1.ray.exon.count.bls	0.00246759	1215	0.00679654	1098	0.0700944	507	0.043288	448
823	ray.bls.hsmm.exon	Hs_ANKHD1.ray.exon.count.bls	0.0241883	866	0.0115278	986	0.0347158	829	0.0384915	485
824	ray.bls.hsmm.exon	Hs_BRUNOL4.ray.exon.count.bls	0.0400395	662	0.0313831	621	0.0467044	676	0.00727205	1037
825	ray.bls.hsmm.exon	Hs_BRUNOL5.ray.exon.count.bls	0.0251366	850	0.0214615	790	0.0699506	508	0.00893424	996
826	ray.bls.hsmm.exon	Hs_BRUNOL6.ray.exon.count.bls	0.0124615	1085	0.0265825	688	0.0460966	680	0.00823283	1013
827	ray.bls.hsmm.exon	Hs_CNOT4.ray.exon.count.bls	0.0569632	498	0.0383266	529	0.107736	367	0.0268385	609
828	ray.bls.hsmm.exon	Hs_CPEB2.ray.exon.count.bls	0.035427	713	0	1208	0.0481348	664	0.026491	613
829	ray.bls.hsmm.exon	Hs_CPEB4.ray.exon.count.bls	0.0119112	1093	0.024675	725	0.137545	288	0.00194286	1160
830	ray.bls.hsmm.exon	Hs_DAZAP1.ray.exon.count.bls	0.00953593	1131	0.00133333	1203	0.00767008	1180	0	1222
831	ray.bls.hsmm.exon	Hs_ENOX1.ray.exon.count.bls	0.0348041	725	0.0409041	505	0.0313108	865	0.0131825	861
832	ray.bls.hsmm.exon	Hs_ESRP2.ray.exon.count.bls	0.0692101	437	0.0197287	815	0.056581	597	0.0512631	394
833	ray.bls.hsmm.exon	Hs_FMR1.ray.exon.count.bls	0.0447882	603	0.00566132	1119	0.0612398	565	0.0224563	687
834	ray.bls.hsmm.exon	Hs_FUS.ray.exon.count.bls	0.00383227	1207	0	1231	0.00778056	1179	0	1221
835	ray.bls.hsmm.exon	Hs_SRSF10.ray.exon.count.bls	0.0394104	667	0.0304527	635	0.127512	313	0.03441	517
836	ray.bls.hsmm.exon	Hs_FXR1.ray.exon.count.bls	0.0325681	756	0.0379219	534	0.0283199	900	0.0119671	898
837	ray.bls.hsmm.exon	Hs_FXR2.ray.exon.count.bls	0.0305552	778	0.0253312	712	0.117385	342	0.00297015	1147
838	ray.bls.hsmm.exon	Hs_G3BP2.ray.exon.count.bls	0.0415658	644	0.0336322	587	0.0408189	744	0.0170946	776
839	ray.bls.hsmm.exon	Hs_HNRNPA1.ray.exon.count.bls	0.0209802	925	0.0111043	995	0.0154718	1087	0	1210
840	ray.bls.hsmm.exon	Hs_HNRNPA1L2.ray.exon.count.bls	0.0134692	1062	0.0357752	558	0.0131333	1127	0.0149086	829
841	ray.bls.hsmm.exon	Hs_HNRNPA2B1.ray.exon.count.bls	0.0746665	415	0.020122	809	0.138834	283	0.00938479	982
842	ray.bls.hsmm.exon	Hs_HNRNPC.ray.exon.count.bls	0.00985152	1123	0.011042	998	0.199847	182	0.00632421	1058
843	ray.bls.hsmm.exon	Hs_HNRNPCL1.ray.exon.count.bls	0.00381029	1210	0.0273343	674	0.218754	157	0.0109996	927
844	ray.bls.hsmm.exon	Hs_HNRNPH2.ray.exon.count.bls	0.0486866	564	0.0310383	631	0.0371831	801	0.0365289	500
845	ray.bls.hsmm.exon	Hs_HNRNPK.ray.exon.count.bls	0.0358698	709	0.0700172	352	0.090632	431	0.019262	740
846	ray.bls.hsmm.exon	Hs_HNRNPL.ray.exon.count.bls	0.019216	963	0.0224169	771	0.0559961	600	0.00525349	1086
847	ray.bls.hsmm.exon	Hs_HNRPLL.ray.exon.count.bls	0.0429809	625	0.0406813	506	0.0224781	995	0.0344288	516
848	ray.bls.hsmm.exon	Hs_HuR.ray.exon.count.bls	0.047966	571	0.00762326	1075	0.0404828	752	0.00929236	984
849	ray.bls.hsmm.exon	Hs_IGF2BP2.ray.exon.count.bls	0.0361236	700	0.0631719	377	0.0275955	912	0.0132285	859
850	ray.bls.hsmm.exon	Hs_IGF2BP3.ray.exon.count.bls	0.0344868	726	0.0317768	614	0.0118725	1148	0.0185661	754
851	ray.bls.hsmm.exon	Hs_KHDRBS1.ray.exon.count.bls	0.01242	1088	0.0599945	396	0.0464819	677	0.0123328	886
852	ray.bls.hsmm.exon	Hs_KHDRBS2.ray.exon.count.bls	0.00579927	1177	0.0607643	389	0.0217413	1008	0.0248071	646
853	ray.bls.hsmm.exon	Hs_KHDRBS3.ray.exon.count.bls	0.0435685	615	0.0172106	865	0.0533476	628	0.060105	349
854	ray.bls.hsmm.exon	Hs_LIN28A.ray.exon.count.bls	0.0705588	428	0.024041	737	0.113891	351	0.024933	640
855	ray.bls.hsmm.exon	Hs_MATR3.ray.exon.count.bls	0.00540139	1190	0.00849865	1058	0.0488379	656	0.025328	632
856	ray.bls.hsmm.exon	Hs_MBNL1.ray.exon.count.bls	0.253756	94	0.0275929	668	0.0446528	701	0.0295337	577
857	ray.bls.hsmm.exon	Hs_MSI1.ray.exon.count.bls	0.00920984	1141	0.00453333	1140	0.0175648	1059	0.00551253	1074
858	ray.bls.hsmm.exon	Hs_PABPC1.ray.exon.count.bls	0.0284034	806	0.0597969	398	0.111718	356	0.00849592	1009
859	ray.bls.hsmm.exon	Hs_PABPC3.ray.exon.count.bls	0.0207436	933	0.0802121	316	0.129769	305	0.0170771	777
860	ray.bls.hsmm.exon	Hs_PABPC4.ray.exon.count.bls	0.0265099	828	0.11949	189	0.0632829	549	0.0195897	733
861	ray.bls.hsmm.exon	Hs_PABPC5.ray.exon.count.bls	0.0230661	885	0.0319489	613	0.152519	260	0.0304948	566
862	ray.bls.hsmm.exon	Hs_PABPN1.ray.exon.count.bls	0.0488383	561	0.294123	39	0.0792897	477	0.0208143	705
863	ray.bls.hsmm.exon	Hs_PCBP1.ray.exon.count.bls	0.0104147	1117	0.0652066	373	0.0482361	663	0.0376017	490
864	ray.bls.hsmm.exon	Hs_PCBP2.ray.exon.count.bls	0.0525951	528	0.031197	627	0.0558299	603	0.123076	180
865	ray.bls.hsmm.exon	Hs_PPRC1.ray.exon.count.bls	0.00755044	1162	0	1228	0.0552598	614	0.00981655	968
866	ray.bls.hsmm.exon	Hs_SFPQ.ray.exon.count.bls	0.0170881	1003	0.0275717	669	0.00982278	1165	0.0185483	755
867	ray.bls.hsmm.exon	Hs_PTBP1.ray.exon.count.bls	0.0124594	1086	0.0172402	864	0.0309359	866	0.0314631	553
868	ray.bls.hsmm.exon	Hs_QKI.ray.exon.count.bls	0.0849939	375	0.0224477	770	0.0221993	1000	0.036257	504
869	ray.bls.hsmm.exon	Hs_RALY.ray.exon.count.bls	0.013163	1068	0.0135014	941	0.0786522	481	0.0039355	1107
870	ray.bls.hsmm.exon	Hs_RBM24.ray.exon.count.bls	0.0216469	912	0.0200686	810	0.0678612	522	0.029343	580
871	ray.bls.hsmm.exon	Hs_RBM28.ray.exon.count.bls	0.0180377	987	0.0164119	878	0.0138531	1110	0.019861	728
872	ray.bls.hsmm.exon	Hs_RBM3.ray.exon.count.bls	0.0172151	997	0.0253395	710	0.0594144	578	0.0232047	677
873	ray.bls.hsmm.exon	Hs_RBM41.ray.exon.count.bls	0.0262879	832	0.0606311	391	0.0667299	527	0.00857112	1003
874	ray.bls.hsmm.exon	Hs_RBM42.ray.exon.count.bls	0.0163982	1011	0.00899753	1052	0.0702124	504	0.0128609	867
875	ray.bls.hsmm.exon	Hs_RBM45.ray.exon.count.bls	0.0518011	532	0.00904702	1051	0.0494907	652	0.0120534	890
876	ray.bls.hsmm.exon	Hs_RBM46.ray.exon.count.bls	0.0431231	621	0.0995684	247	0.082368	464	0.0485219	411
877	ray.bls.hsmm.exon	Hs_RBM4.ray.exon.count.bls	0.00387345	1203	0	1230	0.0203746	1023	0.00341768	1134
878	ray.bls.hsmm.exon	Hs_RBM5.ray.exon.count.bls	0.0434973	616	0.0435004	479	0.0433749	713	0.0118617	902
879	ray.bls.hsmm.exon	Hs_RBM6.ray.exon.count.bls	0.0702776	433	0.0319508	612	0.0522938	636	0.038384	487
880	ray.bls.hsmm.exon	Hs_RBM8A.ray.exon.count.bls	0.00357315	1213	0.00389974	1143	0.00628165	1194	0	1225
881	ray.bls.hsmm.exon	Hs_RBMS1.ray.exon.count.bls	0.0289734	799	0.0155468	896	0.0172418	1064	0.0116348	908
882	ray.bls.hsmm.exon	Hs_RBMS3.ray.exon.count.bls	0.0245706	859	0.0233416	752	0.018701	1048	0.0151356	821
883	ray.bls.hsmm.exon	Hs_SAMD4A.ray.exon.count.bls	0.0337502	740	0.0570481	415	0.057151	591	0.0485222	410
884	ray.bls.hsmm.exon	Hs_SART3.ray.exon.count.bls	0.0306332	777	0.0857032	298	0.119145	332	0.00621111	1059
885	ray.bls.hsmm.exon	Hs_SRSF1.ray.exon.count.bls	0.0922751	351	0.0607417	390	0.157559	255	0.0276935	599
886	ray.bls.hsmm.exon	Hs_SNRNP70.ray.exon.count.bls	0.0501156	550	0.021929	778	0.044511	703	0.0326362	538
887	ray.bls.hsmm.exon	Hs_SNRPA.ray.exon.count.bls	0.0242405	865	0.0109765	1003	0.0316759	859	0.0219039	691
888	ray.bls.hsmm.exon	Hs_SRSF2.ray.exon.count.bls	0.0795934	396	0.0232357	754	0.0471029	670	0.0365508	499
889	ray.bls.hsmm.exon	Hs_SRSF7.ray.exon.count.bls	0.00178836	1227	0.00583336	1110	0.0379213	794	0.00549231	1075
890	ray.bls.hsmm.exon	Hs_SRSF9.ray.exon.count.bls	0.137296	244	0.0492731	442	0.183438	202	0.0312891	558
891	ray.bls.hsmm.exon	Hs_TUT1.ray.exon.count.bls	0.00642603	1172	0.0130427	949	0.0408861	743	0.003	1146
892	ray.bls.hsmm.exon	Hs_TARDBP.ray.exon.count.bls	0.0904853	355	0.0226299	763	0.104599	377	0.0107171	936
893	ray.bls.hsmm.exon	Hs_TIA1.ray.exon.count.bls	0.058712	488	0	1206	0.0591978	580	0.00948737	980
894	ray.bls.hsmm.exon	Hs_U2AF2.ray.exon.count.bls	0.0388052	675	0.013897	930	0.188163	195	0.0115136	912
895	ray.bls.hsmm.exon	Hs_YBX1.ray.exon.count.bls	0.00480155	1197	0.0279854	664	0.0384337	786	0.0204309	717
896	ray.bls.hsmm.exon	Hs_YBX2.ray.exon.count.bls	0.00756977	1160	0.0506769	435	0.0450334	694	0.00785559	1018
897	ray.bls.hsmm.exon	Hs_ZC3H10.ray.exon.count.bls	0.00615567	1174	0.0724163	341	0.0247914	958	0.0036046	1129
898	ray.bls.hsmm.exon	Hs_ZC3H14.ray.exon.count.bls	0.0683664	440	0.011467	989	0.0396249	766	0.0104067	944
899	ray.bls.hsmm.exon	Hs_ZCRB1.ray.exon.count.bls	0.0107232	1113	0.0166061	874	0.0243468	969	0.00295473	1148
900	ray.bls.hsmm.exon	Hs_ZNF638.ray.exon.count.bls	0.02432	863	0.00811598	1064	0.0187407	1047	0.00700846	1045
901	ray.bls.hsmm.exon	Mm_KHDRBS1.ray.exon.count.bls	0.0211198	922	0.0480766	446	0.0705217	502	0.00372168	1123
902	ray.bls.hsmm.exon	Mm_PCBP1.ray.exon.count.bls	0.0116853	1100	0.0687063	362	0.0555567	609	0.0329188	536
903	ray.bls.hsmm.exon	Mm_PCBP3.ray.exon.count.bls	0.0053419	1192	0.0278996	665	0.0994482	394	0.0468776	420
904	ray.bls.hsmm.exon	Mm_RBM38.ray.exon.count.bls	0.00560252	1184	0.0331606	591	0.116972	343	0.0125199	877
905	ray.bls.hsmm.intron	Hs_A1CF.ray.di5.count.bls	0.100059	327	0.041903	492	0.0313399	864	0.0132667	858
906	ray.bls.hsmm.intron	Hs_RBFOX1.ray.di5.count.bls	0.107894	305	0.0376126	538	0.554228	34	0.0189667	749
907	ray.bls.hsmm.intron	Hs_ANKHD1.ray.di5.count.bls	0.0285399	805	0.00645106	1103	0.00951061	1168	0.00382838	1114
908	ray.bls.hsmm.intron	Hs_BRUNOL4.ray.di5.count.bls	0.0645294	455	0.0339238	581	0.158644	254	0.0457204	428
909	ray.bls.hsmm.intron	Hs_BRUNOL5.ray.di5.count.bls	0.0939326	348	0.0375611	539	0.0701654	505	0.0103964	946
910	ray.bls.hsmm.intron	Hs_BRUNOL6.ray.di5.count.bls	0.254701	93	0.0277562	667	0.0569671	595	0.0245536	650
911	ray.bls.hsmm.intron	Hs_CNOT4.ray.di5.count.bls	0.103065	319	0.0446882	467	0.0487197	660	0.053741	379
912	ray.bls.hsmm.intron	Hs_CPEB2.ray.di5.count.bls	0.0424448	634	0.0313359	624	0.0614291	563	0.0263597	617
913	ray.bls.hsmm.intron	Hs_CPEB4.ray.di5.count.bls	0.0311566	772	0.0270797	682	0.0505669	646	0.0326328	539
914	ray.bls.hsmm.intron	Hs_DAZAP1.ray.di5.count.bls	0.107596	306	0.0129189	951	0.10549	374	0.0157817	808
915	ray.bls.hsmm.intron	Hs_ENOX1.ray.di5.count.bls	0.05565	507	0.0421419	490	0.0688976	513	0.0140023	842
916	ray.bls.hsmm.intron	Hs_ESRP2.ray.di5.count.bls	0.0536247	523	0.0687055	363	0.0588255	581	0.0231301	679
917	ray.bls.hsmm.intron	Hs_FMR1.ray.di5.count.bls	0.0360606	703	0.0490422	443	0.0288678	897	0.0591162	355
918	ray.bls.hsmm.intron	Hs_FUS.ray.di5.count.bls	0.00196154	1219	0.00370256	1159	0.00386851	1211	0.0019214	1163
919	ray.bls.hsmm.intron	Hs_SRSF10.ray.di5.count.bls	0.102884	320	0.0943822	270	0.182788	205	0.0208223	704
920	ray.bls.hsmm.intron	Hs_FXR1.ray.di5.count.bls	0.0189929	971	0.0107274	1008	0.0450193	695	0.0124869	879
921	ray.bls.hsmm.intron	Hs_FXR2.ray.di5.count.bls	0.0162022	1017	0.0327445	600	0.0314129	862	0.0245064	651
922	ray.bls.hsmm.intron	Hs_G3BP2.ray.di5.count.bls	0.056196	504	0.0274152	673	0.0732429	499	0.0126435	873
923	ray.bls.hsmm.intron	Hs_HNRNPA1.ray.di5.count.bls	0.00967308	1125	0.0189346	824	0.0554878	610	0.0183016	760
924	ray.bls.hsmm.intron	Hs_HNRNPA1L2.ray.di5.count.bls	0.0194784	957	0.0262534	692	0.059489	577	0.0384314	486
925	ray.bls.hsmm.intron	Hs_HNRNPA2B1.ray.di5.count.bls	0.0135981	1060	0.00654167	1102	0.0507031	644	0.0161188	799
926	ray.bls.hsmm.intron	Hs_HNRNPC.ray.di5.count.bls	0.0516879	533	0.0876695	290	0.0200023	1029	0.0714146	309
927	ray.bls.hsmm.intron	Hs_HNRNPCL1.ray.di5.count.bls	0.0538186	521	0.0782759	327	0.0405791	750	0.0518423	390
928	ray.bls.hsmm.intron	Hs_HNRNPH2.ray.di5.count.bls	0.0634206	461	0.0376918	537	0.0821384	466	0.0394228	477
929	ray.bls.hsmm.intron	Hs_HNRNPK.ray.di5.count.bls	0.0100443	1121	0.0293272	649	0.103351	384	0.0335303	530
930	ray.bls.hsmm.intron	Hs_HNRNPL.ray.di5.count.bls	0.0355384	710	0.0442779	472	0.0903855	434	0.0430395	452
931	ray.bls.hsmm.intron	Hs_HNRPLL.ray.di5.count.bls	0.0432291	619	0.0271779	678	0.0274355	919	0.0276634	600
932	ray.bls.hsmm.intron	Hs_HuR.ray.di5.count.bls	0.0803638	393	0.0303214	638	0.120376	329	0.036704	497
933	ray.bls.hsmm.intron	Hs_IGF2BP2.ray.di5.count.bls	0.0750749	413	0.0247006	724	0.0617332	559	0.0337051	525
934	ray.bls.hsmm.intron	Hs_IGF2BP3.ray.di5.count.bls	0.0455156	598	0.0173238	861	0.0804085	474	0.0581855	361
935	ray.bls.hsmm.intron	Hs_KHDRBS1.ray.di5.count.bls	0.0830013	380	0.0354027	566	0.0602003	569	0.0252461	634
936	ray.bls.hsmm.intron	Hs_KHDRBS2.ray.di5.count.bls	0.0262167	835	0.0185899	834	0.024666	959	0.0238109	661
937	ray.bls.hsmm.intron	Hs_KHDRBS3.ray.di5.count.bls	0.0428136	629	0.0260517	696	0.0452399	692	0.00372492	1122
938	ray.bls.hsmm.intron	Hs_LIN28A.ray.di5.count.bls	0.0291137	797	0.0576951	409	0.0235911	982	0.0113849	917
939	ray.bls.hsmm.intron	Hs_MATR3.ray.di5.count.bls	0.0798911	394	0.0140757	927	0.0364384	806	0.0158326	806
940	ray.bls.hsmm.intron	Hs_MBNL1.ray.di5.count.bls	0.0458262	594	0.0225826	765	0.0643695	542	0.038708	483
941	ray.bls.hsmm.intron	Hs_MSI1.ray.di5.count.bls	0.0900694	357	0.0215514	787	0.0872591	440	0.055958	368
942	ray.bls.hsmm.intron	Hs_PABPC1.ray.di5.count.bls	0.0335117	746	0.0362129	553	0.0420248	729	0.0175604	770
943	ray.bls.hsmm.intron	Hs_PABPC3.ray.di5.count.bls	0.0244956	861	0.0186055	833	0.0826235	463	0.0635497	332
944	ray.bls.hsmm.intron	Hs_PABPC4.ray.di5.count.bls	0.0459211	592	0.0321675	607	0.027769	908	0.0191232	746
945	ray.bls.hsmm.intron	Hs_PABPC5.ray.di5.count.bls	0.0377536	683	0.0364694	549	0.0351699	825	0.146671	131
946	ray.bls.hsmm.intron	Hs_PABPN1.ray.di5.count.bls	0.0694511	435	0.0462446	459	0.0581033	585	0.0175847	769
947	ray.bls.hsmm.intron	Hs_PCBP1.ray.di5.count.bls	0.110854	295	0.046821	458	0.0891069	437	0.0190023	748
948	ray.bls.hsmm.intron	Hs_PCBP2.ray.di5.count.bls	0.16944	186	0.049373	440	0.068856	514	0.0652561	326
949	ray.bls.hsmm.intron	Hs_PPRC1.ray.di5.count.bls	0.0516005	535	0.00710974	1092	0.00584296	1198	0.00317028	1143
950	ray.bls.hsmm.intron	Hs_SFPQ.ray.di5.count.bls	0.143291	232	0.0216919	783	0.0508558	642	0.0179393	763
951	ray.bls.hsmm.intron	Hs_PTBP1.ray.di5.count.bls	0.104068	315	0.100773	242	0.0984227	399	0.0306126	565
952	ray.bls.hsmm.intron	Hs_QKI.ray.di5.count.bls	0.0370302	692	0.00321146	1165	0.0340875	835	0.0346641	514
953	ray.bls.hsmm.intron	Hs_RALY.ray.di5.count.bls	0.0235131	878	0.0414473	498	0.0407925	745	0.0344544	515
954	ray.bls.hsmm.intron	Hs_RBM24.ray.di5.count.bls	0.0639126	460	0.0371792	544	0.03842	787	0.0420688	456
955	ray.bls.hsmm.intron	Hs_RBM28.ray.di5.count.bls	0.0411989	651	0.0432705	482	0.100207	390	0.0490325	405
956	ray.bls.hsmm.intron	Hs_RBM3.ray.di5.count.bls	0.108879	301	0.0597731	399	0.025347	949	0.020273	719
957	ray.bls.hsmm.intron	Hs_RBM41.ray.di5.count.bls	0.0348068	724	0.0124508	965	0.100781	388	0.0447131	433
958	ray.bls.hsmm.intron	Hs_RBM42.ray.di5.count.bls	0.00389658	1202	0.0204447	803	0.0348933	826	0.0311928	559
959	ray.bls.hsmm.intron	Hs_RBM45.ray.di5.count.bls	0.0249196	855	0.014625	916	0.022957	989	0.00584254	1065
960	ray.bls.hsmm.intron	Hs_RBM46.ray.di5.count.bls	0.146382	225	0.0421913	488	0.17732	214	0.0120005	892
961	ray.bls.hsmm.intron	Hs_RBM4.ray.di5.count.bls	0.00931328	1134	0.00196078	1176	0.00425866	1208	0.00194872	1158
962	ray.bls.hsmm.intron	Hs_RBM5.ray.di5.count.bls	0.0789181	401	0.103896	236	0.0541449	621	0.0810923	287
963	ray.bls.hsmm.intron	Hs_RBM6.ray.di5.count.bls	0.018082	986	0.0235221	744	0.0364708	804	0.0174927	771
964	ray.bls.hsmm.intron	Hs_RBM8A.ray.di5.count.bls	0.00545511	1187	0	1229	0.0162817	1078	0.00193431	1161
965	ray.bls.hsmm.intron	Hs_RBMS1.ray.di5.count.bls	0.0366599	695	0.0385599	525	0.0264033	933	0.0342802	520
966	ray.bls.hsmm.intron	Hs_RBMS3.ray.di5.count.bls	0.00891214	1148	0.0419721	491	0.0471314	669	0.0134312	853
967	ray.bls.hsmm.intron	Hs_SAMD4A.ray.di5.count.bls	0.0529743	525	0.0308107	634	0.0852403	449	0.0387363	482
968	ray.bls.hsmm.intron	Hs_SART3.ray.di5.count.bls	0.0504128	546	0.0411971	500	0.041479	733	0.00730557	1035
969	ray.bls.hsmm.intron	Hs_SRSF1.ray.di5.count.bls	0.0466469	585	0.0377058	536	0.0187722	1044	0.0399127	470
970	ray.bls.hsmm.intron	Hs_SNRNP70.ray.di5.count.bls	0.0431287	620	0.0379839	533	0.0471867	668	0.0234084	669
971	ray.bls.hsmm.intron	Hs_SNRPA.ray.di5.count.bls	0.0283955	807	0.0312281	626	0.055865	602	0.0281685	594
972	ray.bls.hsmm.intron	Hs_SRSF2.ray.di5.count.bls	0.0566007	499	0.0507074	434	0.0601254	571	0.102353	218
973	ray.bls.hsmm.intron	Hs_SRSF7.ray.di5.count.bls	0	1238	0.00190549	1186	0.00377747	1212	0	1229
974	ray.bls.hsmm.intron	Hs_SRSF9.ray.di5.count.bls	0.0426207	632	0.284674	41	0.0652436	538	0.0540404	377
975	ray.bls.hsmm.intron	Hs_TUT1.ray.di5.count.bls	0.0213508	918	0.0189476	823	0.0290973	892	0.0404463	465
976	ray.bls.hsmm.intron	Hs_TARDBP.ray.di5.count.bls	0.0492593	557	0.0180395	848	0.0489891	655	0.023342	673
977	ray.bls.hsmm.intron	Hs_TIA1.ray.di5.count.bls	0.062499	470	0.0447821	465	0.128066	309	0.0389927	479
978	ray.bls.hsmm.intron	Hs_U2AF2.ray.di5.count.bls	0.0775297	405	0.0392317	518	0.085589	448	0.0434303	447
979	ray.bls.hsmm.intron	Hs_YBX1.ray.di5.count.bls	0.014351	1041	0.0261671	695	0.0638703	546	0.0314714	552
980	ray.bls.hsmm.intron	Hs_YBX2.ray.di5.count.bls	0.0320059	764	0.0479221	447	0.0256543	944	0.00996083	963
981	ray.bls.hsmm.intron	Hs_ZC3H10.ray.di5.count.bls	0.00566536	1182	0.0019159	1183	0.0152085	1092	0.00381207	1115
982	ray.bls.hsmm.intron	Hs_ZC3H14.ray.di5.count.bls	0.049169	559	0.0951213	268	0.160795	249	0.0892651	253
983	ray.bls.hsmm.intron	Hs_ZCRB1.ray.di5.count.bls	0.0555395	508	0.061633	382	0.0837909	457	0.0117966	904
984	ray.bls.hsmm.intron	Hs_ZNF638.ray.di5.count.bls	0.112636	294	0.0398387	511	0.0680217	520	0.0162759	793
985	ray.bls.hsmm.intron	Mm_KHDRBS1.ray.di5.count.bls	0.0633238	463	0.0159306	883	0.074026	496	0.0138127	845
986	ray.bls.hsmm.intron	Mm_PCBP1.ray.di5.count.bls	0.0628397	465	0.0155439	897	0.0913486	426	0.0213096	699
987	ray.bls.hsmm.intron	Mm_PCBP3.ray.di5.count.bls	0.103732	318	0.0296168	645	0.0614337	562	0.0314307	555
988	ray.bls.hsmm.intron	Mm_RBM38.ray.di5.count.bls	0.0971466	340	0.037309	542	0.0425142	726	0.0508085	396
989	ray.bls.orth.intron	Ce_ASD.1.ray.di5.count.bls	0.150641	219	0.0141696	924	0.605617	31	0.0487448	408
990	ray.bls.orth.intron	Ce_ETR.1.ray.di5.count.bls	0.137754	242	0.0516335	427	0.117441	341	0.0785762	295
991	ray.bls.orth.intron	Ce_EXC.7.ray.di5.count.bls	0.120745	280	0.0694386	357	0.0857738	445	0.0494194	403
992	ray.bls.orth.intron	Ce_FOX.1.ray.di5.count.bls	0.0978365	337	0.0506005	436	0.58357	32	0.0436674	443
993	ray.bls.orth.intron	Ce_SUP.12.ray.di5.count.bls	0.108391	304	0.0337717	585	0.0386705	779	0.0199223	727
994	ray.bls.orth.intron	Ce_SUP.26.ray.di5.count.bls	0.0613146	475	0.0436782	476	0.0545486	618	0.0185342	756
995	ray.bls.orth.intron	Ce_TIAR.1.ray.di5.count.bls	0.0337581	739	0.0331971	590	0.0398207	762	0.0542332	376
996	ray.bls.orth.intron	Ce_TIAR.3.ray.di5.count.bls	0.0330747	749	0.00776838	1072	0.0860976	444	0.0764835	301
997	ray.bls.orth.intron	Ce_UNC.75.ray.di5.count.bls	0.0753975	411	0.0217138	782	0.118545	337	0.132599	159
998	ray.bls.orth.intron	Dm_A2BP1.ray.di5.count.bls	0.098718	334	0.0247758	722	0.48248	39	0.0624866	340
999	ray.bls.orth.intron	Dm_ARET.ray.di5.count.bls	0.0975796	339	0.0346716	574	0.0861439	443	0.0242006	654
1000	ray.bls.orth.intron	Dm_B52.ray.di5.count.bls	0.0278308	812	0.0668654	369	0.0498187	649	0.0359974	508
1001	ray.bls.orth.intron	Dm_BRU.3.ray.di5.count.bls	0.0668109	448	0.0839278	306	0.0358447	817	0.0303655	568
1002	ray.bls.orth.intron	Dm_CG11360.ray.di5.count.bls	0.0509076	542	0.0414955	497	0.0977436	405	0.00757754	1027
1003	ray.bls.orth.intron	Dm_CG17838.ray.di5.count.bls	0.0196356	955	0.0234794	746	0.275652	101	0.0913593	244
1004	ray.bls.orth.intron	Dm_CG2931.ray.di5.count.bls	0.00184615	1226	0.0234674	747	0.0352572	824	0.138549	147
1005	ray.bls.orth.intron	Dm_CG33714.ray.di5.count.bls	0.0297389	787	0.0177234	857	0.0337596	837	0.0016	1187
1006	ray.bls.orth.intron	Dm_CG7804.ray.di5.count.bls	0.039278	669	0.0245555	727	0.0470272	672	0.0373655	492
1007	ray.bls.orth.intron	Dm_CNOT4.ray.di5.count.bls	0.0899218	358	0.0308317	633	0.0266611	929	0.0632093	333
1008	ray.bls.orth.intron	Dm_CPO.ray.di5.count.bls	0.0360404	704	0.118962	191	0.0571047	594	0.0193364	737
1009	ray.bls.orth.intron	Dm_EIF.2ALPHA.ray.di5.count.bls	0.25253	100	0.0237224	741	0.127577	311	0.0396118	472
1010	ray.bls.orth.intron	Dm_ELAV.ray.di5.count.bls	0.0704673	429	0.0444221	469	0.0857016	446	0.0394791	475
1011	ray.bls.orth.intron	Dm_FMR1.ray.di5.count.bls	0.0126331	1081	0.0137152	935	0.0979168	404	0.0431598	450
1012	ray.bls.orth.intron	Dm_FNE.ray.di5.count.bls	0.0614809	473	0.0621171	381	0.0880589	439	0.140095	143
1013	ray.bls.orth.intron	Dm_HOW.ray.di5.count.bls	0.0277556	813	0.0111482	994	0.181907	206	0.138035	149
1014	ray.bls.orth.intron	Dm_HRB27C.ray.di5.count.bls	0.0226035	896	0.0397171	513	0.0600337	572	0.0285801	589
1015	ray.bls.orth.intron	Dm_HRB87F.ray.di5.count.bls	0.0177642	991	0.015653	893	0.126735	314	0.0503879	399
1016	ray.bls.orth.intron	Dm_HRB98DE.ray.di5.count.bls	0.0116165	1101	0.0173089	862	0.0388037	776	0.0284582	590
1017	ray.bls.orth.intron	Dm_LARK.ray.di5.count.bls	0.0148299	1032	0	1216	0.00196691	1221	0	1233
1018	ray.bls.orth.intron	Dm_MSI.ray.di5.count.bls	0.0350971	722	0.0337495	586	0.105108	376	0.0248933	644
1019	ray.bls.orth.intron	Dm_MUB.ray.di5.count.bls	0.0413775	649	0.0164996	876	0.0461746	679	0.0136707	849
1020	ray.bls.orth.intron	Dm_ORB2.ray.di5.count.bls	0.0835459	378	0.0697854	355	0.066218	532	0.0780815	296
1021	ray.bls.orth.intron	Dm_PABP.ray.di5.count.bls	0.0421202	639	0.0383305	528	0.0390968	774	0.026281	619
1022	ray.bls.orth.intron	Dm_PAPI.ray.di5.count.bls	0.0767874	409	0.025054	717	0.0959995	410	0.0434446	446
1023	ray.bls.orth.intron	Dm_PUF68.ray.di5.count.bls	0.0425081	633	0.0488678	444	0.0488095	657	0.0291636	582
1024	ray.bls.orth.intron	Dm_PUM.ray.di5.count.bls	0.0693864	436	0.010875	1005	0.063043	553	0.0206544	709
1025	ray.bls.orth.intron	Dm_QKR58E.1.ray.di5.count.bls	0.0179865	988	0.0195679	816	0.0388316	775	0.0247931	647
1026	ray.bls.orth.intron	Dm_RBP1.ray.di5.count.bls	0.0251139	852	0.0121007	976	0.095328	414	0.00531906	1085
1027	ray.bls.orth.intron	Dm_RBP1.LIKE.ray.di5.count.bls	0.0015	1229	0.005625	1120	0.0202661	1025	0.0103967	945
1028	ray.bls.orth.intron	Dm_RBP9.ray.di5.count.bls	0.0721045	422	0.0793122	319	0.0850314	452	0.125379	174
1029	ray.bls.orth.intron	Dm_REF2.ray.di5.count.bls	0.0340459	735	0.0622724	380	0.0788753	480	0.0117957	905
1030	ray.bls.orth.intron	Dm_RIN.ray.di5.count.bls	0.0294403	793	0.107349	224	0.115345	348	0.0458793	426
1031	ray.bls.orth.intron	Dm_RNP4F.ray.di5.count.bls	0.0500766	551	0.0847921	302	0.0364497	805	0.0399404	469
1032	ray.bls.orth.intron	Dm_ROX8.ray.di5.count.bls	0.0824775	383	0.204897	72	0.25442	124	0.0470308	419
1033	ray.bls.orth.intron	Dm_RSF1.ray.di5.count.bls	0	1239	0	1239	0	1239	0	1240
1034	ray.bls.orth.intron	Dm_SF1.ray.di5.count.bls	0.0312191	770	0.0204126	805	0.090658	429	0.0355081	511
1035	ray.bls.orth.intron	Dm_SF2.ray.di5.count.bls	0.0502541	547	0.0477434	450	0.0431598	716	0.0437594	441
1036	ray.bls.orth.intron	Dm_SHEP.ray.di5.count.bls	0.153669	213	0.0266302	687	0.0222544	999	0.0204766	716
1037	ray.bls.orth.intron	Dm_SM.ray.di5.count.bls	0.0264363	830	0.0315191	616	0.0211072	1016	0.0390585	478
1038	ray.bls.orth.intron	Dm_SNF.ray.di5.count.bls	0.0326644	755	0.0563287	416	0.0664972	530	0.0137992	847
1039	ray.bls.orth.intron	Dm_SNRNP70K.ray.di5.count.bls	0.0674387	444	0.0148881	913	0.0209537	1017	0.00958803	975
1040	ray.bls.orth.intron	Dm_SRP54.ray.di5.count.bls	0.0297237	788	0.0413031	499	0.0735441	498	0.0403474	467
1041	ray.bls.orth.intron	Dm_TRA2.ray.di5.count.bls	0.102445	321	0.0417995	493	0.0529407	630	0.0108901	931
1042	ray.bls.orth.intron	Dm_U2AF50.ray.di5.count.bls	0.033729	741	0.0914265	276	0.0901303	435	0.077743	297
1043	ray.bls.orth.intron	Dr_Rbm38.ray.di5.count.bls	0.123259	275	0.013171	944	0.0452023	693	0.0372837	493
1044	ray.bls.orth.intron	Dr_Pcbp2.ray.di5.count.bls	0.0398779	663	0.0278128	666	0.098813	396	0.0651406	327
1045	ray.bls.orth.intron	Dr_Rbm4.3.ray.di5.count.bls	0.00186027	1225	0	1235	0.00358496	1214	0.00196721	1156
1046	ray.bls.orth.intron	Dr_Sf3b4.ray.di5.count.bls	0.159237	202	0.00689266	1097	0.0207978	1020	0.0201037	722
1047	ray.bls.orth.intron	Gg_HNRNPR.ray.di5.count.bls	0.0455159	597	0.0327447	599	0.0305503	870	0.02489	645
1048	ray.bls.orth.intron	Gg_A1CF.ray.di5.count.bls	0.166778	190	0.128139	165	0.162059	244	0.0191999	743
1049	ray.bls.orth.intron	Gg_RBM47.ray.di5.count.bls	0.030685	775	0.013124	945	0.0621109	557	0.0168876	781
1050	ray.bls.orth.intron	Tn_Rbm24.ray.di5.count.bls	0.0889084	359	0.0154611	901	0.0343021	833	0.0395041	474
1051	ray.bls.orth.intron	Tn_HNRNPAB.ray.di5.count.bls	0.125295	270	0.0280821	660	0.0750071	493	0.027885	596
1052	ray.bls.orth.intron	Xt_Hnrnpr.ray.di5.count.bls	0.0843533	376	0.0402515	509	0.0275702	913	0.0164369	787
1053	ray.bls.orth.intron	Xt_Rbm47.ray.di5.count.bls	0.052518	530	0.0478891	448	0.0477309	666	0.0290508	584
1054	ray.bls.orth.intron	Xt_Rbm42.ray.di5.count.bls	0.00367613	1212	0.00187778	1190	0.068473	518	0.0308195	562
1055	ray.bls.orth.intron	Xt_Syncrip.ray.di5.count.bls	0.0976793	338	0.0220339	776	0.0307432	867	0.0215418	696
1056	ray.bls.orth.exon	Ce_ASD.1.ray.exon.count.bls	0.0212185	921	0.00700687	1095	0.0387975	777	0.0278269	597
1057	ray.bls.orth.exon	Ce_ETR.1.ray.exon.count.bls	0.0257193	840	0.0220627	775	0.029101	891	0.00685864	1048
1058	ray.bls.orth.exon	Ce_EXC.7.ray.exon.count.bls	0.0229541	887	0.0130499	947	0.0352665	823	0.00133333	1195
1059	ray.bls.orth.exon	Ce_FOX.1.ray.exon.count.bls	0.0233355	881	0.020463	802	0.0676011	523	0.0906515	248
1060	ray.bls.orth.exon	Ce_SUP.12.ray.exon.count.bls	0.0119106	1094	0.0455058	463	0.0252007	951	0.012029	891
1061	ray.bls.orth.exon	Ce_SUP.26.ray.exon.count.bls	0.0238842	872	0.014721	914	0	1230	0.00385212	1111
1062	ray.bls.orth.exon	Ce_TIAR.1.ray.exon.count.bls	0.00727982	1163	0.00947918	1035	0.133236	299	0.00532381	1084
1063	ray.bls.orth.exon	Ce_TIAR.3.ray.exon.count.bls	0.00573221	1181	0.0104458	1013	0.165668	237	0.00588095	1063
1064	ray.bls.orth.exon	Ce_UNC.75.ray.exon.count.bls	0.0116062	1102	0.0143776	921	0.0553362	611	0.00387623	1108
1065	ray.bls.orth.exon	Dm_A2BP1.ray.exon.count.bls	0.035432	711	0.0212964	795	0.0652159	539	0.136034	153
1066	ray.bls.orth.exon	Dm_ARET.ray.exon.count.bls	0.0388084	674	0.0844984	303	0.0412058	738	0.0520388	387
1067	ray.bls.orth.exon	Dm_B52.ray.exon.count.bls	0.135192	251	0.0560154	417	0.11637	345	0.0234284	667
1068	ray.bls.orth.exon	Dm_BRU.3.ray.exon.count.bls	0.0189034	973	0.0184718	839	0.10398	382	0.00573778	1067
1069	ray.bls.orth.exon	Dm_CG11360.ray.exon.count.bls	0.0164878	1010	0.00984596	1024	0.0557802	606	0.0126851	871
1070	ray.bls.orth.exon	Dm_CG17838.ray.exon.count.bls	0.00664446	1170	0.0240031	738	0.105603	373	0.0152905	817
1071	ray.bls.orth.exon	Dm_CG2931.ray.exon.count.bls	0.0137438	1058	0.00922685	1041	0.0136105	1118	0.0119861	895
1072	ray.bls.orth.exon	Dm_CG33714.ray.exon.count.bls	0.0228903	888	0.00198077	1170	0.0884444	438	0.00365563	1125
1073	ray.bls.orth.exon	Dm_CG7804.ray.exon.count.bls	0.0255035	845	0.0251458	715	0.0290112	894	0.00702928	1044
1074	ray.bls.orth.exon	Dm_CNOT4.ray.exon.count.bls	0.0632622	464	0.0316912	615	0.0281698	903	0.0199253	726
1075	ray.bls.orth.exon	Dm_CPO.ray.exon.count.bls	0.022736	893	0.0185739	836	0.0665875	528	0.0878736	260
1076	ray.bls.orth.exon	Dm_EIF.2ALPHA.ray.exon.count.bls	0.0140374	1049	0.0173771	859	0.0983818	400	0.0298664	575
1077	ray.bls.orth.exon	Dm_ELAV.ray.exon.count.bls	0.0408602	653	0	1207	0.0380852	792	0.00509817	1088
1078	ray.bls.orth.exon	Dm_FMR1.ray.exon.count.bls	0.162111	196	0.0038804	1144	0.02941	889	0.0125319	876
1079	ray.bls.orth.exon	Dm_FNE.ray.exon.count.bls	0.0317643	765	0.00275	1169	0.052525	634	0.00919647	987
1080	ray.bls.orth.exon	Dm_HOW.ray.exon.count.bls	0.0481104	569	0.0115229	987	0.0121652	1140	0	1218
1081	ray.bls.orth.exon	Dm_HRB27C.ray.exon.count.bls	0.00385714	1205	0.0295515	646	0.0092855	1175	0.00197753	1151
1082	ray.bls.orth.exon	Dm_HRB87F.ray.exon.count.bls	0.00946603	1132	0.00386524	1146	0.00752164	1182	0.00751255	1028
1083	ray.bls.orth.exon	Dm_HRB98DE.ray.exon.count.bls	0.00382665	1208	0.00334332	1164	0.00645589	1193	0	1224
1084	ray.bls.orth.exon	Dm_LARK.ray.exon.count.bls	0.00541403	1188	0.00197753	1171	0.0229434	990	0.00197101	1155
1085	ray.bls.orth.exon	Dm_MSI.ray.exon.count.bls	0.0306429	776	0.0133708	942	0.00555313	1202	0.0109448	929
1086	ray.bls.orth.exon	Dm_MUB.ray.exon.count.bls	0.023864	873	0.0135865	940	0.0168259	1070	0.021174	700
1087	ray.bls.orth.exon	Dm_ORB2.ray.exon.count.bls	0.0162445	1015	0.00919958	1042	0.0326905	851	0.00740035	1032
1088	ray.bls.orth.exon	Dm_PABP.ray.exon.count.bls	0.0571666	495	0.0694216	358	0.160362	251	0.0154824	814
1089	ray.bls.orth.exon	Dm_PAPI.ray.exon.count.bls	0.0813422	387	0.0329146	596	0.0198207	1033	0.0174569	773
1090	ray.bls.orth.exon	Dm_PUF68.ray.exon.count.bls	0.0222185	901	0.00726575	1085	0.0198256	1032	0.00899125	993
1091	ray.bls.orth.exon	Dm_PUM.ray.exon.count.bls	0.0767916	408	0.133205	156	0.0292578	890	0.0163456	790
1092	ray.bls.orth.exon	Dm_QKR58E.1.ray.exon.count.bls	0.0212194	920	0.0169666	871	0.0223993	996	0.00852633	1005
1093	ray.bls.orth.exon	Dm_RBP1.ray.exon.count.bls	0.00198347	1217	0.0151391	906	0.0118474	1149	0.000975	1198
1094	ray.bls.orth.exon	Dm_RBP1.LIKE.ray.exon.count.bls	0.0166737	1009	0.0179226	849	0.0412652	736	0.0113647	919
1095	ray.bls.orth.exon	Dm_RBP9.ray.exon.count.bls	0.0371436	690	0.0119574	981	0.0266495	930	0.00197183	1154
1096	ray.bls.orth.exon	Dm_REF2.ray.exon.count.bls	0.0811714	390	0.094851	269	0.137617	287	0.059465	351
1097	ray.bls.orth.exon	Dm_RIN.ray.exon.count.bls	0.0259666	838	0.00943398	1037	0.109193	366	0.0404165	466
1098	ray.bls.orth.exon	Dm_RNP4F.ray.exon.count.bls	0.0267942	825	0.0690353	359	0.0685958	516	0.0524213	386
1099	ray.bls.orth.exon	Dm_ROX8.ray.exon.count.bls	0.043262	618	0.018781	826	0.156505	257	0.0377257	489
1100	ray.bls.orth.exon	Dm_RSF1.ray.exon.count.bls	0.0127381	1080	0.0058187	1111	0.00195096	1222	0.00183492	1180
1101	ray.bls.orth.exon	Dm_SF1.ray.exon.count.bls	0.0227928	890	0.0186761	830	0.0202525	1026	0.00567904	1068
1102	ray.bls.orth.exon	Dm_SF2.ray.exon.count.bls	0.0501752	549	0.0198139	814	0.130546	302	0.00982461	967
1103	ray.bls.orth.exon	Dm_SHEP.ray.exon.count.bls	0.0189949	970	0.0093587	1039	0.0115132	1150	0.00348314	1133
1104	ray.bls.orth.exon	Dm_SM.ray.exon.count.bls	0.0401219	661	0.0377934	535	0.144513	271	0.00695044	1046
1105	ray.bls.orth.exon	Dm_SNF.ray.exon.count.bls	0.0070313	1165	0.00717967	1089	0.0313472	863	0.0118349	903
1106	ray.bls.orth.exon	Dm_SNRNP70K.ray.exon.count.bls	0.078477	403	0.118692	193	0.049138	654	0.0536038	381
1107	ray.bls.orth.exon	Dm_SRP54.ray.exon.count.bls	0.020813	931	0.0143061	923	0.0251375	952	0.00898815	994
1108	ray.bls.orth.exon	Dm_TRA2.ray.exon.count.bls	0.0282441	808	0.171135	98	0.0502871	648	0.0256839	627
1109	ray.bls.orth.exon	Dm_U2AF50.ray.exon.count.bls	0.0749162	414	0	1205	0.0755554	490	0.0185296	757
1110	ray.bls.orth.exon	Dr_Rbm38.ray.exon.count.bls	0.0184467	980	0.00567914	1116	0.0137734	1112	0.0439564	438
1111	ray.bls.orth.exon	Dr_Pcbp2.ray.exon.count.bls	0.0406981	655	0.0137448	934	0.0274378	917	0.0259312	624
1112	ray.bls.orth.exon	Dr_Rbm4.3.ray.exon.count.bls	0.00582889	1176	0.0145247	919	0.00580708	1199	0	1227
1113	ray.bls.orth.exon	Dr_Sf3b4.ray.exon.count.bls	0.0337225	742	0.0189693	822	0.111637	357	0.0149918	826
1114	ray.bls.orth.exon	Gg_HNRNPR.ray.exon.count.bls	0.0554867	509	0.0110641	996	0.0540134	622	0.0232455	675
1115	ray.bls.orth.exon	Gg_A1CF.ray.exon.count.bls	0.00604356	1175	0.00387935	1145	0.0192268	1041	0.00947078	981
1116	ray.bls.orth.exon	Gg_RBM47.ray.exon.count.bls	0.0262806	833	0.018483	838	0.148829	266	0.0254776	630
1117	ray.bls.orth.exon	Tn_Rbm24.ray.exon.count.bls	0.0163673	1012	0.0329523	595	0.0298205	882	0.0165488	785
1118	ray.bls.orth.exon	Tn_HNRNPAB.ray.exon.count.bls	0.0161705	1018	0.0218422	780	0.0245921	962	0.00916286	988
1119	ray.bls.orth.exon	Xt_Hnrnpr.ray.exon.count.bls	0.0590952	486	0.119797	188	0.0230311	988	0.0133298	857
1120	ray.bls.orth.exon	Xt_Rbm47.ray.exon.count.bls	0.00926163	1138	0.0061996	1106	0.0833995	462	0.00857474	1002
1121	ray.bls.orth.exon	Xt_Rbm42.ray.exon.count.bls	0.00955725	1130	0.0037425	1156	0.104109	380	0.00609092	1062
1122	ray.bls.orth.exon	Xt_Syncrip.ray.exon.count.bls	0.0129543	1071	0.0860606	296	0.0437869	708	0.0234059	670
1123	ray.bls.orth.intron	Ce_ASD.1.ray.ui3.count.bls	0.0367626	694	0.0473789	454	0.0678995	521	0.00712623	1041
1124	ray.bls.orth.intron	Ce_ETR.1.ray.ui3.count.bls	0.0613997	474	0.122197	182	0.169761	225	0.233851	58
1125	ray.bls.orth.intron	Ce_EXC.7.ray.ui3.count.bls	0.0807797	391	0.0155204	898	0.0773008	483	0.0176115	768
1126	ray.bls.orth.intron	Ce_FOX.1.ray.ui3.count.bls	0.0458105	595	0.0310941	628	0.0483478	662	0.014451	835
1127	ray.bls.orth.intron	Ce_SUP.12.ray.ui3.count.bls	0.0341287	734	0.0242741	734	0.0334946	840	0.00916243	989
1128	ray.bls.orth.intron	Ce_SUP.26.ray.ui3.count.bls	0.0242444	864	0.129203	164	0.150491	265	0.0250309	639
1129	ray.bls.orth.intron	Ce_TIAR.1.ray.ui3.count.bls	0.0446618	605	0.0260067	698	0.0703025	503	0.0283378	591
1130	ray.bls.orth.intron	Ce_TIAR.3.ray.ui3.count.bls	0.0411486	652	0.0581137	407	0.0968096	409	0.0295976	576
1131	ray.bls.orth.intron	Ce_UNC.75.ray.ui3.count.bls	0.0492414	558	0.0265654	689	0.095909	412	0.0794139	291
1132	ray.bls.orth.intron	Dm_A2BP1.ray.ui3.count.bls	0.0249679	854	0.035638	561	0.0508972	641	0.00536444	1082
1133	ray.bls.orth.intron	Dm_ARET.ray.ui3.count.bls	0.0373886	687	0.0590178	402	0.102048	386	0.0490335	404
1134	ray.bls.orth.intron	Dm_B52.ray.ui3.count.bls	0.0580824	490	0.051785	426	0.111766	355	0.0289307	586
1135	ray.bls.orth.intron	Dm_BRU.3.ray.ui3.count.bls	0.0790559	399	0.0436274	477	0.0745859	494	0.0413043	461
1136	ray.bls.orth.intron	Dm_CG11360.ray.ui3.count.bls	0.0608756	476	0.0971065	259	0.255329	122	0.0451742	431
1137	ray.bls.orth.intron	Dm_CG17838.ray.ui3.count.bls	0.059581	484	0.0181155	845	0.200083	181	0.00744876	1031
1138	ray.bls.orth.intron	Dm_CG2931.ray.ui3.count.bls	0.0665158	450	0.118814	192	0.197187	186	0.0465164	422
1139	ray.bls.orth.intron	Dm_CG33714.ray.ui3.count.bls	0.0208161	930	0.00133333	1201	0.0391879	772	0.00488314	1093
1140	ray.bls.orth.intron	Dm_CG7804.ray.ui3.count.bls	0.119763	284	0.0722529	342	0.118749	335	0.0905525	249
1141	ray.bls.orth.intron	Dm_CNOT4.ray.ui3.count.bls	0.0472495	577	0.0613515	384	0.0269982	925	0.0263957	616
1142	ray.bls.orth.intron	Dm_CPO.ray.ui3.count.bls	0.208206	132	0.0591207	401	0.0527492	632	0.207713	65
1143	ray.bls.orth.intron	Dm_EIF.2ALPHA.ray.ui3.count.bls	0.0736793	417	0.0226172	764	0.0952304	415	0.038746	481
1144	ray.bls.orth.intron	Dm_ELAV.ray.ui3.count.bls	0.105756	311	0.100862	241	0.173423	220	0.141781	141
1145	ray.bls.orth.intron	Dm_FMR1.ray.ui3.count.bls	0.0191324	969	0.026339	690	0.0977262	406	0.0126194	874
1146	ray.bls.orth.intron	Dm_FNE.ray.ui3.count.bls	0.0740446	416	0.0473749	455	0.137795	286	0.0432128	449
1147	ray.bls.orth.intron	Dm_HOW.ray.ui3.count.bls	0.0353508	717	0.0231585	756	0.0556174	607	0.041243	462
1148	ray.bls.orth.intron	Dm_HRB27C.ray.ui3.count.bls	0.0704105	430	0.0227992	761	0.0658412	536	0.0106278	939
1149	ray.bls.orth.intron	Dm_HRB87F.ray.ui3.count.bls	0.0483868	567	0.0109478	1004	0.134723	296	0.00548541	1076
1150	ray.bls.orth.intron	Dm_HRB98DE.ray.ui3.count.bls	0.0584641	489	0.0158145	886	0.0172223	1066	0.00813045	1015
1151	ray.bls.orth.intron	Dm_LARK.ray.ui3.count.bls	0.00390477	1201	0.00510387	1135	0.0147315	1098	0	1212
1152	ray.bls.orth.intron	Dm_MSI.ray.ui3.count.bls	0.0461225	591	0.0358562	556	0.0634812	547	0.024503	652
1153	ray.bls.orth.intron	Dm_MUB.ray.ui3.count.bls	0.0194212	959	0.105971	230	0.0382103	789	0.0336776	526
1154	ray.bls.orth.intron	Dm_ORB2.ray.ui3.count.bls	0.0578279	493	0.0358971	555	0.0767301	487	0.0530559	382
1155	ray.bls.orth.intron	Dm_PABP.ray.ui3.count.bls	0.0352039	721	0.0130165	950	0.0527409	633	0.0191995	744
1156	ray.bls.orth.intron	Dm_PAPI.ray.ui3.count.bls	0.0673711	445	0.0720918	344	0.0812997	471	0.102622	217
1157	ray.bls.orth.intron	Dm_PUF68.ray.ui3.count.bls	0.0341759	731	0.0324549	604	0.0553262	613	0.00133333	1193
1158	ray.bls.orth.intron	Dm_PUM.ray.ui3.count.bls	0.0855277	374	0.0309394	632	0.0817464	467	0.0125005	878
1159	ray.bls.orth.intron	Dm_QKR58E.1.ray.ui3.count.bls	0.0442239	610	0.0272076	677	0.0906703	428	0.0253969	631
1160	ray.bls.orth.intron	Dm_RBP1.ray.ui3.count.bls	0.0162437	1016	0.0106916	1009	0.0120552	1143	0.00567418	1069
1161	ray.bls.orth.intron	Dm_RBP1.LIKE.ray.ui3.count.bls	0.0372512	689	0.0038075	1151	0.0420049	730	0.00377089	1119
1162	ray.bls.orth.intron	Dm_RBP9.ray.ui3.count.bls	0.0879763	364	0.0369192	545	0.122839	323	0.0874585	261
1163	ray.bls.orth.intron	Dm_REF2.ray.ui3.count.bls	0.051408	537	0.0358195	557	0.0433685	714	0.0364946	501
1164	ray.bls.orth.intron	Dm_RIN.ray.ui3.count.bls	0.0536817	522	0.0384866	526	0.0683909	519	0.0233626	672
1165	ray.bls.orth.intron	Dm_RNP4F.ray.ui3.count.bls	0.0579592	491	0.0474059	453	0.0835141	461	0.0335477	528
1166	ray.bls.orth.intron	Dm_ROX8.ray.ui3.count.bls	0.0703015	432	0.0995648	248	0.204659	169	0.0893367	252
1167	ray.bls.orth.intron	Dm_RSF1.ray.ui3.count.bls	0	1240	0	1240	0	1240	0.00190375	1167
1168	ray.bls.orth.intron	Dm_SF1.ray.ui3.count.bls	0.0247002	857	0.00727422	1083	0.124518	319	0.0477998	415
1169	ray.bls.orth.intron	Dm_SF2.ray.ui3.count.bls	0.0969277	343	0.0290133	652	0.12343	322	0.0191341	745
1170	ray.bls.orth.intron	Dm_SHEP.ray.ui3.count.bls	0.0499128	552	0.114203	205	0.134256	297	0.0335375	529
1171	ray.bls.orth.intron	Dm_SM.ray.ui3.count.bls	0.0202449	946	0.0284282	657	0.0693172	510	0.0123395	884
1172	ray.bls.orth.intron	Dm_SNF.ray.ui3.count.bls	0.0445726	606	0.217639	61	0.0241318	973	0.0425392	453
1173	ray.bls.orth.intron	Dm_SNRNP70K.ray.ui3.count.bls	0.0251289	851	0.0328422	598	0.063191	551	0.365412	32
1174	ray.bls.orth.intron	Dm_SRP54.ray.ui3.count.bls	0.21514	127	0.0372734	543	0.0845435	454	0.0362294	505
1175	ray.bls.orth.intron	Dm_TRA2.ray.ui3.count.bls	0.0468648	581	0.0440979	473	0.19306	192	0.025316	633
1176	ray.bls.orth.intron	Dm_U2AF50.ray.ui3.count.bls	0.0834361	379	0.0204171	804	0.0986336	398	0.0300528	570
1177	ray.bls.orth.intron	Dr_Rbm38.ray.ui3.count.bls	0.0360964	702	0.0313716	622	0.0630509	552	0.0348615	513
1178	ray.bls.orth.intron	Dr_Pcbp2.ray.ui3.count.bls	0.0674571	443	0.0398322	512	0.0671631	526	0.0311334	560
1179	ray.bls.orth.intron	Dr_Rbm4.3.ray.ui3.count.bls	0.00190927	1224	0	1234	0	1238	0.00175	1185
1180	ray.bls.orth.intron	Dr_Sf3b4.ray.ui3.count.bls	0.0352755	719	0.0257736	705	0.0158627	1083	0.0306557	564
1181	ray.bls.orth.intron	Gg_HNRNPR.ray.ui3.count.bls	0.0485672	565	0.0369087	546	0.0781758	482	0.00587527	1064
1182	ray.bls.orth.intron	Gg_A1CF.ray.ui3.count.bls	0.11752	287	0.0367445	547	0.0581429	584	0.00683282	1050
1183	ray.bls.orth.intron	Gg_RBM47.ray.ui3.count.bls	0.0506297	545	0.0105565	1011	0.060963	566	0.0528514	384
1184	ray.bls.orth.intron	Tn_Rbm24.ray.ui3.count.bls	0.039153	671	0.033416	588	0.0384608	784	0.0133969	855
1185	ray.bls.orth.intron	Tn_HNRNPAB.ray.ui3.count.bls	0.0487018	563	0.0285938	654	0.0321515	856	0.00826627	1012
1186	ray.bls.orth.intron	Xt_Hnrnpr.ray.ui3.count.bls	0.0385656	677	0.0887803	283	0.120505	328	0.0108468	934
1187	ray.bls.orth.intron	Xt_Rbm47.ray.ui3.count.bls	0.0444453	609	0.0210558	799	0.0628259	554	0.0626425	338
1188	ray.bls.orth.intron	Xt_Rbm42.ray.ui3.count.bls	0.0270799	821	0.0215489	788	0.0587335	582	0.00680257	1051
1189	ray.bls.orth.intron	Xt_Syncrip.ray.ui3.count.bls	0.054623	514	0.065651	371	0.137222	291	0.0307104	563
1190	perturb_Rbfox	CooperUndiffRbfox2KD.p.inv	0.843343	17	0.232425	53	0.616291	30	0.183722	88
1191	perturb_Rbfox	CooperDiffRbfox2KD.p.inv	0.900638	16	0.365864	31	1.57482	18	0.729835	18
1192	perturb_Rbfox	HeLaRbfox2.p.inv	0.132088	256	0.0411818	502	0.206708	166	0.0320993	544
1193	CLIP_Rbfox	Rbfox_CLIP_UI	0.212705	131	1.14199	10	0.282684	93	0.247118	53
1194	CLIP_Rbfox	Rbfox_CLIP_E	0.0178898	990	0.120499	187	0.0802086	475	0.0595977	350
1195	CLIP_Rbfox	Rbfox_CLIP_DI	0.723342	22	0.131289	160	0.4143	50	0.15748	120
1196	motif_Rbfox	Rbfox_motif_UI	0.119163	285	0.180207	93	0.350407	72	0.154483	122
1197	motif_Rbfox	Rbfox_motif_E	0.0376636	684	0.0217697	781	0.0862611	442	0.136673	150
1198	motif_Rbfox	Rbfox_motif_DI	0.515685	31	0.375882	29	1.16579	21	0.279424	44
1199	BN_Rbfox	Rbfox_BN_1	3.00072	11	0.33715	34	7.05888	7	0.512208	27
1200	BN_Rbfox	Rbfox_BN_0	7.02568	6	0.670707	16	14.4875	3	3.8121	3
1201	BN_Rbfox	Rbfox_BN_.1	0.71908	23	0.551656	20	0.496021	37	0.71272	19
1202	perturb_Nova	Nova_Jxn_dI	0.417199	37	0.4643	23	0.260607	115	0.275263	45
1203	perturb_Nova	DonnyNova2KO.p.inv	0.183179	171	0.392207	27	0.380663	65	0.270171	47
1204	perturb_Nova	MatteoNovaDKO.p.inv	0.183553	169	0.21797	60	0.617509	29	1.26026	12
1205	perturb_Nova	TaesunNovaDKO.p.inv	0.108712	302	0.552094	19	0.301414	86	0.30012	42
1206	CLIP_Nova	Nova_CLIP_UI	0.136985	245	0.789943	14	0.201437	178	3.06607	8
1207	CLIP_Nova	Nova_CLIP_E	0.0722239	420	0.0373527	540	0.147086	269	0.0495072	402
1208	CLIP_Nova	Nova_CLIP_DI	0.323954	53	0.485139	22	0.842215	25	0.0635754	331
1209	motif_Nova	Nova_motif_UI	0.253606	95	0.620026	17	0.277535	98	0.729921	17
1210	motif_Nova	Nova_motif_E	0.0993789	330	0.0640886	376	0.0983138	401	0.307463	38
1211	motif_Nova	Nova_motif_DI	0.462542	35	0.290532	40	0.953089	22	0.101687	220
1212	BN_Nova	Nova_BN_1	0.795174	19	0.307481	37	2.85268	11	0.146838	130
1213	BN_Nova	Nova_BN_0	0.842524	18	1.01812	11	2.00584	17	2.66128	9
1214	BN_Nova	Nova_BN_.1	0.307485	64	0.563143	18	0.411623	53	3.58168	5
1215	perturb_Ptbp	PtbpJxnArray	1.96786	14	0.856006	13	2.10836	16	0.856009	16
1216	perturb_Ptbp	PtbpExonArray	0.62909	25	0.218872	59	0.674334	27	0.252196	51
1217	perturb_Ptbp	PtbpNes.p.inv	2.45625	13	1.87132	9	2.65761	13	1.41397	11
1218	perturb_Ptbp	PtbpEmx.p.inv	4.825	8	0.919085	12	6.81638	8	0.996813	14
1219	CLIP_Ptbp	Ptbp_CLIP_UI	0.582691	27	0.505497	21	1.31007	19	0.302995	41
1220	CLIP_Ptbp	Ptbp_CLIP_E	0.12144	278	0.148263	127	0.0396223	767	0.0479976	413
1221	CLIP_Ptbp	Ptbp_CLIP_DI	0.625565	26	0.745779	15	0.85667	24	0.116491	192
1222	motif_Ptbp	PtbpUCUY_motif_UI	0.708719	24	0.0886504	284	0.946779	23	0.145507	136
1223	motif_Ptbp	PtbpUCUY_motif_E	0.0125092	1084	0.0748738	331	0.0516182	639	0.0169418	779
1224	motif_Ptbp	PtbpUCUY_motif_DI	0.269163	88	0.19965	76	0.252534	128	0.0753338	303
1225	BN_Ptbp	Ptbp_BN_1	0.768514	20	5.74822	4	0.506202	35	5.1843	2
1226	BN_Ptbp	Ptbp_BN_0	7.65131	5	8.64076	3	19.6019	2	6.56391	1
1227	BN_Ptbp	Ptbp_BN_.1	3.08419	10	0.359	32	12.3625	4	0.594136	22
1228	perturb_Mbnl	MbnlDKO.p.inv2	34.9426	1	13.7103	2	1.27214	20	1.9194	10
1229	perturb_Mbnl	Mbnl2Hipp.p.inv	13.1325	3	14.0172	1	2.40969	14	3.74647	4
1230	perturb_Mbnl	Mbnl1Muscle.p.inv	0.104106	314	0.119126	190	0.0497784	650	0.0911847	246
1231	perturb_Mbnl	Mbnl1Heart.p.inv	0.356003	49	0.154462	119	0.0533708	626	0.053626	380
1232	CLIP_Mbnl	Mbnl_CLIP_UI	0.250567	101	0.445161	24	0.371109	68	0.37344	31
1233	CLIP_Mbnl	Mbnl_CLIP_E	0.18293	172	0.108466	221	0.209688	164	0.0615675	343
1234	CLIP_Mbnl	Mbnl_CLIP_DI	2.64881	12	0.272656	44	0.235118	140	0.0815309	285
1235	motif_Mbnl	Mbnl_motif_UI	0.19069	157	0.124738	176	0.183517	201	0.109322	208
1236	motif_Mbnl	Mbnl_motif_E	0.0917077	353	0.0355728	562	0.0758161	489	0.0363093	503
1237	motif_Mbnl	Mbnl_motif_DI	0.747257	21	0.208073	68	0.176314	216	0.160858	117
1238	BN_Mbnl	Mbnl_BN_1	18.2781	2	0.415688	26	9.787	5	0.507604	28
1239	BN_Mbnl	Mbnl_BN_0	9.25221	4	4.38089	6	8.63402	6	0.882809	15
1240	BN_Mbnl	Mbnl_BN_.1	1.14121	15	4.01755	8	2.86537	10	0.691748	20
