# Supplementary material for: Precise temporal regulation of alternative splicing during neural development
Source: Nat Commun. 2018 Jun 6;9:2189. doi: 10.1038/s41467-018-04559-0 (PMC5989265; doi:10.1038/s41467-018-04559-0)
Supplement: Supplementary file 15 — Supplementary Data 13 [file 41467_2018_4559_MOESM15_ESM.xlsx]

## Sheet: Dataset S13
Supplementary Dataset 13: RPKM values of 372 RBPs in all samples used for maturation predication.
Gene Symbol	Fietz_VZ	Fietz_SVZ	Ayoub_VZ	Ayoub_SVZ-IZ	Aprea_DP	Aprea_PP	Florio_aRG	fc_e11	fc_e13	Hubbrad_DIV-8	Hubbrad_DIV-4	Hubbrad_DIV0	Hubbrad_DIV1	Kang_D0	Kang_D1	Kang_D2	Kang_D3	Kang_D4	Kang_D6	Kang_D8	Kang_D10	Kang_D12	Kang_D14	Maniatis_NG_14D	Bergsland_NP_24h	Bergsland_N_sort	Bergsland_NPctrl_48h	Guttman_NPC	Lee_iMN	Liu_mSictrl	Teif_NPC	Tiwari_NP	West_GNP	Fietz_CP	Ayoub_CP	Aprea_N	Florio_bRG	Florio_bIP	Florio_N	MNAmin	OSNLomvardas	OSNSanger	EnterochromaffinCell	sweetTRCLee	bitterTRCLee	RodKim	ConeKim	RodMo	ConeMo
Ptbp1	142.495	44.402	136.495	74.3159	147.391	178.207	169.472	78.997	85.2103	258.032	260.236	175.385	106.323	160.328	181.444	194.998	194.109	208.945	123.966	137.147	112.846	113.32	75.9571	64.3769	243.059	121.923	259.686	124.093	207.582	116.535	70.7428	154	107.451	19.7346	20.5646	45.7274	34.7624	38.2172	21.7898	15.452	10.6219	40.8584	98.8672	97.4361	54.2284	1.84792	15.4458	38.2249	50.2618
Srbd1	21.4675	15.0132	16.5034	15.8642	17.0944	16.0044	20.6415	16.9298	15.1791	24.3295	26.3963	19.5002	10.057	14.5221	15.2848	13.7983	15.7528	15.9357	13.2166	13.9246	13.3381	12.7714	10.934	10.4143	17.6784	11.1387	16.4671	13.7279	16.7472	15.1295	8.86789	17.7601	15.6387	13.7311	12.6501	12.3147	12.8077	16.0024	13.5057	10.9293	8.11751	5.24095	3.99267	6.17807	6.62639	5.92127	8.54115	5.4902	6.32912
Igf2bp2	46.114	32.1811	26.5088	20.1455	35.8483	45.083	42.6695	31.6208	33.5433	30.5282	67.2079	65.6384	45.0481	47.0583	26.7064	41.3261	41.2694	55.4412	34.4227	69.8556	52.3996	51.9812	31.5982	31.4803	59.9801	50.1079	63.7828	4.03163	82.239	30.6517	34.0619	94.424	0.64164	26.1084	14.5286	26.4173	21.8941	22.7106	18.1995	22.8984	1.92501	0.27331	30.8563	3.1549	7.37296	2.46356	0.733305	3.62539	4.7867
Hnrnpm	174.753	118.456	158.851	126.205	183.621	180.151	98.0851	108.053	108.695	106.998	124.317	132.496	105.963	139.298	115.369	120.351	129.101	137.137	86.6634	79.9607	76.2226	70.1182	51.9642	30.2438	219.163	58.3797	213.891	103.469	102.112	80.7793	24.9261	108.294	169.455	71.7578	70.0815	96.2189	50.1044	58.2224	43.359	57.3681	118.44	160.279	53.0113	34.5209	48.1116	81.616	65.1174	31.9933	38.0419
Cpsf6	43.698	36.5026	32.6552	30.8308	47.1809	45.3053	37.7558	34.3143	45.8282	24.4049	31.5368	26.1509	28.2267	31.7227	23.8203	27.7474	29.2252	34.1437	22.0131	28.5643	25.8168	23.2978	17.816	12.0861	25.1173	21.0314	23.1076	27.758	48.2612	18.8095	15.734	30.8681	25.4458	35.1243	26.8828	34.9442	36.2658	35.3956	32.0067	24.1574	41.9099	13.5048	13.9032	11.6514	16.5279	12.1264	31.3368	14.5265	25.3042
Dhx8	28.8427	28.8596	23.1341	24.0952	30.4758	27.5569	20.2185	28.598	25.1796	46.4017	36.3288	32.32	35.8234	23.1712	29.4058	27.6868	29.9857	30.2687	22.7097	25.84	24.7227	25.9383	20.1817	16.1644	28.2087	23.4272	28.5352	17.7135	23.736	17.3339	20.3808	20.6455	17.7811	24.7123	18.7675	26.5464	16.3283	18.3524	18.0053	17.5714	23.7646	28.1709	21.7229	5.86968	17.7264	19.0104	21.7225	12.9515	10.6305
2610020H08Rik	6.15983	2.01069	4.43741	2.74949	7.30405	8.12611	9.80209	4.47754	5.11788	3.08198	6.97881	6.15152	1.64263	4.32585	3.06609	3.87799	3.17677	3.75564	2.88639	2.71648	3.38396	2.52403	3.02901	5.73663	5.45912	5.97068	4.91468	4.08962	16.7866	2.17744	4.19457	8.78981	6.43093	1.65082	1.54969	2.45307	1.9999	1.7218	1.87051	1.07838	1.6268	0.0275618	1.31097	3.73444	3.92995	0.568266	1.36341	2.55342	2.95736
Srsf1	191.812	120.599	168.98	141.81	117.195	130.416	57.1766	111.244	119.239	81.4485	91.2344	88.8829	64.8557	124.809	110.325	117.305	122.83	132.506	82.6768	87.636	76.7253	66.4222	44.5337	38.1143	88.4791	59.9676	78.8001	80.2225	115.235	58.4191	23.503	117.881	81.5498	88.5161	97.4401	61.4441	44.1886	40.2253	39.1608	55.4838	52.1654	5.60976	23.2132	36.4256	40.4955	37.3468	132.719	35.5821	101.367
Prpf3	22.4178	14.3289	19.3107	14.584	19.5215	21.5719	56.463	15.852	16.7136	37.4649	30.4754	20.5325	15.9156	20.6452	20.1983	20.0321	22.0002	21.9741	14.7008	15.9313	13.6377	12.7282	9.88722	6.64498	24.0024	11.623	20.8386	18.9895	22.1988	17.9642	9.83808	18.7295	18.5544	8.89246	10.7096	11.2458	26.7345	31.3522	25.4626	9.20787	13.9919	9.55353	7.39919	7.62249	12.8891	5.97812	18.6973	12.9124	17.64
G3bp1	109.365	72.6106	103.614	86.1234	85.9279	103.467	92.2154	67.1465	78.6803	250.3	224.959	153.45	88.9746	86.392	93.6307	91.7409	97.6286	104.126	63.5801	83.3638	65.8585	62.5872	44.8823	21.7637	153.733	33.2095	148.762	87.8778	106.229	58.7912	27.1368	80.4856	73.1883	43.2524	58.2837	48.5659	64.634	71.1989	61.454	34.4031	15.882	29.0778	86.5199	13.4423	10.459	10.0547	14.9753	5.56049	4.07311
Poldip3	31.5025	27.6469	35.1077	33.3303	38.7529	41.6343	89.8983	26.9495	27.3527	60.5282	54.2544	46.0086	44.5388	51.2167	56.2178	58.0708	57.5285	61.3666	43.0989	56.5505	55.8425	56.7501	40.922	25.3098	52.5846	43.6486	56.6817	23.078	31.2545	35.2681	28.3918	40.8405	31.3936	21.6249	25.4686	28.037	72.5403	76.3463	72.3594	22.4321	17.0249	63.5007	28.3278	23.8107	22.8334	13.7341	31.0735	33.1339	32.7472
Hnrnpl	287.579	192.524	357.698	285.903	235.453	285.65	105.846	192.529	192.844	373.759	353.46	294.963	210.429	326.612	265.954	294.94	310.542	336.368	223.365	221.436	187.045	175.868	152.647	112.522	301.712	137.683	301.371	246.609	228.239	156.575	86.217	282.36	268.229	127.141	188.758	129.572	107.733	82.7623	76.4529	130.329	125.82	17.2815	92.5612	39.9501	32.588	156.335	216.409	52.561	59.2477
Toe1	13.6445	8.26973	12.6277	11.3864	10.9388	11.7467	20.7001	9.14579	12.3108	23.1826	16.8701	12.9056	11.5827	13.6333	18.3822	17.6133	16.019	15.5632	12.004	13.1428	11.9543	10.9418	8.66654	6.69698	13.5761	11.9473	15.6661	11.0856	11.348	16.73	8.69252	11.4419	12.9731	6.62539	8.32684	6.27652	14.0781	15.1676	14.9658	5.03863	3.93798	11.4295	6.30274	0.42249	2.51927	4.45029	11.2271	7.40493	5.39556
Cpsf4	25.2676	20.3078	30.0499	26.7429	32.1766	35.0579	20.9428	18.45	27.2064	37.1683	32.5541	29.384	24.5589	27.4843	25.2742	27.8687	26.3632	29.4454	17.4046	21.655	20.2791	19.4388	14.4021	8.74956	50.3403	25.396	51.2254	19.3186	24.4554	17.999	12.3289	33.557	29.9621	17.8712	18.4942	22.7448	19.3102	16.0166	16.0688	16.8752	11.8369	18.7221	9.21119	2.62209	2.89458	3.20992	7.10586	8.32574	11.6856
Mbnl3	1.96903	0.140423	1.30563	0.451151	1.34209	2.32471	4.71958	1.79582	0.594755	1.08229	1.1239	3.1506	1.35533	1.0438	1.77805	1.91539	1.51091	1.33078	1.84607	1.54427	2.12495	1.29394	1.93132	0.181322	1.93947	3.27974	1.462	1.08701	2.51227	3.53608	1.94872	1.43923	1.16877	0.12952	0.06524	0.0610256	0.197144	0.443846	0.311812	0.0315567	16.4799	39.6705	1.05222	12.3826	20.4955	0.00702949	0.0557736	0.0381857	0.0114998
Fubp1	83.6915	67.5691	60.6517	56.4337	65.2643	76.0455	112.2	65.4584	81.3046	61.097	61.0597	56.2108	52.9781	60.9508	50.0786	52.3495	58.1394	65.2949	37.6342	44.3206	36.5031	32.6014	23.5132	19.6811	55.1492	25.5799	50.4814	47.6634	69.1437	17.5588	22.7078	48.9136	47.0049	57.1804	47.6032	45.9155	85.9064	95.1395	75.8743	46.488	32.5932	16.396	17.7407	23.4207	23.491	16.9616	50.4762	20.4893	42.5308
Srsf6	148.001	80.816	132.237	101.67	141.713	149.584	35.6675	102.431	121.2	75.7766	86.2975	102.427	65.1659	98.921	101.266	101.723	99.8568	115.18	84.1407	82.8648	80.8095	66.2953	50.4285	38.8193	87.8303	79.5208	76.6358	93.5625	120.849	83.3226	33.4878	111.584	90.958	59.9261	65.6228	70.3147	36.8004	26.96	30.5754	57.0524	54.9369	11.4474	36.846	57.7262	42.2951	10.6215	105.453	46.4846	79.1723
Igf2bp1	21.3959	12.1142	12.0422	8.55867	32.913	32.5318	33.408	13.1105	9.00585	51.7868	52.8434	46.2336	24.7444	45.2539	46.1439	52.5153	58.6649	72.0554	27.6896	44.4977	33.5917	32.2505	13.9853	3.47391	96.2234	51.8447	94.2913	0.00563869	59.0605	4.74006	26.4191	69.6857	0.357171	6.28777	4.15799	14.9386	17.7513	18.476	12.4377	5.63517	0.0365409	0.00598527	0.0112646	0.0104884	0.0116215	0.00515668	0.0224207	0.00845592	0.0119307
Sf3a1	52.8478	44.0403	46.1638	43.1287	59.6716	66.4467	55.8398	40.1838	36.0175	70.8183	73.043	65.9663	55.2752	52.5995	54.2485	61.2919	64.3937	69.2858	50.5378	51.5436	42.904	41.9047	30.0858	18.0312	69.1866	33.78	72.5015	33.4242	43.3625	31.2866	16.5235	56.2458	52.2815	36.1255	34.8507	44.5715	44.1871	47.4326	43.7857	29.8981	21.4977	16.5737	17.3615	12.781	7.98445	9.14893	21.2866	17.6031	22.0524
Eif4b	145.517	98.7217	138.015	120.909	132.96	153.027	116.805	113.95	127.937	344.149	344.573	218.461	146.986	343.45	249.297	256.144	293.624	308.484	203.436	312.345	318.752	305.489	279.213	95.0219	178.311	113.598	172.298	180.695	268.168	139.758	59.4422	241.327	143.773	123.512	131.335	102.19	73.4821	79.199	81.8345	93.6256	75.1595	36.7908	46.9402	75.5224	68.4014	110.555	56.5298	62.8032	33.892
2610101N10Rik	35.1463	28.153	25.7176	23.5726	26.3376	26.3638	61.1413	33.7431	27.732	35.6588	44.7339	32.7233	25.4676	28.0275	26.298	27.3161	27.652	32.5406	22.3528	29.1535	25.8205	23.4608	18.2641	18.8222	24.0537	15.8972	18.0808	35.209	40.7686	18.7	20.4286	29.3622	25.0167	26.0287	19.9524	20.3908	57.7047	64.2208	54.415	22.9604	46.9596	24.5243	21.7822	36.8867	42.3099	16.1862	30.2735	18.5739	20.3817
Rbm22	26.7933	24.5541	29.7774	27.6046	21.4631	23.3042	60.0001	19.8875	20.292	17.197	17.3234	23.8299	20.235	22.3586	17.3972	18.3566	17.597	20.4384	14.0767	17.0804	16.0307	14.8823	11.9623	11.7238	27.9557	14.261	25.2647	18.264	18.8655	16.7182	10.8017	22.6901	24.3196	21.3862	23.1224	17.1414	51.8175	49.874	50.9166	14.2754	8.4036	4.20878	9.27462	6.27767	10.8606	5.53568	13.8554	12.4509	13.9533
Tardbp	96.8091	66.8799	70.8563	60.6676	82.4315	93.2196	82.218	63.0266	82.0103	55.3769	55.997	54.3312	46.4249	57.9746	45.6173	50.7321	55.8987	57.7641	37.0648	35.711	33.3439	31.7906	23.5128	25.4028	80.3932	32.8903	72.1016	57.6613	91.8908	36.0387	19.1086	55.7482	58.4073	52.3314	44.4742	47.4268	51.7251	57.5343	48.6134	33.665	44.9764	11.7888	9.14959	30.1177	43.0303	31.6047	76.5606	26.1094	41.3974
Sfpq	236.792	224.359	240.284	233.556	250.774	222.985	57.7366	180.526	175.944	134.118	178.151	162.858	130.104	162.034	135.472	153.947	158.047	188.311	123.601	141.606	125.191	100.607	66.1145	47.4649	186.073	87.7212	165.152	136.51	144.157	75.4685	44.4387	151.244	230.858	172.635	172.606	182.344	77.1733	70.0985	69.8807	114.115	59.5906	16.5075	11.0343	71.7984	56.1538	27.2191	83.5619	50.5948	63.3996
Ppie	53.5928	29.9127	70.4044	47.4049	32.5402	37.515	151.441	30.4812	41.1197	86.0657	56.3577	48.6532	28.789	51.7633	38.0053	41.9423	40.4358	45.6636	28.4332	35.7148	28.0043	29.8274	26.028	18.0088	70.6362	21.6946	70.0385	29.7961	49.0568	24.5924	14.3247	51.4431	48.1716	19.0636	27.889	17.0386	86.4576	82.0672	65.8492	18.1971	10.8459	68.2868	25.1281	2.38306	6.71862	34.4704	47.3479	15.253	27.63
Hnrnpab	459	583.366	737.471	807.239	318.096	278.61	118.268	334.566	331.73	445.139	335.635	362.842	356.497	428.536	384.441	405.126	419.916	454.09	286.029	325.659	268.475	245.819	166.472	113.054	450.635	165.054	389.705	368.103	344.074	371.5	50.9522	338.227	470.762	332.67	553.449	237.088	145.875	132.772	123.288	215.81	105.306	9.91194	149.732	141.635	115.183	88.8831	76.5413	44.7946	23.8438
Eif2d	12.7369	11.681	14.1331	11.6599	11.0284	11.0027	20.1444	9.20039	12.2245	46.7301	31.8318	23.3931	14.6334	12.8918	15.8972	15.662	15.554	14.5724	9.91737	14.5307	13.4239	13.0085	8.99839	10.134	15.9384	9.66811	16.1446	8.93478	16.941	9.97762	12.1984	12.6649	11.1602	10.2503	9.52695	8.43141	13.6516	13.61	15.205	7.43578	6.20007	13.4818	11.1064	7.31374	9.97218	5.14372	11.5477	10.3838	14.4684
Srsf2	272.916	165.039	259.738	193.586	163.185	199.794	116.381	163.111	181.481	224.137	238.255	213.77	118.573	236.911	232.402	266.81	261.691	292.119	177.107	192.902	149.584	125.198	80.9571	66.946	192.275	113.057	173.171	139.924	198.026	139.277	45.0923	212.602	170.218	107.481	125.219	99.6509	117.411	100.807	84.3327	97.9825	31.1415	64.7936	56.3034	181.844	130.773	24.972	111.514	167.275	195.591
Mcm3ap	21.8599	20.9083	16.4975	16.993	29.9504	25.178	9.41429	20.1656	23.5839	36.3178	37.7063	20.4734	22.0585	21.2511	27.7106	26.4311	28.9554	29.6933	23.0746	27.2327	24.4362	25.8171	18.0108	14.3971	24.3583	16.2135	26.1003	17.7086	16.9572	18.0885	16.7855	21.9904	20.326	21.8907	16.1181	28.4812	8.65489	11.3734	10.9703	20.3532	16.3405	17.3055	15.4564	7.32755	7.39587	9.48799	11.1427	9.9188	9.74027
Snrpb	246.343	161.915	317.628	235.669	218.146	256.599	188.42	145.109	242.026	406.093	331.037	285.136	190.265	324.873	257.058	295.365	300.318	315.719	191.05	205.181	168.192	182.773	132.666	78.1261	298.473	95.5031	330.653	138.57	228.829	201.246	68.7366	235.812	370.844	98.6079	125.348	115.142	115.731	106.07	88.0652	93.6569	66.8911	245.371	131.871	30.0647	13.8915	128.462	94.5716	41.5463	48.4736
Fubp3	39.2073	15.3223	34.4943	21.1131	36.6287	49.7275	40.0325	19.2186	26.1096	57.1625	47.4337	41.2064	30.6011	33.7079	38.472	38.3997	39.3172	40.5741	36.2231	40.6485	38.0576	35.1463	25.8637	24.1339	47.4479	32.4645	42.1922	53.5393	39.9908	40.2473	21.9464	32.0479	25.6109	12.3249	10.9062	19.3515	20.6177	20.2204	17.5599	10.29	9.4347	8.05679	65.0613	13.9179	11.8696	6.54118	15.1829	7.16396	9.30391
Hnrnpf	30.5297	13.8243	33.0554	22.7028	15.496	21.5675	52.5931	24.8001	26.4199	38.003	29.8865	22.8682	12.9579	20.297	19.1833	19.8573	20.2715	21.1296	14.4784	15.8211	13.2483	12.2649	10.1264	10.7388	49.8262	9.25618	44.1311	29.8117	41.276	39.5148	12.4022	14.0662	19.7242	9.1056	12.6591	5.71758	23.1227	24.6085	19.3306	5.69838	9.78024	45.1247	36.1918	12.4753	13.2932	13.8807	13.6543	7.33873	5.50163
Aco1	35.3599	26.8744	32.7738	27.28	34.2653	40.4711	49.447	27.766	34.4572	31.7716	29.6992	42.5876	32.4469	33.4069	30.1827	35.7365	34.6716	37.4738	32.1421	30.5169	29.2866	27.8252	24.4284	33.6664	76.4368	39.9901	80.4967	48.0347	42.7195	28.7166	19.1833	43.3424	35.6894	26.4957	21.2733	27.2184	27.7163	33.2792	28.0527	25.9748	5.34354	5.2012	54.9653	4.91346	6.12345	12.4568	12.2741	9.99034	6.07043
Igf2bp3	22.0602	14.0034	13.4585	11.8145	16.2439	16.9843	12.5697	18.2579	12.3154	14.1125	30.638	34.3172	25.0201	36.0859	22.7355	29.276	29.7161	45.5435	18.6121	29.6245	20.8198	15.0744	11.4021	5.65505	42.0746	16.0282	41.7265	3.57253	35.1988	0.651714	11.3015	35.047	3.22395	12.3479	10.0918	12.3767	13.5962	12.1755	11.5882	18.3827	0.0544823	1.15734	2.22566	2.8882	3.95018	0.119369	1.16393	13.7062	16.1162
Rbm39	202.878	144.57	174.625	154.163	212.304	204.904	193.055	170.928	212.226	145.36	195.912	184.069	150.531	159.603	117.196	119.342	123.864	126.597	94.3882	108.715	109.693	101.272	87.5664	102.502	142.825	125.015	128.743	146.437	270.836	124.207	112.843	187.089	175.186	104.154	105.808	130.207	133.032	142.469	104.742	104.845	67.525	97.9432	179.515	149.906	189.231	112.518	202.753	95.6044	84.6456
Pprc1	21.6696	9.00666	11.4686	8.28135	20.3621	34.022	19.6645	12.6025	12.333	43.6294	72.4717	28.5863	19.975	24.7991	37.7408	35.8211	40.4354	40.1815	24.9482	32.7763	23.0592	25.7709	15.5429	8.62821	26.7289	25.7201	28.7665	20.5934	26.4771	12.5206	17.4128	26.4385	10.0244	6.9262	5.72254	12.3643	11.7761	12.8546	10.374	9.74342	0.916423	0.751799	7.82583	7.31641	6.88745	0.873433	4.41388	6.21919	7.97276
Mki67ip	49.0435	36.2534	45.7705	39.928	19.4699	24.8863	76.6235	37.3638	32.57	77.6049	60.6371	47.258	40.1551	48.8139	56.9215	52.2687	54.6933	53.8759	39.935	40.6977	35.8185	34.1203	28.6588	20.8348	47.6095	24.0125	38.0375	63.8375	45.1488	33.5291	26.2062	30.1073	30.549	28.819	40.8997	17.6229	83.6783	82.2002	85.6011	24.6501	21.4343	28.7704	21.7602	15.6079	15.2057	19.7754	33.6159	13.222	6.67019
Pum1	46.9023	45.3005	34.7356	37.0704	75.1295	67.6489	73.5688	37.1229	41.9015	41.6139	45.8244	40.627	36.5679	33.3746	32.8132	34.3488	34.785	38.0564	28.8706	38.7599	38.2994	36.6613	28.7364	25.6604	49.0378	42.362	50.7299	35.2502	38.0299	24.3807	36.4663	55.364	37.2186	39.407	31.0256	58.6918	68.0041	77.687	65.2576	27.7202	30.8339	36.056	37.807	33.7177	24.5864	19.4199	19.3999	32.4129	23.5463
Nono	195.145	207.913	209.646	204.244	213.052	186.658	427.076	207.208	259.702	150.499	144.348	173.931	139.917	121.626	93.1921	109.288	109.335	125.107	87.1368	108.311	101.602	89.9139	72.591	40.0589	236.935	55.0426	223.832	165.925	172.944	131.356	35.728	112.77	195.068	168.761	160.712	151.194	328.983	345.309	302.682	146.048	55.5847	82.3388	68.2441	63.381	46.7131	53.1389	62.063	25.317	22.6045
Rbm7	34.9245	19.5722	32.4407	22.0478	18.1527	22.5259	58.04	17.2335	22.6491	19.4002	16.4831	17.9587	17.182	19.6529	19.1181	17.5751	17.2854	18.6383	14.0451	17.0835	15.5363	14.2784	14.7705	13.1608	14.9277	15.5278	13.9756	18.2299	24.4456	20.2492	8.82765	16.177	14.4932	14.0959	16.7709	10.4719	38.0469	35.7512	30.7884	8.47028	7.23442	12.0404	13.001	9.17935	15.897	71.1717	43.1027	17.7473	12.0647
Srsf10	36.141	22.6374	29.6165	24.865	29.0406	31.2359	56.7627	27.2104	32.2688	16.218	19.4332	18.6701	14.4279	18.1158	16.2565	16.62	16.8109	18.5961	12.3055	13.7691	11.9431	10.1907	8.09828	8.35377	20.7389	8.60082	15.9419	22.9979	35.6924	17.5399	6.31339	18.2457	15.9477	19.698	19.8233	17.4786	43.663	43.6096	38.6032	14.1574	9.38238	13.7886	13.2237	13.865	11.6985	11.2942	19.829	8.94799	8.485
Hnrnph1	455.515	461.38	431.439	429.15	583.778	485.066	280.472	314.738	418.561	145.338	213.192	314.5	327.511	243.33	181.819	193.576	195.234	227.268	143.77	158.097	148.716	125.826	103.579	78.3622	341.984	130.409	299.217	172.229	284.819	146.839	38.2618	281.469	387.887	304.429	325.811	402.918	317.949	301.275	265.753	245.781	112.368	106.739	37.7322	223.64	213.61	114.026	225.283	104.762	137.202
Ccar1	52.3877	31.6272	40.6052	34.5724	51.3345	44.212	94.475	41.0765	47.8787	25.5324	28.7815	32.4332	35.104	26.6614	27.8581	30.296	31.1581	32.6093	24.8915	18.9789	19.5524	17.2581	16.2445	15.8936	28.5287	20.4566	24.234	51.1942	29.0915	37.2372	18.9878	27.4005	36.8049	27.9276	28.5123	35.1	51.6652	60.229	55.3173	23.9831	35.0266	40.1781	20.4081	52.1975	51.6734	17.7493	42.4311	26.6975	29.7136
Khsrp	72.6749	40.1955	76.5884	58.1935	115.055	144	25.3436	49.7248	48.8043	53.8337	82.9359	66.1859	49.1377	59.3497	55.8054	65.6739	70.2173	69.4198	50.2709	62.827	54.5097	51.4881	38.4932	34.0994	81.9624	41.5111	78.6615	63.8553	71.2211	46.049	23.3582	83.8463	64.6934	37.9164	40.6398	57.8567	20.6786	17.9896	17.2157	37.4165	36.4716	4.82576	20.7623	25.0882	23.6893	29.6299	32.8843	24.1587	37.6291
Parn	20.5435	23.9333	20.4774	18.5674	18.8947	16.9484	38.2003	18.2462	18.0587	34.5221	32.0971	29.2449	17.4063	25.5686	22.4442	20.7871	22.3801	24.2191	18.6644	27.2133	23.8956	22.8617	20.0455	17.9785	27.2851	20.2704	23.288	19.0871	32.705	27.8177	14.2498	25.9326	18.2078	22.0342	17.7025	15.7084	28.4214	30.3939	32.2825	12.434	14.3678	17.3603	26.4805	26.0483	9.54239	14.4546	25.1763	12.0441	16.0987
Nufip1	11.2255	7.68643	9.60669	8.57814	6.97424	7.8916	8.79107	9.43067	8.40226	34.1072	27.0104	12.5373	8.81551	14.4596	14.2722	12.4011	14.0477	14.3006	8.92283	13.0629	10.0501	9.94312	7.99249	5.67743	10.0276	6.07002	9.04395	7.64046	29.677	9.1488	5.70983	9.99889	8.64863	6.62567	7.4805	5.2246	6.5443	8.26942	6.88982	6.78939	5.39821	4.02493	8.82882	6.24268	5.44706	2.74291	7.7516	5.12711	5.64118
Rbm26	36.5131	24.1691	24.0664	20.4058	41.5042	43.312	19.8273	32.0025	27.8787	32.3424	40.6551	37.9606	26.2641	27.2297	28.3099	28.2383	32.8768	31.9663	24.0343	26.5892	23.2487	22.7299	19.1753	17.1568	27.9592	23.4865	24.6036	42.0092	82.667	12.2528	25.3895	29.896	23.6829	21.216	16.3054	30.8333	20.3897	16.1866	15.9428	22.9571	23.1617	9.06624	9.13839	40.9045	56.9269	15.0462	19.1037	48.5619	49.3564
Mex3c	37.0221	30.2605	32.1113	29.7687	29.8066	32.6035	13.791	26.7879	26.1391	11.9732	14.5264	19.2571	21.1462	30.6737	24.1032	25.7814	26.4287	26.2306	23.8079	27.8568	25.696	24.503	23.3026	24.7832	18.6128	23.1694	17.601	21.7583	26.8451	15.1756	21.9901	30.3557	13.9099	22.9425	21.2841	20.1261	10.4951	12.3223	11.0508	15.2249	33.6079	2.53132	3.19534	9.9757	10.3844	3.83542	18.9963	9.09392	8.04502
Pdcd11	20.7694	15.5354	12.919	11.7048	25.5193	28.1009	6.1	12.9716	16.4076	55.131	58.1464	27.3666	19.3894	18.9741	26.4765	25.2776	27.8918	26.2606	17.3554	19.9213	16.5855	17.3227	11.0406	10.2801	31.3576	17.1507	30.0126	20.8081	20.7433	15.3228	27.8087	22.2144	20.1749	11.9354	7.91675	17.9872	5.83069	5.49521	4.58973	7.86869	3.21592	1.28439	12.6733	9.19906	14.7357	3.11051	8.16042	7.76027	9.36863
Srrm1	49.5756	30.3821	38.7437	34.2194	60.2058	65.7592	63.7318	38.8903	36.1529	86.4122	89.7266	57.891	39.8218	49.031	49.9064	53.5845	54.443	60.7253	42.4175	54.9301	46.971	45.0081	33.1176	39.7787	46.0777	41.1659	42.5946	50.2822	75.753	35.7041	13.6576	66.9365	52.0873	27.2148	24.2085	36.8248	41.8586	40.9292	38.7814	33.7499	15.5878	10.3225	21.8167	42.0317	54.4299	24.619	48.555	63.0103	100.63
Tra2a	153.351	136.04	156.038	156.295	188.03	152.233	52.1568	119.141	144.769	92.3954	133.097	118.944	98.7145	112.805	92.983	97.5696	93.5143	100.613	71.4689	80.006	79.6332	69.5817	49.5833	33.4131	120.863	72.0418	103.227	86.6785	150.093	73.496	32.0112	142.369	99.46	125.349	133.008	145.741	64.5558	59.6519	52.837	96.5131	69.9066	6.09132	5.12403	91.863	91.5097	62.4671	109.987	45.6536	34.6405
Thumpd2	8.89927	4.04943	7.51774	4.57564	7.71561	8.58716	5.75804	3.37233	6.6215	5.05711	4.89726	4.10145	2.63085	4.55008	4.11192	3.36148	4.03116	4.67157	3.31201	3.80046	3.77912	3.60367	3.71785	3.40735	3.22666	3.42304	3.30185	4.37456	5.57359	2.85853	3.34671	5.28219	3.93026	3.04801	2.58535	3.9447	2.68069	2.63823	1.98095	1.65906	0.935203	1.73109	2.66225	0.191099	2.6446	0.75916	5.57015	3.44119	4.00748
Ankhd1	19.3662	14.1746	10.3668	9.23382	29.1893	27.5435	14.0445	19.0341	22.3766	17.2338	21.232	19.7318	14.2148	10.8992	16.893	16.5759	18.9002	19.5055	14.8752	16.7574	15.753	14.2603	12.6632	15.0287	18.2262	18.8463	18.025	26.3313	24.683	19.1418	26.3506	23.951	18.5651	12.3234	6.38926	22.9715	10.4874	10.8406	10.1448	11.8296	50.6203	10.9578	10.8038	55.2786	62.7172	9.93806	26.969	41.3525	43.7722
Srsf7	197.497	139.548	179.068	146.028	165.476	178.457	591.966	124.861	164.133	165.25	180.502	138.799	94.7322	127.068	93.9421	99.4017	103.846	116.737	66.0329	88.366	74.1212	68.8048	46.2538	28.5636	150.608	51.8921	147.644	70.6201	162.123	73.1992	27.202	127.573	127.897	91.4751	102.636	113.393	520.358	488.603	395.52	75.7239	23.7007	53.2544	48.2819	68.9868	55.2693	21.6072	97.6953	55.4172	46.2241
Rps3	251.617	193.323	413.052	339.652	124.484	137.084	369.13	144.042	206.358	504.953	431.319	288.17	177.155	458.711	270.537	287.638	300.422	323.15	226.518	319.425	266.638	288.805	243.875	141.492	363.591	134.881	368.697	182.401	333.679	175.823	519.618	487.722	241.91	157.152	359.559	84.447	344.854	267.762	286.828	87.8459	28.7494	70.7757	23.7567	109.851	55.5598	119.528	69.0117	24.3457	10.2452
Trmt2a	26.1733	18.8527	23.6773	21.8473	30.0169	34.7316	23.0124	17.6797	25.4311	22.6336	18.3683	20.5652	17.129	17.6228	17.8932	18.7194	17.5734	18.7494	15.0805	15.0307	14.3222	14.3521	12.5394	11.9922	27.1555	21.4774	28.9297	15.2132	21.8871	23.0964	15.6741	26.6215	21.9451	17.8006	17.9928	23.8234	21.4724	19.6427	19.556	12.1211	4.56598	17.37	20.6692	9.24022	10.6944	4.03691	14.7101	17.3122	26.2854
Rbm38	22.7708	13.0854	22.466	18.3583	26.4793	30.8448	4.4029	11.8725	17.2544	42.4401	31.8118	20.423	15.7815	39.5107	48.5762	54.9319	54.3915	51.6031	52.1232	39.8403	26.8794	28.0015	26.964	12.6484	37.8424	18.1327	45.5875	14.3802	21.5248	3.89396	7.30215	61.4515	18.6331	7.58169	9.06762	13.9234	3.03505	2.79955	2.42402	7.69434	0.534595	0.0282765	1.95411	127.12	34.4345	0.0696544	0.297884	1.45074	0.985624
2610027L16Rik	17.7013	15.4669	21.5585	18.2141	11.8221	12.7673	5.6117	11.6643	14.5743	39.5956	31.2386	18.8803	13.1697	23.6092	29.3463	30.778	29.0831	27.3197	22.1223	22.2056	16.7592	18.0107	13.7366	10.901	20.7921	8.65619	22.968	15.3576	17.467	19.1316	8.83558	20.7605	14.938	10.9728	13.7444	8.65467	6.3705	5.47968	5.65575	8.07523	2.72594	3.59165	25.9474	4.92444	6.99537	1.28077	4.5695	4.27449	4.36143
Rbm6	35.3543	40.5041	29.3023	34.9736	35.1021	26.6336	52.2214	39.46	37.8087	18.6464	22.3428	23.2326	25.4888	21.335	18.1578	17.9627	18.6785	21.4649	17.8048	20.7648	19.4427	18.2019	15.2436	9.58091	26.7527	14.0192	23.6101	18.8989	29.6969	13.5971	10.0147	19.2428	22.8112	35.5021	30.0642	36.0735	55.5024	56.9149	54.7328	25.9894	36.0828	20.9024	17.8744	30.2801	34.9092	15.2363	23.5168	15.585	16.3852
Hnrpll	47.8464	40.6864	50.8241	44.0026	46.6722	44.9641	13.501	40.3655	42.0426	35.7301	36.0058	42.8584	40.013	46.6543	36.657	40.164	41.3243	44.2758	30.306	29.9555	26.8527	25.2444	20.5486	21.2796	53.3979	20.0588	52.7097	43.5919	41.1396	43.1402	14.4648	50.9915	55.245	28.9622	28.4361	31.1979	11.6383	11.6864	10.9591	26.8728	28.4	10.4771	25.7641	22.9081	19.5201	8.96977	20.1703	12.8033	10.2877
Tut1	16.5333	13.9307	14.0318	13.012	19.9423	17.0397	23.6965	8.44669	12.2423	19.5635	17.8619	16.8866	17.7286	13.8877	14.6464	15.4012	15.8308	15.6907	12.3979	14.5329	12.8312	12.9767	9.80695	7.32119	17.4321	12.3514	17.0263	8.23464	14.4807	7.36901	13.6348	12.6039	8.4075	8.01724	7.69253	11.4044	19.5002	17.5781	18.0556	6.24793	2.06472	13.2936	12.2745	1.93082	1.20972	1.47107	7.67635	6.19451	7.34928
Myef2	74.9031	84.656	67.0568	74.4404	61.8904	50.5221	109.054	51.4501	64.2701	32.1992	30.7032	31.7719	35.4656	45.242	35.2117	38.3341	39.6685	45.9493	31.6599	33.1799	31.4563	27.2566	19.8174	13.1124	49.0864	16.1107	42.8606	56.177	38.9985	36.4214	8.56916	35.0582	42.6281	53.4698	53.8587	59.2062	174.391	151.442	131.567	43.6594	68.3305	57.8139	5.96888	19.1759	6.84537	23.4947	35.7676	14.1152	29.8524
Srsf9	103.86	49.876	135.737	91.4759	65.2189	86.2538	35.0059	51.7649	50.3559	86.1386	61.2731	78.0597	56.3981	90.6684	87.8981	90.4168	93.8189	96.6804	71.5383	67.834	61.996	53.4032	43.8659	40.8986	107.366	46.8789	107.927	64.6237	82.3217	64.0581	19.6789	122.35	79.4256	37.0075	53.7055	33.744	27.4457	23.1474	21.9602	29.4661	30.8407	7.28062	34.6259	20.0846	12.4859	13.4115	32.8255	13.7847	24.9331
Mex3a	71.6245	118.192	66.0466	85.5982	110.805	75.4685	67.4416	58.3341	64.5498	6.60099	9.68239	36.3719	67.2739	39.6518	28.7934	37.0978	37.0255	42.4077	32.5649	51.3087	52.9422	45.1038	33.9924	9.41476	42.0833	21.645	45.2255	12.649	26.3195	4.20056	11.4523	63.4561	60.5721	71.0577	60.1312	93.5804	80.7839	92.8209	77.8724	50.5669	0.853977	0.935407	0.0505209	7.9532	1.43931	0.488246	0.661597	1.93875	1.53729
Acin1	90.1928	86.1064	88.7712	91.007	147.404	121.903	24.1646	65.2774	84.0009	60.5989	84.5858	74.0906	76.5297	68.8758	58.0628	64.6008	69.9093	75.4068	54.0501	63.8912	60.0695	57.9621	41.5697	30.3157	90.1485	44.7167	91.9572	63.7575	62.8673	40.3979	20.38	88.7328	106.363	57.0443	54.4158	103.014	23.4923	22.5759	15.9764	43.1965	44.1964	12.4646	5.30156	29.207	34.5933	25.5877	51.3402	44.4834	40.5468
Rbm28	32.4418	18.1009	22.8502	18.5957	35.1416	34.1933	41.5926	23.1385	29.1113	39.0877	28.602	27.496	20.5911	23.1985	26.5056	26.387	27.1896	26.2103	20.5465	19.8586	17.6417	16.0018	12.7992	17.7084	25.4852	13.0164	22.9542	26.0631	20.708	33.7589	10.9191	21.3033	29.078	14.8994	12.1972	23.2316	33.8862	29.7311	27.5824	13.51	25.0641	17.2164	14.773	46.5135	74.9248	6.98554	24.412	12.982	28.6908
Rbm4	8.44541	11.9075	11.6244	11.8557	12.8508	11.315	18.4287	7.42343	11.3794	4.23239	5.36946	9.84862	12.327	5.96778	6.22492	7.0031	6.42031	5.94817	6.71609	5.10845	5.48098	4.67345	4.15828	3.87304	9.29854	5.8616	8.71314	8.52383	5.76542	3.06579	14.8466	7.23263	6.68377	10.6566	12.2071	11.4656	23.0587	21.36	20.918	7.44841	23.5019	22.8678	3.22698	12.4392	19.8311	1.40537	7.15785	10.6761	16.1761
Cherp	43.02	27.6375	37.6356	29.7421	63.1172	75.994	22.6475	26.1368	36.9941	67.0653	79.3143	54.6502	47.9249	50.5522	70.5264	74.5153	74.7288	79.1023	57.7381	64.7412	54.2317	50.3217	38.9864	21.9588	46.8217	38.6451	50.9493	31.977	36.55	31.0825	15.5661	60.3885	47.5	24.9702	23.4701	38.6164	14.7494	15.7619	14.3703	28.8304	4.3966	10.0222	35.0113	17.4628	19.251	9.28217	14.97	32.1132	38.9734
Zc3h11a	41.3522	36.1759	26.8839	26.8766	48.7729	48.5192	54.5694	38.3626	48.9103	25.0977	35.0589	36.4529	46.0172	33.6034	32.0954	32.9649	34.2344	32.7057	33.9011	33.2127	34.8766	30.6571	32.323	27.3801	27.3851	29.9541	24.302	47.4082	60.688	33.7709	38.8941	43.5746	34.3219	33.1623	23.0442	39.9099	54.1601	54.6419	57.4246	27.1715	31.7056	23.186	26.5514	81.8588	52.4826	14.7279	45.5292	36.3456	44.9462
Ncl	133.563	84.8541	124.599	107.07	84.8482	104.562	127.381	106.889	70.4172	452.092	474.492	196.519	131.885	263.888	275.449	266.587	313.749	296.051	164.45	204.716	162.79	174.443	109.341	52.6345	211.286	70.3663	164.881	283.902	207.966	144.591	29.9057	127.34	150.199	70.1319	97.4186	52.4081	74.8623	78.6209	75.8708	61.6396	29.7257	30.011	62.8858	84.3098	89.9077	68.1589	59.2534	35.1168	23.9088
Srsf11	49.4842	46.6496	50.0471	49.8335	66.9588	55.6071	42.1889	48.2613	57.0839	45.5231	45.1961	45.7586	46.9005	47.0562	41.8962	42.9007	47.35	47.9153	38.5986	33.7053	35.0524	29.4904	27.0398	32.5342	49.6558	40.7786	42.8727	55.7548	66.2987	35.845	30.4175	53.5113	54.1254	35.7882	39.2145	50.0662	36.6006	34.9693	30.7113	39.7155	33.5084	10.5916	38.9889	39.5909	39.114	12.0858	38.049	27.3631	35.7163
Hnrnpk	196.899	185.222	210.554	198.684	142.31	149.02	564.43	190.147	182.423	127.959	120.201	141.179	134.672	136.144	107.538	113.865	112.123	126.518	97.0133	109.161	96.5587	81.5968	69.0733	52.7896	204.03	62.4573	182.719	143.327	186.615	111.289	40.9274	95.164	119.407	134.098	164.01	108.564	484.208	499.927	430.499	137.606	102.377	248.379	174.237	64.6373	57.6628	110.926	121.489	32.9898	32.4675
Alyref	128.929	63.1193	218.194	151.417	103.914	130.676	36.7529	96.8663	93.476	162.152	141.916	163.698	110.288	137.023	133.462	144.552	135.037	147.98	95.4344	82.8831	68.9148	64.4134	45.1782	35.515	339.458	59.8033	314.7	149.121	121.274	135.666	23.2868	135.052	107.204	32.8125	77.2452	35.8941	23.1605	19.2962	18.0441	36.8954	33.923	5.4886	35.8165	4.09277	4.32096	19.9209	28.0334	3.86344	2.92011
Rbm15	6.41737	3.59958	5.78155	3.96738	15.2471	16.7592	11.7135	4.5813	4.74865	7.2729	8.71599	4.69963	3.77857	7.89177	11.1483	10.7162	11.257	11.1383	6.91685	8.52177	6.87736	7.91696	5.304	5.2441	7.76848	9.32295	8.2627	11.3881	9.01526	5.87054	20.7942	17.3988	7.03655	2.09216	2.25399	5.7406	5.80552	6.57691	5.87028	2.42917	5.84231	1.36705	1.79001	6.77182	6.80838	2.61077	7.27447	14.2493	14.1361
Raver1	55.66	27.3074	42.5439	30.5535	84.7997	106.258	2.4432	33.2899	44.9557	74.1007	80.0358	71.8738	47.6051	50.6574	61.0325	62.4687	68.6236	66.6838	50.7559	50.1172	42.6004	43.8911	28.6098	23.4597	60.55	50.2919	78.2098	52.8353	50.6064	39.0283	29.601	70.2118	59.0313	16.888	12.2043	37.1379	1.81155	1.618	1.48504	25.0079	6.85037	7.28559	31.4223	33.4772	14.4567	3.97491	7.53639	17.1384	23.1857
Ppp1r10	28.3838	28.0231	20.8386	22.0265	41.4907	38.9654	11.8978	24.4344	27.0776	26.9603	35.7854	30.9073	32.2424	21.3257	26.3192	30.4926	26.1225	33.2534	28.9741	29.8438	27.3844	26.5778	18.6302	14.2971	29.1469	18.9846	29.9782	29.5538	16.1507	18.5261	14.7927	26.5272	35.7847	23.7807	16.3717	30.3589	16.4716	15.4383	14.8239	18.5788	30.0385	8.07131	22.3112	40.5065	65.572	6.30276	23.4475	26.3509	37.6692
Zc3hav1l	8.73519	6.8686	6.11546	5.72983	7.47089	7.81566	3.76853	12.4602	5.22154	3.88246	4.1291	13.3066	12.7289	13.6141	9.33271	10.9468	11.059	15.2564	9.41128	15.4848	12.5029	11.0276	11.2599	1.95046	14.8024	19.961	14.6109	3.09366	23.1741	2.96397	5.07466	15.3322	2.34549	6.56985	5.32791	5.09919	2.67474	3.32872	3.10959	9.57069	0.133985	0.00828576	0.362313	7.35438	0.393624	0.0388826	0.33247	0.55222	0.257377
Rbmxl1	33.5293	17.1849	36.4999	25.6638	30.4736	36.1488	73.8506	23.6815	28.0516	24.8739	23.6837	23.9302	22.3979	30.7125	21.3719	23.5444	25.082	29.7469	17.7928	20.3232	16.7697	15.8428	10.3741	4.41232	49.8142	5.6114	46.7083	23.944	28.6005	18.4351	3.29904	13.9108	11.1015	13.4484	20.4999	15.3504	42.4214	41.4557	39.0869	13.2109	6.27724	14.4046	10.5778	4.9064	5.06881	5.44963	10.4438	2.67657	1.56508
Gm15455	1.93764	1.33657	2.07297	2.00497	2.0539	1.87953	1.1512	0.951361	1.45703	1.92884	2.48749	2.46442	1.98541	1.59526	1.44075	2.03225	1.66141	1.78069	1.27409	1.19219	1.26854	1.17461	1.20919	0.570349	1.19307	0.626546	1.05756	1.15951	1.32675	0.510321	0.257177	1.28327	1.88338	1.04483	1.0806	1.0606	1.06963	1.29911	1.05127	1.21321	1.63289	0.680369	0.483768	0.459622	0.541932	0.621056	0.9498	0.989122	1.25035
Rbm27	21.384	16.453	13.3691	12.4887	16.5971	16.5354	12.2169	17.2126	13.3063	22.5121	23.5993	14.1362	12.1349	13.3316	18.8533	17.4382	18.7516	18.6787	13.2932	16.2858	13.5033	13.3669	11.037	8.68102	12.3296	10.664	11.8843	19.3099	13.2993	12.9232	9.82495	12.2992	9.85166	12.3053	10.5336	12.4354	10.4909	11.2596	9.94193	8.84704	48.1614	10.5458	6.61717	32.0591	32.7044	12.3202	13.3065	22.9867	18.2071
Zc3h18	24.3799	16.1063	23.1481	20.6927	33.797	35.5035	3.67456	16.4858	20.9696	28.6456	32.1186	28.5188	27.081	35.9861	40.7896	39.5833	42.0778	44.2905	31.4182	31.4711	26.8378	27.7841	21.4523	10.0968	37.0853	14.2417	36.6834	25.4117	22.6503	19.5301	8.95493	23.331	38.0045	11.5576	13.1219	19.3142	3.16	2.69422	2.77144	10.274	13.8718	2.15346	20.4777	7.21594	13.7017	7.83354	8.3762	8.41786	8.58006
Scaf8	27.1035	27.9904	20.9231	21.2475	31.5358	29.8731	10.8459	24.1185	26.1903	19.7807	23.5117	25.7732	23.3046	17.6961	22.2863	20.8391	20.3882	21.6768	17.8474	21.0146	20.2204	19.6779	17.2112	13.3822	22.643	17.6877	20.7151	24.7525	21.978	18.7752	19.3919	20.5683	23.0867	25.6521	20.9382	29.708	13.1557	12.6473	14.057	17.6144	27.1781	7.96427	10.3979	30.2711	29.2268	10.7864	21.5945	17.7248	15.9049
Hnrpdl	146.628	171.442	139.108	154.205	195.48	190.336	62.6347	133.188	193.691	80.0888	103.551	142.305	100.497	110.811	85.0728	96.3754	95.3019	115.998	75.8957	69.8822	66.7271	58.6734	48.7351	49.2359	137.071	59.4692	113.692	101.046	141.758	52.885	22.5881	120.07	176.831	108.561	112.218	164.191	70.7666	62.1	50.8509	104.58	117.703	36.9704	25.9307	99.7842	81.4781	33.4295	91.0525	52.4675	76.5632
Rbm25	42.0996	32.8192	29.073	29.9851	42.5472	41.2636	74.8052	36.4208	38.8349	33.6061	44.7641	37.9448	35.0128	38.214	31.6253	31.921	37.2718	35.9371	27.4433	26.2726	25.1655	22.8643	18.8391	24.6671	30.5989	24.497	25.2746	54.8256	55.7335	26.3018	16.8675	42.2995	38.4302	31.1296	26.3336	35.0696	63.1764	67.0069	65.3081	32.0952	38.7692	22.7276	22.1163	44.2211	42.9626	9.57903	57.7341	24.044	53.2251
Ewsr1	129.146	97.4448	120.396	107.69	171.971	174.127	26.3561	93.0216	122.272	76.2147	91.2954	87.0251	72.135	58.9112	46.0994	57.8101	58.6776	70.6021	48.4586	52.1488	47.6324	43.8936	29.1315	33.0541	153.043	45.3521	149.157	97.623	105.327	65.5514	27.128	86.0232	120.484	69.1149	69.2058	109.631	28.9884	25.4583	21.4258	58.0908	30.1626	45.1126	125.878	56.1567	47.0871	50.651	66.3989	35.147	53.4469
Sf1	99.1414	67.6322	98.1398	82.1817	133.137	137.995	22.9953	64.9197	70.2874	127.363	168.8	119.027	105.636	91.068	92.3759	107.945	104.54	119.731	84.138	98.1119	85.6351	76.5893	54.6464	44.7999	103.042	71.0792	105.892	83.7012	83.2894	59.4399	19.8922	132.29	100.811	56.8477	59.9824	78.033	18.3925	17.5543	16.337	52.7108	15.5562	15.1876	50.697	42.9174	46.6078	45.2688	42.7246	53.8918	61.673
Ythdf2	32.4185	35.8341	34.7875	37.4889	32.6004	29.123	61.332	28.4426	25.5263	25.6289	27.3184	24.6983	25.2307	25.8354	24.9563	25.369	25.9454	29.3443	21.3028	26.727	24.9077	23.0449	17.2827	12.2399	27.0242	17.1491	27.2164	27.1164	26.3692	23.9886	13.2204	24.5812	16.137	32.1803	39.0028	30.9872	79.1181	74.8486	71.1667	17.1626	8.70654	17.1474	31.6512	8.37415	9.27896	5.35311	11.9928	4.89591	3.59743
Syncrip	71.3614	57.3912	55.7138	53.9437	45.1372	44.4532	46.8579	45.0726	44.6813	33.2418	29.9737	33.5363	32.3205	39.3146	35.1214	34.2792	36.8512	36.6841	30.0064	28.4507	27.9819	24.196	22.6705	13.2064	35.2381	19.6005	29.247	53.5965	43.7061	33.9319	17.4412	20.3185	43.2886	39.2882	44.4071	32.458	37.5323	45.7322	36.2869	23.3092	8.532	8.34443	12.7605	22.8133	20.7203	17.7121	18.1327	11.7263	8.97679
Srek1	28.8332	25.4587	24.6793	24.0103	61.0318	52.4293	56.1366	23.5968	26.2477	13.4601	18.2438	18.0896	21.1697	20.9481	18.5389	18.3276	20.7935	19.5101	17.0569	14.6342	15.1123	14.0702	14.2377	19.9118	23.0876	19.465	19.5879	33.3304	32.1094	18.6614	17.4072	31.1984	24.2409	17.3346	15.1433	35.4044	48.1401	45.661	39.6936	14.5927	40.0019	21.3957	13.4681	59.8502	57.1982	4.43009	29.7992	28.6895	45.9579
Hnrnpr	90.668	76.0201	80.3685	78.9958	79.4878	81.0162	60.3797	80.455	82.1335	17.9681	24.7966	52.868	45.5969	43.1474	34.5041	36.0392	36.965	43.3957	34.5817	39.1151	35.4088	32.2349	27.7179	15.8765	68.0065	18.9619	59.6739	60.2759	60.5619	48.3336	12.632	39.2945	66.8972	64.8045	65.6002	64.5664	55.2526	56.2873	49.5488	52.0877	57.7184	65.8529	24.4993	38.1267	35.3605	38.6583	42.162	16.6423	19.4544
Thumpd1	24.5765	24.149	21.7896	21.5608	17.3764	20.5492	18.785	22.7379	19.7084	23.1067	24.315	16.8757	15.8099	30.8481	25.3927	26.2877	30.1113	30.5423	19.3888	24.3302	21.672	22.8592	17.5314	11.8658	32.6066	17.9493	28.7288	18.2233	22.1225	15.679	13.1086	28.3834	18.1496	24.7111	27.9369	18.4485	25.4223	22.7221	22.2822	18.3825	11.9297	9.23997	13.6352	12.7021	13.6362	6.02809	17.5424	9.30776	6.28192
Ireb2	55.3659	62.0535	38.3233	42.8097	42.8542	33.9143	40.8977	54.3027	48.9661	50.4464	48.6264	49.3965	54.9527	40.7513	39.6839	39.2385	43.5465	47.1421	37.9966	51.1131	48.6258	45.1905	40.5443	23.9955	31.5042	38.0336	28.0117	33.5466	45.264	23.8376	26.3644	35.8514	21.2328	53.7817	41.2488	42.3832	47.1776	51.0475	45.8946	44.8508	20.3815	5.10312	43.5977	18.127	13.0897	16.2755	23.2006	11.3196	11.1434
Kin	11.1799	13.2291	14.2647	13.747	14.1964	13.3745	17.0423	7.68301	10.4127	5.4787	4.40627	7.11149	8.6987	10.2684	8.09962	8.70894	8.87658	9.52514	7.06591	7.14924	7.76137	7.26674	6.64779	6.58188	9.9425	8.81591	8.18565	6.51177	10.5337	6.21517	4.11292	13.4501	5.82355	10.8751	11.1848	11.7815	18.2833	20.2287	17.9443	4.41231	5.258	3.45339	3.63174	6.4499	8.43087	2.80129	12.1393	9.87353	11.4132
Pabpc1	211.74	85.1722	210.182	154.506	111.213	150.476	59.1239	156.137	98.2323	776.77	665.107	294.555	146.099	388.012	350.252	374.019	396.911	410.49	260.465	335.342	285.429	272.901	228.58	146.449	332.759	115.019	320.59	385.759	405.128	301.64	79.1774	271.706	129.624	130.787	172.497	65.7904	36.9743	49.0614	41.0292	86.2604	23.5331	16.512	47.1571	222.886	145.289	112.026	34.9463	29.4595	20.4626
Cpsf7	34.7977	24.7695	26.5599	23.5766	40.9353	43.5655	43.5396	24.3546	27.914	14.6585	24.3776	31.989	31.1321	18.7986	17.637	19.1865	19.1092	21.7059	16.809	17.1175	17.0491	16.4066	13.9976	12.5649	25.8858	19.238	24.4321	18.9869	26.8212	21.7815	10.3829	29.0035	27.4829	23.5665	19.5381	27.4227	30.1301	31.8837	32.4374	17.5287	11.8092	5.12461	4.52068	21.5737	27.8549	9.00797	30.0573	21.8557	32.7846
Dkc1	56.7059	18.2728	41.6501	24.4945	28.4113	41.2063	141.271	31.9212	25.2156	151.198	169.543	61.3205	36.7458	94.9267	83.8915	77.5255	101.128	105.182	55.2949	75.0405	62.3356	68.6021	40.8146	9.37572	65.4983	28.0206	60.559	80.5891	49.9001	47.2522	19.577	41.1788	35.6323	14.0673	13.1812	11.6988	63.362	63.2669	54.9538	10.5112	15.9295	28.3465	22.0681	12.4271	8.95065	15.7505	16.5976	11.9425	7.84932
Lsm2	61.7243	23.6092	77.1095	47.3373	29.5098	34.3965	24.3205	35.3892	28.0441	88.2875	70.0523	48.3406	23.9536	58.641	58.6324	57.9379	61.1936	64.4014	41.2657	41.9143	31.1629	31.8321	23.0374	14.0112	66.6454	21.9594	63.5982	44.0635	58.0828	45.5115	8.28809	58.9254	35.7532	15.4484	26.5016	8.88264	6.46609	5.8045	5.6607	15.0012	3.54777	10.2342	8.17647	21.9342	11.3779	12.8276	7.14161	25.3118	13.7373
Unk	23.962	16.1234	20.3786	17.894	38.6357	40.5007	4.76729	15.2577	21.2131	15.369	20.6249	23.061	23.287	21.1337	15.1318	17.8986	16.3413	18.478	15.8427	17.3309	20.6097	18.8625	16.4259	12.4587	20.297	22.59	22.3042	16.1428	24.1846	8.93519	7.95078	30.4558	23.2698	10.881	10.0413	22.3076	3.21358	3.40123	2.9602	14.9397	2.26116	2.80349	24.4284	10.9058	13.4669	5.29939	9.52476	16.7655	22.1078
Khdrbs1	109.513	129.201	127.345	137.047	92.502	83.8915	26.185	108.593	88.0945	53.8772	53.5234	86.2206	85.7564	73.6815	56.1318	64.873	66.2186	75.3	53.1217	64.318	65.7401	52.2745	43.0634	26.8698	70.9261	32.8134	62.8902	51.5424	74.4153	47.0998	29.1316	68.2768	91.5469	100.457	118.938	84.8383	31.9657	31.1991	32.4406	72.4216	6.7477	6.8657	19.9702	26.1379	26.7281	39.9594	36.1842	15.9397	14.7238
Ssb	212.126	144.897	197.354	173.197	120.695	124.865	360.233	173.89	156.577	234.45	192.497	193.435	159.218	211.887	171.546	159.767	169.466	190.05	137.141	144.122	121.915	116.376	102.776	67.9708	158.83	56.3695	114.538	231.639	210.452	155.186	35.4204	126.921	121.928	115.265	132.889	79.3994	245.259	247.628	264.846	108.052	188.968	82.989	83.4898	51.4309	64.4565	104.765	148.742	30.9271	23.7893
Gm5803	0.616513	0.646813	0.251922	0.35443	0.786132	0.843975	1.09069	1.27772	0.35296	0.920519	0.98366	1.12303	0.697435	1.22019	0.196309	0.531432	0.468713	0.419085	0.292264	0.241124	0.320396	0.233914	0.254801	1.4125	1.01419	0.756123	0.734059	1.05468	0.525977	0.187248	0.112153	4.98329	0.923379	1.04117	0.645254	0.536003	0.838261	0.965067	0.674925	0.35956	0.752846	0.0466414	0.00736705	0.0754531	0.0836051	0.247934	0.438811	0.532477	60.5203
Srsf4	58.9595	51.4519	73.4363	69.8944	76.6733	76.4814	7.74878	34.7098	54.4935	33.463	32.2869	33.7959	36.4324	48.8166	42.041	48.2214	46.7863	52.9321	37.2755	48.1175	38.4706	38.779	29.8526	24.3824	47.4555	27.463	48.7158	28.7726	36.6452	18.4806	7.11394	69.607	66.1673	31.897	40.6462	41.5402	6.61621	5.86645	5.36966	20.8526	30.5905	5.23658	23.6165	13.5684	17.2565	35.5486	33.3237	50.6241	41.7503
Gm9833	39.848	43.1997	33.4755	40.2739	33.1986	27.1954	3.85358	29.8107	41.8396	28.2008	24.0278	24.2687	26.3575	26.2171	26.0112	29.3522	30.4372	33.3823	20.0132	22.8112	19.6468	18.5035	12.3131	6.73305	31.7059	8.39393	31.467	37.2085	23.7927	30.6774	2.40499	17.7974	29.2545	27.4172	24.6166	32.694	5.48755	5.44832	5.4517	32.9917	44.0935	2.18009	4.33784	3.52771	0.907302	12.5906	13.442	4.46688	9.04402
Csda	91.3117	31.6283	128.966	86.5694	56.9732	107.586	29.4786	63.8069	46.2059	341.34	247.557	101.051	47.5409	166.037	178.732	195.125	205.359	173.198	169.112	125.874	90.0168	107.993	159.836	92.2844	189.415	43.3007	179.443	192.198	130.206	214.087	165.205	175.394	114.929	52.3527	96.768	32.4634	17.393	15.5451	17.2982	40.7309	65.8509	10.5962	14.505	162.456	206.812	687.438	118.834	462.272	126.747
Trnau1ap	44.9118	39.9565	56.0208	42.6613	28.8824	33.7771	8.79192	27.7453	46.1424	49.4735	42.0166	41.255	26.7288	41.0296	25.2177	26.2988	28.2264	28.3867	25.741	37.1397	30.8023	30.3861	27.5827	22.0942	32.5087	23.7347	31.8059	8.83003	34.7979	20.3236	16.6236	33.1092	30.6158	36.3491	55.1991	28.141	11.796	8.88669	9.97341	21.8695	3.31958	21.1994	23.1134	4.76975	6.51355	38.4769	53.0733	14.7491	23.639
Eif3b	125.612	98.9872	146.839	126.09	118.006	140.908	38.69	101.432	97.379	288.094	240.298	152.02	117.126	178.603	225.878	228.193	235.783	230.092	157.419	157.218	125.28	133.407	94.7203	67.8115	302.608	96.3733	303.632	168.514	130.051	206.017	68.3392	154.414	138.47	71.8252	98.6029	86.8851	42.1859	38.281	40.4027	97.3036	45.5146	24.1405	159.029	36.1198	23.7275	11.8326	82.5799	9.51782	27.0144
Rbms2	14.4308	6.58236	11.357	8.55169	12.6594	13.7024	10.5691	11.6759	6.97243	14.3964	10.9436	16.4137	12.6447	18.3298	17.2694	17.6721	14.8504	15.6259	19.6656	18.5702	19.2307	19.0533	22.5187	26.4524	30.547	26.5474	31.601	16.0811	26.2937	34.1733	13.1734	22.4378	5.44038	4.24624	4.64815	5.24869	5.46353	5.40378	4.74542	3.22644	2.76021	7.79717	3.11741	8.22402	7.74848	0.782921	2.5284	3.12725	15.2891
Dazap1	61.4396	101.521	100.198	138.802	100.377	77.4006	4.49666	58.0025	108.186	128.944	130.915	76.501	62.0639	85.5176	80.2905	85.2062	89.0402	95.0158	66.9423	78.9278	70.5538	73.683	49.5446	32.5442	92.071	53.2487	87.1503	61.8352	59.1045	81.6667	22.355	91.5448	141.368	90.8846	119.701	125.322	7.48273	6.91311	7.32827	69.0973	31.3736	2.91234	28.2284	16.0492	20.8849	28.2754	14.9854	16.8812	30.7462
Ythdc1	51.591	46.8802	45.8	48.5899	65.9985	60.1233	22.4396	43.8783	43.9919	40.9261	49.1729	45.1486	42.0388	39.4636	37.0466	36.0647	38.3654	43.2628	30.7689	36.1096	35.8436	35.5129	29.7166	23.4489	38.4143	33.1355	34.9503	44.241	46.805	25.891	22.2242	38.6988	48.2608	39.793	41.0158	51.6091	22.4617	24.253	24.2036	30.9392	46.827	13.0852	20.5012	60.2893	84.006	37.1931	60.0146	29.8069	27.684
Naa38	111.982	105.163	118.271	109.609	64.1748	61.4246	193.886	66.7141	93.5912	111.786	87.951	69.4557	51.6734	98.9963	72.3303	66.2869	66.4683	74.9276	48.3168	57.9796	43.6093	43.2902	28.0446	29.8576	70.677	27.9507	60.8949	69.8156	66.5016	79.3882	13.0559	57.7972	90.6644	56.8014	63.04	37.7734	138.868	138.6	99.6334	23.2605	28.8869	38.0245	24.6035	24.5944	40.7691	30.5873	38.0689	12.1996	7.22999
Tra2b	103.088	73.7396	131.505	105.887	79.7185	88.0657	179.386	77.297	79.2503	62.4627	62.2624	55.3224	41.0532	53.9057	44.4118	42.7148	44.1565	47.7028	30.0732	37.1826	33.7639	30.4147	23.1198	12.5945	162.677	18.8271	142.889	66.4042	88.5248	67.5662	14.8331	28.0381	60.4266	50.4121	77.9025	51.2019	134.832	125.079	109.348	41.8913	29.4926	34.6126	50.5309	25.0179	29.7128	31.1325	49.0275	10.9052	7.77997
Elavl1	35.9346	30.5602	39.9418	35.3582	25.2102	25.877	25.1234	26.1017	20.1733	25.6094	27.2267	27.0539	26.8066	35.5452	36.8144	35.5525	38.2092	39.0956	32.3102	34.3292	31.054	27.2983	22.1782	15.876	28.3262	20.0126	27.0803	31.4574	26.2752	20.9118	19.2985	33.927	12.3352	21.4258	25.9284	16.5998	29.3046	29.451	26.8613	14.6808	17.2929	5.33397	15.0964	20.8035	17.2096	6.04967	15.5421	11.2452	9.88468
Zc3h4	34.4838	32.9576	26.1046	27.2773	51.4203	46.5997	5.48267	24.5094	32.0018	14.9619	23.3059	28.2478	25.2262	27.9288	26.2603	33.2836	31.8128	40.0689	28.5608	34.3256	34.8448	30.4312	23.2739	14.6362	30.9579	25.6448	34.1404	22.6145	19.9873	14.3843	11.6241	31.6186	43.1206	32.3921	22.6051	39.6007	5.59872	6.85559	6.20426	17.932	9.26748	1.25998	5.77704	18.0901	17.7356	17.4462	18.9887	33.1459	35.7901
Pcbp2	317.054	249.714	336.677	303.177	248.224	247.651	136.477	261.765	210.17	593.704	610.56	387.48	299.368	472.913	392	431.019	437.847	490.633	303.796	439.525	418.236	396.607	297.202	158.239	361.172	184.716	391.45	304.954	297.644	294.924	57.1641	296.923	205.211	202.175	245.456	173.97	106.592	93.1511	93.2329	160.897	67.7744	59.8624	9.87067	97.1507	92.712	1071.88	512.891	164.85	165.834
Lsm3	104.302	66.1176	147.428	109.555	55.4171	58.1868	228.352	74.2824	75.264	164.946	109.088	88.8539	50.9216	111.254	102.788	92.3281	91.0679	101.515	59.433	68.0236	50.5026	53.8604	39.7851	48.8512	129.796	35.9832	118.642	97.5864	94.5301	123.208	16.8956	111.224	79.7297	42.2268	83.6958	30.5645	159.175	141.144	127.056	32.9115	33.0722	31.1931	8.56902	22.4968	29.5966	19.2177	25.0136	13.2234	9.25447
Rbm19	14.4989	9.40415	13.1666	10.0725	12.9545	16.9863	5.01222	10.3109	10.843	26.2966	19.4064	17.0648	13.2664	15.8958	22.3723	20.2404	21.9285	20.3101	13.8218	14.5857	12.3846	13.7812	9.64653	7.07254	25.6843	9.60197	25.3938	12.2988	14.8704	13.7321	13.46	14.6575	14.2064	5.90345	6.04437	8.40561	4.47844	3.58597	4.01955	12.7509	3.41201	3.85159	6.56944	2.62219	4.64486	5.71321	5.98214	3.95615	2.58872
Zc3h14	47.7605	35.7882	41.2131	36.3619	30.0876	34.2915	17.8865	40.5299	37.5754	33.3825	37.5469	42.1416	32.4584	29.0098	29.0744	29.8351	30.1715	33.9971	29.6162	31.0561	28.5275	27.6143	26.5335	27.8928	36.6712	25.9669	33.2845	36.6156	60.8644	45.5409	13.1596	35.493	24.8622	30.2563	28.0766	23.7419	15.8444	13.1628	13.0222	25.6384	40.7399	22.4607	33.8373	22.239	31.3868	20.9471	34.3304	20.2742	27.8359
Dnd1	1.51244	0.821411	1.49145	1.42411	1.91854	2.33155	1.59978	0.670235	0.994933	12.7968	11.5152	1.50062	1.04884	3.85934	6.78497	4.30691	5.0933	4.4453	2.71196	4.74169	3.22188	3.64409	2.10404	0.382339	1.18126	0.658229	1.0522	0.930654	0.894045	0.824471	1.3722	1.12184	0.659319	0.846124	0.899559	1.6732	2.10995	1.80277	1.9865	1.11292	0.140128	0.252934	0.175603	0.249247	0.855406	0.0547694	0.665264	1.04726	2.43464
Sart3	36.5662	26.2074	34.9435	29.5288	49.4714	54.2728	5.68927	24.8854	29.5166	37.8656	42.6809	30.6276	29.8788	38.9926	38.0598	41.8598	43.3709	44.4268	28.991	29.2649	27.1589	26.486	19.8528	13.8694	43.3522	18.2371	45.8349	23.8015	29.9063	22.6465	11.6586	43.9667	57.0224	18.4165	20.2354	30.4435	4.00933	4.16016	4.12724	20.2231	10.1918	5.26202	27.1693	13.5316	7.51014	8.21956	10.8895	14.5693	13.8254
Puf60	102.481	97.7297	158.499	143.497	103.507	106.687	142.16	97.0966	105.157	170.5	135.13	139.968	146.443	179.376	168.42	174.053	169.436	176.321	128.16	162.629	147.639	144.426	117.108	81.2165	181.254	85.8391	198.381	101.106	78.804	83.1734	46.2245	138.573	118.45	71.8023	110.372	79.4828	110.409	109.841	113.34	84.6868	95.6221	324.433	105.13	26.2564	40.0184	83.3376	74.7852	39.6803	33.4057
Rbm41	4.01384	3.78926	3.243	3.1234	4.07992	3.34542	3.40545	3.28452	3.4867	1.67881	1.3606	2.07709	2.28219	2.47887	2.22685	2.29277	2.34198	2.11786	2.39053	2.55372	2.76135	2.69923	2.47059	1.98093	1.30114	2.1633	1.11192	3.38569	3.25428	1.95181	2.59242	2.99162	1.93537	3.66781	2.75981	3.19172	3.26803	3.45099	2.85247	2.17714	2.16231	0.270203	0.401011	2.48257	1.18112	4.98282	8.90771	3.10952	4.56851
Hnrnpd	122.479	93.5066	154.436	140.444	79.4614	88.5739	30.5298	84.3142	66.354	77.6985	82.614	80.33	57.811	91.5808	69.94	78.6944	84.5042	93.0369	54.548	63.054	53.0568	49.1399	35.6311	22.4044	124.715	29.5238	99.9321	67.0869	79.5561	42.6144	8.71196	77.7859	102.68	68.3352	94.2253	50.6882	27.1428	25.9987	25.8483	45.6741	21.3657	3.8162	8.12124	28.5823	32.819	21.3967	30.835	27.5957	23.0912
Ppil4	25.6568	24.6383	22.3286	25.0782	20.8792	17.0327	47.295	22.9402	21.2544	17.4015	17.813	18.3351	19.1675	16.3991	15.374	16.6407	16.1408	15.5001	13.737	15.085	15.8252	15.4247	12.7903	11.3753	17.5882	16.5264	14.5597	18.0866	16.793	16.5635	10.8325	16.0098	17.3483	24.515	23.7449	19.5306	51.088	51.4205	51.0621	11.4606	26.632	32.706	19.4076	21.5806	25.0898	14.7027	24.7076	17.1095	14.0659
Tia1	40.3531	45.0257	31.2874	33.7759	52.5697	42.5769	53.6218	31.1232	55.2013	4.59921	6.72004	22.2924	22.2081	18.7202	11.9532	13.6127	14.7826	14.906	14.883	13.0883	16.3748	11.2713	10.477	13.2363	15.7476	15.4542	13.8453	24.3587	28.3195	14.68	11.5945	33.7795	26.459	37.4843	25.2611	46.6249	41.6849	44.6626	39.4776	26.3037	11.5538	8.17447	7.65492	25.9712	17.7147	3.32622	34.923	20.3609	42.2919
Scaf4	12.4326	8.14899	6.90081	5.87225	15.5191	20.1901	1.01456	10.3065	11.7874	15.3192	17.0137	12.5527	10.2166	8.40921	11.9291	13.7369	14.4025	14.4746	10.1085	12.7161	10.5684	10.4534	7.44579	7.87808	12.303	11.9471	11.5723	14.4921	15.0058	7.27728	7.38948	15.9937	8.92714	7.79717	4.44686	11.2854	0.747727	0.971864	0.812105	8.5027	6.80916	1.00285	17.0524	12.4694	18.5311	1.65906	10.6545	18.2243	32.7423
Rbm45	40.4298	39.2378	48.2424	43.6028	31.2983	35.9228	3.84595	31.7911	30.9754	27.1832	23.2171	32.0115	31.966	27.5531	31.5382	27.9696	25.4662	28.8256	25.5128	26.0326	25.5301	21.4864	16.8328	15.3782	38.418	15.5737	32.653	34.0297	22.5838	25.3434	13.8128	26.3872	30.6482	29.4666	35.9963	25.4479	4.74955	3.51105	3.763	24.4572	28.8298	2.04164	1.69209	16.0408	19.2564	16.0004	95.0132	26.9497	53.3651
Hnrnpc	158.153	131.468	173.176	160.402	116.321	119.851	307.703	144.82	138.212	164.712	146.123	124.288	79.4672	105.293	99.3503	97.7426	101.849	107.411	73.3644	86.9186	78.5048	76.6859	58.1105	32.485	171.235	34.5892	160.208	97.7528	158.536	69.5868	22.6873	79.0974	131.78	86.5779	118.441	83.948	266.466	271.946	239.679	81.2182	83.2389	75.3168	38.7008	33.1237	36.6463	57.4876	80.1632	22.2967	20.7105
Rbm33	16.7259	15.876	10.1086	10.2609	31.0337	27.9123	7.15427	12.9425	19.9167	8.57027	12.2668	12.4801	11.785	11.3952	10.8156	11.6622	13.4686	14.9319	11.0993	12.3929	13.3295	11.6213	10.3134	13.0879	11.8876	14.3076	11.9629	12.9081	18.0196	6.79324	10.6338	27.4895	27.249	14.7497	8.34457	25.9686	6.35133	6.54984	5.98481	11.7772	9.75752	2.71512	6.0695	15.9602	13.5117	2.51014	20.6297	20.6683	30.1727
Hnrnpa0	252.429	290.867	368.087	397.662	164.333	181.529	71.4251	153.247	226.28	80.5979	74.9022	110.229	130.597	263.917	166.581	204.369	201.888	227.18	155.059	191.434	166.682	154.514	133.885	62.9198	170.183	83.3291	154.783	66.3957	132.322	67.5285	21.081	269.826	324.543	249.086	359.976	141.913	92.589	88.2574	100.285	127.25	26.8594	15.8974	0.291642	52.5488	44.3055	40.3602	22.651	16.1743	8.86954
Thumpd3	26.5372	19.1567	23.9624	19.9581	14.7186	16.9796	56.7276	18.4622	19.6494	47.7521	39.935	20.5816	11.4405	26.4201	22.5484	19.8261	21.3481	23.5402	17.9619	21.5367	18.5756	16.3554	14.1303	12.3883	19.5611	15.5145	17.8869	17.2541	21.9967	17.9099	17.7503	14.8412	11.958	16.5021	17.4923	12.4916	49.188	46.8179	46.7349	15.5837	8.4712	21.5322	16.3586	14.2983	18.1703	4.49069	12.4304	10.6256	10.7754
Tial1	38.3048	27.3045	30.7017	26.3956	41.9429	42.5534	24.9007	32.1206	35.5853	25.7511	28.1216	24.56	22.7108	29.3107	23.6511	22.7251	23.9343	24.8761	19.7046	18.9945	19.1431	17.176	17.3163	20.8774	29.5464	19.2815	27.165	32.4298	44.7572	24.1675	14.0053	44.482	24.9916	25.3546	20.3869	32.7245	25.1846	25.0914	24.0752	22.3598	15.1072	3.62047	5.20597	18.2417	24.5777	17.2979	31.8237	22.455	35.3529
Upf1	33.8524	26.4547	33.1916	30.9207	49.2611	50.6119	4.26793	26.6392	26.2102	57.3283	81.1625	38.9821	42.9163	47.2667	59.8139	61.4436	66.3373	63.4029	52.3406	49.7357	45.8511	46.0969	34.3794	20.7497	47.2538	28.4204	53.4125	34.4376	26.4006	22.8399	28.527	44.7973	40.6814	20.0328	20.7749	35.927	4.36042	4.45218	4.29503	25.4448	6.86931	4.05419	34.0412	12.8009	15.1227	15.8797	14.4798	16.0458	15.6119
Zc3h7a	19.7271	15.8752	15.1984	13.3581	31.2856	22.6109	25.095	19.4227	25.5459	10.7363	11.4593	21.854	18.741	13.9419	10.2461	11.7927	11.63	12.2024	14.5553	12.4426	13.9223	10.7389	10.5268	16.8238	14.7393	31.3173	11.6509	24.0101	38.534	21.3049	25.0526	23.8103	27.2908	15.7595	11.2304	23.3212	20.7748	20.4312	19.9642	20.0264	12.1068	12.6115	41.5555	54.5345	27.0723	7.08938	41.5562	25.1905	39.425
Larp7	54.5593	26.5092	55.7032	36.3996	31.5449	40.6107	91.7214	40.6984	33.1821	45.7633	45.9744	44.7318	23.9043	35.3151	39.4214	39.5815	39.299	41.4803	27.3362	25.7732	20.5681	20.0615	16.1747	11.7007	45.4513	12.6302	38.4235	52.7056	43.2798	53.5218	7.78618	22.1406	45.8933	14.1806	18.415	10.5855	35.4682	41.282	34.748	12.6245	15.8623	9.77265	12.0869	21.2918	29.9066	15.2172	15.5575	8.58881	7.35839
Eif2s1	46.0467	30.622	42.5444	31.0366	25.2937	31.5164	134.877	34.7333	31.1356	113.072	73.2751	43.9315	27.4563	45.2205	46.6107	46.6106	50.3108	49.5514	33.8574	36.2722	28.7169	30.7167	23.3556	16.7839	55.1713	16.6502	46.5559	56.4186	52.269	38.6143	17.5192	23.5348	23.9541	22.8299	27.822	16.7649	105.156	105.081	88.2573	24.0742	8.66866	27.5367	38.6844	31.6101	18.579	12.6201	20.3155	11.2239	8.60881
Srsf3	166.977	130.277	175.293	146.426	69.2683	73.4561	172.186	112.596	114.029	94.2694	108.524	95.3884	61.505	92.5269	68.0787	73.7134	73.4739	86.0922	53.4131	67.2538	58.4224	49.5839	33.757	14.6563	104.523	25.1389	86.057	59.9569	125.797	64.7726	14.3125	54.6801	77.4966	80.8738	111.987	44.8719	169.216	166.675	136.65	62.4114	46.9538	59.105	31.9411	112.819	90.4339	49.1139	56.6122	23.6339	12.8822
Rbmx2	12.1182	8.72103	12.7095	13.4438	11.4377	9.70395	20.9653	8.53331	9.28225	15.823	12.8719	8.99504	7.07974	12.6412	8.10882	8.63142	9.65647	9.91594	7.08825	8.28384	6.6386	7.08022	5.66874	4.69949	14.6051	4.91162	12.4781	10.9905	10.9449	12.1539	1.99364	8.51196	12.6558	6.71974	8.16219	5.68688	13.3516	15.1228	14.3098	2.22861	6.84672	3.19294	3.52562	7.18357	15.9464	3.81093	8.37941	4.61338	3.31902
Slbp	57.7212	17.3437	56.4969	36.0883	39.4588	54.9599	92.7423	43.9587	35.9719	110.904	63.6304	73.6881	43.1874	54.1434	55.899	49.93	47.0641	50.6921	34.1143	35.7989	28.2461	25.7925	20.7344	14.1343	63.955	24.6487	54.4743	46.4161	68.326	66.384	15.9178	41.7289	60.7108	13.7934	13.8973	8.8741	15.8478	16.2436	16.9037	24.578	21.4713	30.7903	43.785	15.0374	16.3981	5.29492	10.1936	6.0059	5.11925
Mex3d	17.6869	34.0622	32.2535	42.6025	46.6631	34.3162	3.48514	18.7662	28.1933	9.86549	7.63694	17.4819	31.9673	31.5994	19.3321	25.008	25.8996	23.7823	21.3346	31.7984	30.5179	30.0041	24.7304	9.85671	18.1493	24.168	22.3681	6.3025	18.416	10.4526	11.6612	42.4495	27.7534	22.0861	33.4843	38.7375	3.87531	4.66413	3.96411	28.2127	2.64979	0.279247	0.613797	5.38748	7.61913	1.5778	0.941202	4.46128	2.75348
Sltm	26.6025	22.4131	21.4161	21.997	30.3659	28.4118	22.0338	22.1799	26.5219	17.8085	18.4731	18.7012	20.6407	23.8818	18.0154	19.0593	22.1958	21.2357	15.6956	13.6487	13.578	13.3728	11.0462	9.17976	23.7731	11.7357	20.6104	26.1395	24.673	16.4395	9.75853	23.7043	31.9663	24.332	22.0935	31.0612	26.7629	24.5234	26.017	15.6277	31.3829	16.8159	18.776	35.9475	48.805	16.0873	21.35	23.0934	26.5187
Srrt	109.572	58.1043	102.521	78.6159	167.996	165.142	28.3005	70.1481	83.0386	144.625	156.236	102.061	86.727	85.5397	81.8157	93.6138	92.7141	94.6487	62.1944	59.7245	52.8037	48.865	32.6621	28.9309	135.391	53.2076	134.565	70.7137	74.336	79.6004	20.0283	101.966	165.919	41.5453	48.8389	89.663	18.0024	16.1312	15.1447	59.7772	36.0046	22.8436	32.8558	27.4098	53.9639	29.2898	35.5586	42.5392	58.2091
Pspc1	31.0399	23.5589	28.4716	24.3124	25.6542	27.0557	4.22163	38.6078	29.3827	43.7301	56.5054	38.1824	31.3215	33.8253	39.5011	35.7564	34.7025	43.1813	24.7352	33.481	30.2296	29.4794	20.8071	13.5449	32.3544	12.8543	29.0116	26.9543	28.8422	24.1792	13.158	30.2715	35.3918	38.5115	32.2838	23.2872	6.41426	5.83575	7.34455	36.8226	23.6759	1.75518	6.03236	18.032	27.7228	12.4935	16.518	14.4951	16.0659
Krr1	20.4574	12.959	16.6527	14.0191	10.7308	13.0239	30.2923	12.7572	12.7408	21.2181	19.7278	14.0495	10.1553	14.8842	15.0537	14.3886	16.4805	15.4092	10.8857	13.5595	12.0955	12.0305	9.08242	7.0229	11.9196	19.6352	10.396	11.629	16.0619	9.41097	8.42684	13.3475	12.0825	9.27375	10.2304	6.75626	16.9676	18.8328	16.2332	6.03797	6.97769	6.32912	6.20132	9.46374	11.0264	20.3712	20.8076	17.5918	11.0578
Ythdf3	34.0893	25.7716	22.1806	19.8448	46.7784	48.1426	6.55529	36.1997	27.0119	23.6417	30.6999	30.4669	33.4112	35.6128	38.6602	38.8763	44.213	44.7468	38.2146	36.6773	37.6131	34.634	31.6182	28.9486	39.519	41.3006	40.9104	28.7744	47.4428	31.0434	49.5317	49.8283	20.7385	20.8944	12.9445	29.9693	4.67991	4.83123	4.11758	24.6494	21.2663	7.19843	35.7597	36.5813	42.7371	8.81948	22.0676	39.2776	32.4279
Nip7	21.3485	15.7167	23.4303	18.8609	12.0618	15.6013	46.807	13.7458	16.5251	52.1377	30.4645	20.9596	14.2464	29.3833	29.5862	28.4406	30.5896	29.6751	20.9906	22.5913	17.3287	18.1823	13.6877	8.17267	26.3891	10.8205	24.052	16.0701	27.3189	15.2477	9.35783	18.9844	11.9156	11.9819	18.633	9.60482	48.655	43.3085	44.5548	6.3621	2.12873	5.81498	7.05387	1.3152	5.70563	4.18412	9.15539	4.05766	2.77285
Zfml	37.2305	39.2791	25.588	28.3208	33.2647	28.0013	49.3945	40.4179	38.9337	23.5632	46.3402	24.2382	28.952	22.4746	25.7829	23.1049	25.6162	27.2127	21.3252	27.3294	26.5947	24.4837	19.631	11.82	16.167	15.5534	14.0669	24.5741	27.6763	18.4989	22.9869	20.967	18.5997	40.2893	30.3883	35.9435	49.0619	62.6286	51.4291	24.7096	46.2405	14.6157	11.5203	33.0704	26.6762	23.6581	34.683	27.5313	22.1627
Raly	197.928	145.772	242.465	196.236	146.314	158.339	2.34066	154.907	161.245	276.505	205.432	221.537	185.323	220.402	177.673	196.883	196.322	209.653	158.736	172.195	144.794	144.708	119.605	93.7103	349.569	105.232	358.103	136.614	163.655	194.123	53.3567	189.723	172.703	161.937	183.312	104.001	3.38613	1.88589	2.04745	95.0443	48.3165	2.7472	9.41642	18.5478	10.1384	292.554	101.624	45.8118	21.9186
Larp4	16.7059	11.9341	9.55637	8.205	11.5844	14.6298	32.049	11.3455	9.82869	31.0012	29.3282	13.0895	8.31829	20.3218	24.3465	20.746	24.7326	23.0665	16.8115	19.8731	16.7499	16.6941	13.1846	6.78795	16.0233	9.33985	13.5387	21.4014	22.3831	22.9893	12.9239	8.81685	5.04421	7.69899	6.52345	7.2252	19.584	21.3791	16.9415	6.78444	8.97715	7.26001	25.5831	25.5406	21.8355	7.9843	15.4586	13.2788	12.8716
Hnrnph3	102.439	135.365	124.992	144.139	156.932	115.187	93.7997	91.2616	81.6861	52.9921	88.301	71.384	82.3134	91.6444	44.3054	50.5175	51.2479	67.7402	36.234	59.8098	50.2086	49.3628	36.2056	30.5466	134.884	41.2529	122.665	34.1534	76.6618	19.6656	7.36061	135.438	113.137	82.0985	116.901	120.395	98.0928	98.4798	78.0098	47.8394	22.825	37.2658	13.2159	67.2813	144.927	86.9879	174.924	105.792	209.118
Cpne1	36.4672	29.3534	27.1744	25.6791	37.8918	35.9221	33.9078	26.2553	27.3317	26.4145	30.8486	39.8133	39.5181	24.9029	23.7381	22.5334	23.4268	22.9309	23.0005	20.5874	22.9564	20.6872	22.4892	27.5297	37.8933	26.4041	40.6096	21.2651	36.8732	49.4351	15.3179	32.6763	22.1014	15.8691	15.1971	26.2291	17.004	18.0873	15.4188	22.1075	5.46983	2.50327	17.2725	5.04727	5.88261	2.07129	14.2206	5.52791	8.294
C430048L16Rik	7.40108	9.4311	6.79867	7.70687	6.06276	5.57201	10.9183	5.71441	7.48487	1.92628	2.69243	2.84089	5.15164	4.85877	3.29465	3.47494	3.17501	3.8669	2.50258	3.59129	3.97179	3.4475	3.33219	1.76101	2.51197	2.78999	2.054	2.97664	5.26687	1.87814	4.66156	5.02852	3.58258	7.91971	8.53372	6.09452	14.4791	15.3267	15.3782	3.46389	7.50744	2.99954	1.6084	4.20753	7.13278	1.7479	11.2497	9.38589	12.4931
Msi1	99.9019	52.0345	80.8942	64.9428	130.352	185.585	1.78582	53.3273	67.0047	4.68077	8.04609	68.3535	44.1831	41.9515	20.8368	35.7027	32.0632	53.6009	29.3268	49.4273	40.0042	30.9628	18.7361	22.9192	101.564	19.974	109.152	13.0694	52.5445	3.65164	3.23033	146.909	62.6287	44.2231	45.5923	58.1849	0.798325	0.740863	0.70906	36.8793	71.8575	1.55752	0.156187	15.9143	3.95028	96.4998	101.935	92.1814	121.883
Eif3g	167.076	139.701	225.206	202.9	137.557	157.208	203.161	123.251	133.967	349.475	308.146	232.119	177.619	197.707	175.679	182.025	177.506	179.979	126.658	165.389	141.24	141.941	115.465	82.7018	331.086	106.542	285.341	134.273	160.14	92.7089	71.3769	177.331	193.796	91.414	153.091	90.2673	194.867	172.167	150.351	120.962	88.6336	203.8	89.5871	150.767	130.332	113.673	99.0159	94.9438	63.6228
Rdbp	41.8371	29.2718	69.9467	52.7523	30.1923	36.3276	48.8727	28.8223	34.7699	76.6196	61.1634	52.7033	32.3235	50.1913	40.9672	42.8768	43.6721	46.1548	33.656	38.6992	29.5305	33.9731	27.7615	23.2833	59.2767	21.8871	61.9169	28.839	39.1519	37.78	12.9491	44.473	47.034	21.3263	31.1704	15.8374	33.0505	28.0277	26.1402	15.8585	14.4184	59.224	40.1997	5.7601	29.4508	6.28862	9.43756	7.74105	8.58311
Sf3b4	24.083	19.7596	27.6705	24.6648	22.4711	25.9422	12.057	18.7311	22.4302	41.5005	41.6667	34.9018	29.8377	22.6815	26.0371	27.3623	24.8902	27.7922	18.029	21.1551	17.4863	14.8196	11.8697	7.27559	43.4205	10.0891	47.6015	27.653	25.9572	31.0583	5.6584	15.8889	23.6358	14.7561	18.4435	15.21	8.69391	8.26572	8.83505	22.2555	3.83566	25.1176	31.1897	12.2822	12.1006	7.00015	8.42373	8.29034	8.32157
Zc3h10	11.6181	11.753	13.1999	13.7458	14.3226	11.7986	4.0378	7.28032	11.8545	12.4347	11.1196	7.79388	10.6112	13.8975	10.3348	10.9657	11.9472	11.8494	8.75492	12.8285	11.9938	13.455	10.3123	8.15423	9.25522	10.6032	9.32706	4.41134	9.43907	5.80719	5.50551	17.6627	19.6891	9.57952	11.2968	11.6665	4.20171	4.26384	3.33221	6.06412	5.39858	4.27453	6.04768	6.03306	6.27593	3.73667	6.52014	6.16586	5.60167
Snrpb2	119.517	126.642	134.562	144.949	52.9542	50.7	186.071	74.2014	87.4501	106.135	78.9226	76.1774	69.5426	91.9678	77.7953	74.9989	77.0896	80.38	51.2906	66.2306	61.5653	54.5337	51.8871	27.4232	73.0925	29.8681	62.7244	65.6787	79.3552	75.3355	18.0212	57.3735	63.5994	72.1558	103.305	43.2047	215.611	182.094	164.877	48.0041	22.7427	30.8398	10.1415	21.4893	13.9925	6.23381	22.0252	11.7229	9.0516
Rbm17	107.937	84.9977	133.661	121.669	78.7326	84.518	34.2633	87.0016	87.9889	149.176	121.463	95.5801	78.2029	113.411	90.5259	95.0875	92.3417	99.1108	74.5153	81.2695	71.8418	75.6522	59.9325	45.0188	177.678	46.0825	151.756	102.541	112.612	99.6785	24.1244	86.7087	96.2462	75.1581	112.945	57.4491	42.14	32.7499	32.3477	63.3471	57.0445	22.2434	56.5199	38.5075	41.0453	38.3094	58.3256	18.5115	16.9105
Rbm8a	48.7056	43.3556	93.6211	85.4698	41.4311	42.5768	109.292	42.4123	37.0339	119.711	71.4686	46.4148	33.1625	54.7154	45.7921	43.3195	45.0226	46.803	28.5124	37.1559	29.9006	31.5845	24.5678	17.2084	76.7869	14.5004	65.7412	30.3301	42.2794	41.9108	5.65525	39.6733	71.9506	30.8292	65.521	27.8998	87.8466	84.2595	82.1227	32.1879	19.8981	50.1993	15.3959	18.7924	23.683	29.7947	25.9201	8.87874	7.22264
Taf15	122.208	90.3536	107.879	108.228	187.504	186.44	4.6961	86.6979	73.0435	99.4279	67.5238	97.5065	59.6711	84.514	67.1762	71.1832	68.8341	75.2501	53.1826	51.1389	47.6257	49.1849	35.8644	59.0814	164.873	55.3646	147.008	124.674	82.4514	57.8241	23.8248	135.529	129.57	67.7109	76.7728	109.238	4.5273	3.9131	2.79614	50.6377	18.6382	1.38539	0.476259	24.6448	63.4715	18.2301	42.01	21.5923	27.9352
Ythdf1	39.0625	32.1621	35.9866	33.8446	33.6632	38.1712	15.2179	30.1027	24.1964	43.0942	41.1987	35.328	31.7768	38.9666	45.3073	45.1013	48.3988	48.577	38.4557	43.3544	38.4031	39.6298	33.7002	23.4754	41.7995	49.0075	41.2112	31.7884	41.2732	27.2766	20.6754	42.1902	25.4995	22.0541	25.6506	23.5995	13.1582	14.5005	15.0509	24.2121	13.8911	3.75286	8.62592	19.1316	14.7025	12.453	18.8151	21.1329	16.0957
Nupl2	5.5093	4.69821	5.42208	4.37578	3.95659	4.5612	2.56002	4.60264	4.95715	4.76508	5.1001	4.02961	3.8708	3.90931	4.38689	4.4694	4.31735	4.95115	4.46448	5.34973	4.23431	3.89434	3.55692	3.13471	3.157	3.4458	2.83648	4.75701	3.73288	4.31605	2.99791	4.92276	2.1524	4.63659	4.01869	3.35814	2.67736	1.48463	1.7998	3.33731	1.68148	3.29105	3.65801	5.44353	2.95195	2.37424	6.33379	6.304	6.7745
U2af2	170.109	125.377	170.7	140.208	177.78	192.164	11.5495	134.699	166.486	153.685	125.711	139.143	106.548	105.236	96.4443	104.884	103.513	107.998	73.4649	73.8503	64.4869	64.9489	46.7516	35.4312	261.942	46.8909	278.324	128.522	140.035	88.6451	27.6994	98.9242	178.544	84.2892	88.7659	111.781	8.3597	8.05879	6.78216	85.3855	40.6064	8.8669	29.5179	12.3594	19.8925	37.2184	63.4483	14.6962	35.0167
Zc3h3	1.21895	1.45331	0.781899	0.800583	3.07257	2.42116	0.790506	1.12985	1.3822	1.55595	1.41475	1.53212	1.73379	1.18996	1.10314	1.58421	1.31317	1.63702	1.04435	1.83417	1.64674	1.5114	1.47174	1.02677	1.12151	1.07733	1.52953	1.0494	1.60242	1.12993	0.291881	1.36601	2.18859	1.40886	0.807254	2.96945	0.836561	0.677416	0.954396	1.79631	0.588374	0.352919	2.16837	1.82467	2.14	0.989857	0.873662	1.62637	1.96538
Fxr1	88.8583	53.0651	87.544	70.7164	71.8917	73.778	68.9724	69.3714	66.4147	251.552	249.305	112.395	79.4196	134.297	120.365	114.387	130.438	118.769	123.433	122.571	110.942	117.405	123.336	72.9017	118.767	71.8799	101.699	131.156	153.427	115.278	47.8417	112.466	52.1284	41.7355	47.3423	42.3426	31.7439	35.2407	31.3297	55.1876	133.264	32.4	23.5424	70.3152	45.7814	29.5044	48.3605	34.926	25.7747
Snrpf	39.9162	28.6823	111.121	85.2078	24.6363	29.0566	43.2967	22.6728	43.0294	58.7062	44.3801	33.708	23.0082	32.4816	27.2302	29.8517	29.1575	31.2277	21.8974	21.9061	17.0447	17.6693	12.1011	7.42619	61.3688	12.1836	56.3751	32.9584	35.9603	25.863	4.95892	35.863	49.8073	19.496	67.4171	14.91	40.9299	30.4079	22.0556	16.3528	9.24664	20.8805	4.53939	13.8858	19.569	6.94617	4.69328	4.37633	2.64263
Csde1	67.218	71.9289	68.4709	78.3044	49.4372	42.6491	220.579	75.9327	48.242	50.0262	60.0212	62.4878	63.4284	57.2965	52.1952	53.4167	55.5401	55.2144	56.2546	53.3593	51.8582	50.0655	51.0083	52.1613	82.4639	41.7155	74.6926	88.3081	66.2356	107.655	44.6209	63.7079	45.123	68.2317	85.7975	49.5783	261.153	269.249	260.922	54.0925	76.4115	282.021	57.7761	67.8437	58.5623	73.5073	35.608	28.826	17.6303
Sfswap	29.6568	29.2546	23.7929	27.4558	42.2385	38.9709	7.39211	22.5359	36.3814	11.8187	17.1643	22.3757	25.1986	20.7918	19.2735	20.8617	20.826	23.6068	18.2456	19.2801	20.6025	18.4469	16.024	17.6801	21.3415	21.2168	20.9305	21.7445	18.4359	13.8555	15.1799	26.7243	42.4005	32.9173	23.7718	42.827	8.47481	7.54	8.85335	24.8931	15.0219	3.18415	6.36182	13.0232	11.3188	6.44785	18.2952	26.507	43.5922
Rbm15b	37.5986	43.5035	39.5318	41.9339	48.3024	44.3171	4.69228	31.4167	34.6378	9.97809	13.1337	24.3167	29.5307	31.7964	30.2406	35.821	34.8471	40.2275	27.788	33.1577	30.739	26.9903	21.1609	12.9593	36.8427	19.67	40.8002	19.9075	17.4563	10.7368	14.7685	40.8509	35.9293	35.6806	33.6766	41.9311	5.63001	5.26956	6.06679	26.2483	73.9233	13.0315	2.99936	12.7478	72.9799	3.62384	4.12432	5.16912	2.20613
Snrnp70	205.194	180.351	290.437	277.149	426.074	371.723	30.5756	160.183	258.534	365.735	283.247	223.493	223.043	285.39	219.427	248.114	260.639	270.702	171.41	173.856	156.623	160.68	116.065	128.497	344.858	135.459	315.967	227.825	204.495	170	48.0947	330.482	422.067	150.621	203.364	359.469	26.7005	25.1899	18.2995	140.806	116.238	5.50546	37.546	149.967	203.269	12.9718	201.085	162.379	518.449
Rbm5	88.3743	93.5324	68.7643	71.1563	131.625	107.883	113.594	90.5584	118.197	32.7513	49.4841	69.0962	99.0532	60.7117	43.1601	50.657	47.9027	51.9422	52.3432	59.1026	70.9773	65.095	57.6798	54.095	70.732	62.0366	68.0823	58.2263	73.1663	37.6915	48.6914	74.6102	68.98	100.757	71.2398	134.29	156.215	148.81	150.141	75.47	68.0603	98.7037	58.6377	119.824	155.403	17.9359	91.4977	96.9425	103.419
Mcts2	14.7342	16.6054	22.1899	19.2274	14.4429	11.9437	30.4133	13.6249	15.4871	17.3659	13.8947	19.6147	20.4712	33.0107	25.6605	23.8302	27.4743	28.5571	26.9208	24.3808	22.1844	22.3297	16.2157	17.3099	18.51	21.8009	20.729	13.5532	9.18309	8.46051	20.5125	25.4778	5.91415	15.7402	17.5101	15.4452	33.2704	27.6771	25.0494	13.9801	8.04224	10.1873	1.99721	16.4113	12.6962	5.08567	32.6245	45.3111	47.5355
Zc3h12c	15.736	3.78163	6.23977	3.79942	35.1558	26.4972	9.77172	7.05477	7.4542	0.351333	1.15363	7.53814	4.5033	5.09373	4.77749	4.98967	5.08422	5.68977	5.13538	5.13461	5.63291	4.41132	4.26522	5.6234	4.38893	3.57885	4.31785	4.79891	3.83796	3.25833	6.17787	9.8152	4.59301	2.68371	1.54591	6.13989	1.82958	3.29998	2.11629	4.15154	2.15241	0.560261	0.027668	27.6871	15.6051	2.41186	4.16845	10.7279	10.4073
D19Bwg1357e	21.8086	20.9998	20.9985	20.5085	14.992	16.9507	45.0019	18.0634	17.7256	52.3285	55.5207	30.9176	20.5672	25.5331	31.3416	29.1046	32.8553	30.0817	19.5737	21.3059	15.6823	17.2842	11.6582	9.13342	29.0233	10.2837	27.3526	24.5236	22.7762	18.1983	13.3102	14.3546	18.8701	16.2075	18.2366	13.849	51.751	51.0618	44.2028	13.6409	9.47901	7.7129	13.6465	15.4437	11.5725	4.90749	7.33197	4.29983	4.59292
Mex3b	38.885	84.5804	48.726	67.779	106.457	54.8448	12.4539	32.7217	56.1305	1.65025	1.16818	20.3648	33.2947	31.9145	15.5056	20.8789	17.8093	23.9257	17.1867	29.4395	30.2674	27.6704	23.2886	2.70284	19.0392	12.977	21.6515	4.28171	13.1929	4.55886	8.43804	41.7702	40.7785	40.8743	45.666	72.4673	15.2665	17.1351	12.6975	33.2302	1.51246	0.0909029	0.238685	1.29857	4.92518	2.41294	2.49124	10.4162	2.11928
Setd1a	21.1235	14.5794	15.7309	14.4714	36.6917	42.6824	4.66888	14.5221	18.3264	21.6694	23.7251	19.3921	19.098	19.0819	25.9433	25.4495	26.1742	27.264	21.1344	20.8586	19.0218	19.744	14.643	13.2204	24.9016	20.5035	24.6367	19.5334	23.1327	19.5671	10.5668	32.1279	29.5726	13.4363	10.6168	24.7319	3.63388	3.45685	4.18364	12.615	2.61556	1.12459	0.279286	16.094	14.9478	3.01128	7.88304	19.7986	29.1832
U2af1	58.2275	39.6342	70.0716	58.0801	41.0683	41.4686	41.296	61.3383	57.7706	84.2656	67.8611	42.4795	29.3653	45.5114	37.4695	46.7581	42.8157	45.6474	25.9026	35.0594	31.5852	27.6416	18.7017	7.48066	73.6014	15.8974	70.8933	49.0554	61.6287	34.4065	9.18967	21.336	40.8329	30.7677	41.6043	25.5282	28.6468	28.4722	23.3687	32.1912	13.0199	7.21909	11.8851	16.156	11.81	19.4016	25.9126	5.05626	4.75315
Pcbp1	186.737	157.178	240.124	217.539	169.609	193.791	38.7837	131.573	151.769	231.802	209.913	149.074	140.21	285.916	248.46	284.149	285.198	290.571	222.892	244.487	208.743	208.272	165.407	108.718	286.421	146.656	320.576	112.85	172.136	97.5991	43.3138	276.266	139.535	105.808	162.23	120.307	43.5534	37.6357	36.6023	118.108	28.6065	14.8714	37.1742	42.2762	40.5191	70.9026	70.6695	43.5029	30.2234
Celf1	42.8934	51.8855	33.1731	38.8775	46.6267	44.7813	22.1474	45.443	48.1656	47.4438	50.2865	46.174	44.7587	42.5058	45.9748	45.4846	50.2652	52.7239	38.0652	42.7908	37.4956	37.2443	30.7916	20.4388	47.3444	39.4647	49.0854	56.6184	46.912	22.9175	24.1805	42.8567	35.1704	39.6417	32.5474	46.1693	30.7574	32.1294	31.9675	23.8571	24.2927	12.0042	28.6736	23.2985	23.5308	8.3268	28.553	13.0715	17.5059
Rbm4b	11.3486	20.9388	13.412	18.8062	16.5022	11.8261	19.1972	13.3008	18.3053	1.47615	2.37796	8.82459	21.104	5.21842	4.74064	5.31156	4.75082	5.78055	4.70463	5.98659	6.38249	5.62323	4.37192	2.82098	5.94776	4.87182	5.73403	7.81606	5.91547	2.77702	7.05647	7.04982	7.16327	18.3442	17.347	19.5127	34.3932	33.2889	32.8504	11.2299	1.89512	8.08922	1.57426	11.2404	14.9327	2.79856	8.5943	14.1619	20.7486
Snrpd3	320.198	245.727	372.743	324.521	184.868	219.175	601.087	194.278	202.725	434.626	270.957	227.683	175.598	301.268	248.499	237.377	243.214	262.088	162.828	190.468	149.408	155.72	115.428	112.467	492.093	88.5801	475.002	195.786	208.253	279.773	29.0184	246.814	212.623	184.88	286.534	133.495	558.65	488.889	495.013	124.314	52.5363	99.5108	31.8221	14.4251	2.62548	85.4744	102.893	20.1594	8.48949
Akap1	13.5093	15.3297	10.2252	13.6927	16.6701	19.269	8.60625	14.8184	18.397	43.7838	36.4291	19.8348	17.2817	16.5851	21.0502	21.746	23.2399	22.0237	19.0077	23.8196	19.4505	20.7574	17.4202	22.2787	28.6904	15.5418	28.3435	17.5811	15.5316	15.1596	25.8957	19.9108	17.774	21.2599	19.2114	28.0756	18.546	15.1548	19.3406	18.9706	8.77935	1.03732	10.5508	4.08855	4.33747	9.26523	22.2435	21.2744	20.0652
Fus	376.898	343.861	414.837	370.65	493.112	451.362	21.5627	308.37	306.396	322.329	292.094	272.766	233.446	354.161	248.603	267.267	274.697	317.649	189.601	209.125	178.938	185.628	128.107	107.39	625.928	115.041	622.957	339.219	288.422	238.591	32.5668	235.795	428.535	283.811	293.884	343.05	23.0774	20.4002	19.4409	234.78	22.2201	7.70084	32.411	114.765	110.221	136.469	123.448	50.1413	48.1087
Rod1	10.6931	8.40595	7.29431	5.91656	5.40287	8.3479	9.03946	13.3116	6.31242	15.6566	21.1154	25.4517	19.1852	17.9933	22.9601	18.6593	17.5246	18.4396	14.0708	19.9976	19.6295	17.7244	15.1994	11.3275	13.5851	37.8003	11.7874	22.4317	27.8061	36.6473	19.9303	12.2895	8.89193	2.71411	3.55315	3.00773	3.62745	6.03622	2.73673	19.184	63.1922	31	55.1103	92.4316	87.3903	0.93318	5.59733	4.18262	4.05018
0610009D07Rik	99.7117	96.8056	135.378	115.727	43.4985	47.1496	183.5	85.6518	94.5366	98.3331	71.828	83.3098	81.9498	84.3625	58.5686	61.8563	60.2118	61.9917	52.2586	55.5274	53.4723	48.1742	42.7481	51.12	45.4768	38.3935	45.149	99.1526	52.9572	59.9657	27.9905	86.5858	52.5751	63.5708	106.14	43.6987	220.97	179.842	173.521	54.9053	44.2101	73.4436	37.4067	18.2108	30.7059	47.9893	67.6424	17.4099	12.9533
Tiparp	4.98384	7.13218	5.49828	6.72412	4.63557	4.78544	4.56877	7.42039	5.53107	18.3041	12.7506	10.9253	9.21261	16.4917	17.7278	14.6657	16.416	13.9865	15.0232	14.0657	14.5229	14.4699	14.4859	14.3461	9.95513	12.4665	9.38094	9.5733	18.5458	34.7994	13.0547	19.1313	12.1828	7.29255	8.66065	7.65689	7.18313	9.07438	7.04385	4.43773	5.57964	2.35868	14.3533	32.6247	16.2092	1.96748	16.128	4.16807	4.09219
Nsun6	2.72691	2.6483	2.23324	2.03514	3.81118	3.63643	4.96968	2.95572	3.48487	2.44066	2.7297	2.85604	1.7767	2.19795	1.85795	1.76298	2.0109	2.3001	1.75173	1.87037	2.05153	1.85032	1.84683	2.54683	1.78795	3.0231	1.38407	1.34075	4.20353	1.95895	2.03963	3.53864	2.73129	3.73807	2.5093	4.5803	4.7084	4.95807	5.93909	2.30231	1.38797	1.74982	1.96166	3.03941	3.17565	0.887349	2.30433	4.17061	5.65563
Tnrc6a	13.4973	18.6777	10.7322	12.4097	19.6147	18.0693	7.70617	20.3533	20.2805	12.4139	16.2646	20.0861	19.1675	12.2691	17.9415	19.042	18.1021	18.3187	16.8879	16.5051	17.7543	16.5128	15.1605	21.1995	21.4567	23.9796	21.8633	32.5861	23.0538	18.0491	20.4836	22.5501	14.2973	14.9244	10.0436	26.4282	11.3356	11.6941	10.1325	19.459	15.2103	3.30469	4.46043	19.1934	17.608	3.43419	28.6079	26.2523	43.3599
Ddx43	0.148998	0.172051	0.0178771	0.0570989	0.105452	0.204018	0.346603	0.276614	0.12665	6.72984	6.51157	0.768958	0.264112	0.247505	0.372712	0.392379	0.7125	0.419939	0.308273	0.762994	0.844864	1.18077	0.287954	0.184164	0.0972494	0.757208	0.188336	0.28881	0.796177	0.932661	0.713538	0.584028	0.197455	0.138657	0.0112829	0.0280681	0.178891	0.489187	0.210664	0.334342	0.026878	0.0227083	0.489547	0.0397931	0.0440923	0.0195646	0.0308318	0.032082	0.0452653
Nol8	17.7578	15.2322	11.4883	12.1809	11.2392	12.3545	28.3264	11.8293	14.7497	25.6076	25.786	9.37256	7.25092	11.6845	17.8823	14.0743	16.6187	16.0371	10.9392	14.2196	10.686	11.4244	7.61928	6.05369	10.0021	7.41876	8.58658	10.7373	11.5848	9.39062	12.2576	10.0687	6.19787	12.7705	11.6674	10.1937	34.8116	36.6049	33.0375	8.63696	6.45886	4.48557	2.83583	7.95722	7.18756	4.97081	10.1954	7.41802	7.1731
Samd4b	24.96	30.8136	23.2696	26.3203	37.3615	36.753	10.558	21.1793	26.0094	33.3282	30.1792	34.3351	28.9518	41.6124	54.4068	47.939	47.4385	49.5906	41.5072	51.6141	49.3991	46.2887	36.573	34.0428	32.8767	33.836	35.7248	28.7303	32.1038	26.7553	18.6401	39.0179	30.5222	19.0465	17.4486	30.8735	9.6743	9.97725	9.70035	20.2965	11.2983	5.69411	10.1736	29.7116	26.3179	5.23314	7.13861	24.3201	24.3967
Helz	7.48426	4.32275	3.37763	2.89913	13.9855	15.5086	5.23387	7.00701	7.39705	19.5823	17.4284	11.7416	11.1332	6.71646	16.0686	12.9748	13.5914	13.2947	10.6564	14.1829	13.1745	12.8282	10.1966	7.81875	9.41872	12.9082	9.73529	14.1845	12.3363	8.24928	15.2429	12.2733	5.85678	4.70175	1.67078	10.5868	5.5032	5.49642	4.05006	5.60409	18.7164	11.9877	10.4262	17.8387	22.8791	4.01027	5.961	31.4536	25.9196
Pabpn1	141.084	124.017	165.481	160.039	188.245	178.334	27.1534	94.3903	145.828	125.465	136.375	102.168	100.159	100.292	83.2126	92.885	103.803	102.155	66.878	73.0961	66.8663	61.3251	41.2908	53.0393	195.499	68.4564	177.583	102.291	112.341	68.2387	20.1923	200.123	167.338	108.848	117.338	147.512	36.9031	27.1277	28.5782	99.589	84.6633	4.54986	20.4744	65.5146	73.4998	25.0079	121.011	35.7693	88.4598
Alkbh8	10.6967	11.6185	6.23378	6.98017	13.7371	12.8905	38.3668	16.1335	11.2828	5.7844	8.34408	13.4377	15.5903	8.88625	9.86379	9.09773	10.288	10.8082	9.57659	11.8118	12.2877	12.4195	11.4648	7.0352	9.97592	11.3783	9.07169	8.561	11.5211	6.64547	7.20496	9.10961	7.17522	13.2978	6.12385	14.0306	42.7599	44.977	49.1405	12.7995	8.2257	16.3789	4.0378	11.5756	8.9716	4.62896	5.59992	7.31632	6.95056
Safb	60.9261	57.9537	68.4534	69.6318	113.971	101.756	5.32924	47.4791	56.3721	52.361	63.2035	52.8793	68.2356	63.7922	49.1758	52.3952	54.3736	56.3388	39.7346	42.2373	42.4012	43.5833	31.3545	22.6459	96.8181	35.3166	91.0076	44.9274	47.0798	27.4309	15.5823	62.6941	114.137	44.5405	52.0815	84.3111	5.212	5.31578	4.79739	38.2985	23.5632	14.0576	43.0585	30.0291	44.778	13.0574	32.5289	26.1634	32.0678
Lsm10	12.3062	16.3588	16.5427	14.776	7.66861	8.661	42.1057	9.61626	15.6149	18.773	11.2341	10.7412	10.5236	17.3064	14.228	14.5116	13.58	12.6203	11.5609	13.7224	13.5936	14.3269	14.445	18.7499	10	15.0161	11.797	8.04885	10.0229	11.097	12.9195	18.0871	5.59115	18.8281	21.0586	10.0207	50.3591	41.8381	44.3689	6.99614	1.65602	11.8257	5.56507	8.24824	5.05007	1.12277	6.66341	4.06711	3.07912
Lsm4	105.465	83.6613	187.668	145.402	86.0788	110.771	18.0543	58.3818	90.6904	182.567	152.55	128.868	95.798	216.316	161.887	154.977	159.239	165.232	107.609	108.248	85.3904	95.4653	66.4002	45.0798	297.264	41.0972	278.386	72.5846	81.2831	104.157	17.5369	158.183	200.088	43.863	101.648	49.2335	15.8361	13.9648	9.08053	56.0221	15.5884	27.8604	34.8589	28.2934	12.4612	84.6493	51.8013	36.4962	30.2918
Fmr1	29.6003	16.21	23.5638	17.641	19.912	22.4728	10.361	20.3572	18.557	20.3524	24.5347	20.5696	17.1524	21.0464	20.4806	18.9713	20.1437	21.6078	15.9717	17.9301	17.4338	15.0718	15.2178	6.5277	17.6487	13.7853	14.1617	29.9739	21.0396	18.6057	11.1779	13.2109	19.9621	15.1508	15.026	11.839	7.3307	6.59425	6.69439	10.0339	19.5069	3.07528	14.4176	11.4904	11.1408	11.7346	16.0095	8.71842	8.72869
Spen	14.0492	14.9014	7.50311	8.20124	29.8573	28.0867	2.56806	11.2674	14.2801	6.08742	9.67065	7.20227	9.93077	5.4298	11.467	12.2066	11.7334	12.01	11.1601	16.17	15.8763	16.1738	10.3667	9.89097	5.54565	8.94437	6.58604	10.3375	5.79315	6.29641	9.60957	15.0136	10.9199	11.4317	6.14398	25.626	3.10013	3.60781	3.06618	9.99664	6.1587	1.04997	0.453864	17.2671	20.4484	1.33313	3.26692	19.946	17.7076
Ascc1	21.36	23.0521	28.9329	27.7575	13.9086	14.8769	37.9467	23.624	17.6206	33.4853	39.0999	26.4113	23.8971	29.8334	20.8334	19.3145	20.8976	25.0071	15.9746	30.0826	31.2021	30.009	26.3144	19.8152	18.5519	18.794	19.1537	12.0044	20.7276	17.7353	5.74945	34.5397	16.171	25.2406	32.138	15.895	40.7057	35.2716	38.1275	19.1968	34.2217	138.886	17.6951	7.88868	6.12452	38.9714	40.8385	14.3582	9.02609
Alyref2	3.87269	7.06133	9.14485	12.1799	5.5516	4.72451	3.80728	4.90303	6.10562	1.697	2.03107	3.68884	6.51828	6.01284	4.70695	4.91209	3.96146	4.18048	3.8974	5.91388	5.57106	6.33033	5.62972	4.21858	4.51417	4.01075	3.57679	2.67287	2.11221	2.48475	2.58379	6.08068	4.65367	7.45642	15.7846	7.82075	7.61333	6.2247	7.08266	3.43521	3.7062	2.17426	1.60461	0.881184	12.2674	1.82812	1.7578	4.24165	0.913379
Sugp1	13.3654	12.4102	15.252	15.0221	17.3681	16.5676	12.4636	11.0401	13.5353	14.5604	16.5639	14.7009	15.3609	13.6469	13.5547	14.4566	14.2865	14.4342	12.6009	15.6164	14.921	15.3253	12.1288	8.11437	19.2713	10.745	19.128	10.2697	11.4417	10.4008	7.97043	13.8428	12.9915	12.6181	14.0947	16.8018	14.5944	12.2332	13.8829	11.8379	5.06092	13.6086	10.7895	6.8135	8.42871	6.94803	14.0261	12.0594	20.3629
Upf3b	15.2159	13.7537	15.5967	19.1246	19.5131	15.2837	21.7644	16.0451	18.7274	14.8343	12.3263	12.213	10.7631	12.4725	9.49344	11.3505	12.4635	13.312	10.2476	10.0805	9.03991	9.59057	7.78549	8.19051	9.46847	7.20823	7.22882	24.6576	12.9054	11.5921	3.29991	16.328	11.839	20.783	20.5538	16.0428	24.1732	21.6368	29.685	16.8832	20.3865	7.69005	7.87017	17.4937	17.8939	17.5734	76.292	22.2088	66.7132
Pum2	82.531	81.4454	54.7218	56.0347	60.5915	57.4638	53.2681	72.1533	68.4631	42.0808	46.5208	50.762	54.0143	46.153	48.7579	47.9967	50.0106	54.2122	44.8394	55.5063	52.8	48.694	46.4068	31.5457	39.8966	37.4764	37.9242	55.4078	53.254	45.8796	42.9023	43.6933	36.2477	67.9166	49.9714	51.6305	50.1023	53.9474	56.2791	29.0747	38.1903	20.5151	3.57979	50.1764	41.6978	48.5166	53.8466	29.8958	27.0769
Rdm1	39.2674	10.4072	40.1462	15.8871	17.0457	24.3281	74.7782	11.1669	19.3585	54.9954	69.892	11.7983	2.36671	12.6975	11.7474	11.6719	13.0764	12.0502	7.17655	17.2434	16.105	16.3804	11.7022	20.0317	7.58144	5.26574	6.58867	5.74583	15.5387	6.68869	6.4107	26.4368	21.0259	1.80979	2.11014	0.599513	5.79202	6.46442	2.24395	0.42328	2.12403	34.775	5.65943	3.95582	17.1837	19.716	9.90733	9.13319	17.7344
Srrm2	74.2933	59.4355	41.3381	35.4721	178.961	166.903	28.0423	82.6048	75.7722	61.1002	75.1268	55.4868	52.2259	58.8987	84.1195	88.3672	95.7902	104.574	81.9926	86.7382	89.5467	78.9095	61.3381	104.268	58.8174	108.039	59.7741	113.029	109.456	35.3049	69.0344	160.379	76.9302	52.348	25.2312	153.663	25.8066	23.1751	21.6603	76.1637	63.8612	14.9025	37.0658	215	224.044	22.5956	88.4146	172.451	304.565
Lin28a	0.0945794	0.109213	0.0076669	0.00791016	0.022511	0.0116531	0.132372	0.232452	0.0189222	42.6079	40.5094	7.76982	2.93978	32.8358	36.7892	50.3478	65.4043	80.4323	15.3611	16.1442	10.203	13.4577	4.39902	0.260905	74.463	29.8544	62.7636	0.00678992	78.6929	0.00696501	2.54117	24.8755	0.0429194	0.079825	0.00716208	0.0104281	0.0823516	0.160252	0.119056	0.466535	0.0432505	0.0144145	0.0320615	0.0252594	0.0279885	0.100431	1.55507	0.921701	2.64674
Ankrd17	25.4585	21.7647	16.8936	16.7378	30.0784	27.7068	20.2054	31.227	26.6949	28.1315	32.9357	32.564	30.0674	23.1289	38.2407	36.1706	38.4712	38.007	35.298	37.9315	35.3237	35.5535	32.2524	37.6583	30.0857	45.1794	30.3421	45.2456	34.8825	39.1674	42.596	31.8802	20.0952	24.5527	17.8458	28.1823	22.2087	23.5215	26.5002	23.8529	41.2334	7.10477	7.55749	53.7265	55.1153	10.0083	21.2034	34.7797	31.8223
Ybx1	272.009	215.691	373.265	363.505	146.181	179.4	56.7984	263.542	234.526	312.754	241.419	167.591	127.818	203.541	175.717	204.176	203.777	211.198	142.794	135.063	109.659	108.101	104.027	55.9329	361.097	37.8546	340.783	242.391	214.606	179.1	31.4129	95.1841	108.035	270.776	421.649	132.506	63.1335	46.8581	62.688	220.731	71.4448	14.2979	79.1861	53.4806	51.1252	214.732	81.6919	24.026	19.9932
Esrp2	0.121453	0.140244	0.0334793	0.0101577	0.0192062	0.0405959	0.0746441	0.343236	0.0242987	2.24395	2.18143	4.31592	2.03764	0.221924	0.438834	0.890982	1.19712	1.09898	0.610257	1.09876	1.10188	1.20669	0.46944	0.289326	3.54737	8.8344	3.7953	0.0435958	6.77262	0.053664	2.00546	4.37973	0.0375672	0.102506	0.126187	0.0133911	0.04863	0.0569457	0.0386173	0.0220954	0.155094	1.68116	42.7998	61.6972	43.6277	0.0159477	0.0314902	1.50241	2.3477
Htatsf1	34.8806	50.1189	35.4489	48.7112	29.4762	28.7402	26.0146	39.9987	31.832	18.8722	24.5025	27.6391	30.1256	36.5643	28.5136	29.0857	30.3925	32.1674	26.7401	31.3416	28.2021	26.3512	26.601	20.4461	28.8466	36.3929	24.4051	30.028	37.0348	20.4389	6.93762	24.4684	59.5736	34.7173	45.3689	31.6698	32.7425	33.1073	32.0927	28.1904	45.8208	13.0707	16.2365	39.7937	31.7771	63.3358	49.9193	28.3056	18.111
Rbm44	0.0854678	0.0986916	0.0105302	0.0254372	0.0350654	0.0381583	0.215631	0.134413	0.0170993	4.22567	7.9727	1.5842	0.134853	0.141973	0.190039	0.225075	0.442066	0.431056	0.277877	0.889922	0.59367	1.41527	0.297316	0.047154	0.027892	0.102803	0.00600181	0.00613579	0.0259622	0.018882	0.626599	0.0335008	0.00981024	0.0903966	0.0225231	0.0255238	0.0756353	0.185635	0.14632	0.0345899	0.0154177	0.0654563	0.00891469	0.144304	0.0252921	0.0152001	0.0168332	0.0184028	0.0259649
Zfp36l1	63.841	2.93322	51.7113	19.6187	62.7784	120.935	27.3121	29.36	22.3603	11.3139	25.3186	68.5222	38.7779	81.1864	43.5328	51.3926	44.9194	57.3969	48.152	67.968	67.9694	52.9678	73.2869	141.05	47.2447	40.9258	45.188	37.2726	60.4779	38.5626	19.476	138.35	40.9028	3.27275	5.30159	0.388535	1.07207	1.03236	0.334984	0.79726	0.371402	1.66033	7.1704	24.4548	11.5162	0.131543	0.449057	1.88077	0.27479
Cpsf4l	0.852512	0.736076	0.314684	0.29221	2.13935	2.42604	0.375388	0.670008	1.05411	2.00173	1.49577	0.181307	0.223196	0.580377	2.38807	1.87774	1.50305	1.23751	0.948374	3.23751	1.74865	2.02409	0.587953	0.413518	0.232695	0.40299	0.275393	0.552843	0.491554	0.0840146	1.36652	1.03411	0.134113	1.29619	0.212741	1.88357	0.321266	0.247956	0.291145	0.6894	0.0523505	0.133031	0.00185932	0.0930241	0.360673	0.0159994	0.870886	2.11681	5.55835
Ybx2	7.17084	3.42057	4.8809	4.19696	10.1547	13.2273	0.36225	5.14887	5.10861	10.7208	19.4429	2.82069	2.08746	2.479	2.13075	2.92254	2.69335	2.72926	1.2689	2.23331	2.57921	2.75654	1.76473	6.80754	1.96811	2.8633	1.69399	0.440291	3.26001	0.037637	0.367774	12.4204	15.3462	3.98035	2.79895	6.58195	0.167452	0.0926423	0.217246	3.89627	0.036878	0.0311569	0.277203	5.66715	2.89315	0.532886	3.69663	4.80027	36.6197
Zc3h13	28.989	25.4305	22.1324	23.3559	38.7971	43.7842	25.3693	21.6944	24.4584	14.7539	15.3848	16.4511	21.4848	16.2503	17.3095	16.7827	19.0731	19.3089	15.8634	17.9304	18.2175	17.0781	14.8149	15.8602	20.3851	14.6411	17.9588	21.476	34.8241	11.1251	14.2794	21.0375	23.1997	21.2991	19.2201	25.5782	18.3313	20.1213	18.1207	18.4116	11.6783	9.91437	5.84488	28.5641	40.5843	4.28237	11.8151	16.2248	15.5758
Safb2	25.1553	18.9761	26.6676	25.2426	65.5797	60.2934	2.36116	16.189	21.3741	18.6675	23.5563	18.5674	18.0194	20.3429	15.5056	17.0824	17.463	18.9199	15.384	12.0938	13.5527	14.0127	10.2601	14.7166	37.869	21.1126	36.1631	24.6434	23.6232	8.81268	11.0861	41.088	43.6906	16.1373	16.4234	41.8871	2.13308	1.89882	1.59026	13.9049	11.2052	1.22627	15.34	22.6869	29.16	8.47572	19.1444	24.7075	49.5022
Dppa5a	0.576377	0.725271	0.501048	0.195369	0.265762	0.235025	1.51714	0.505276	0.720317	1430.67	1101.35	23.6818	12.8359	95.1446	95.7034	88.1686	129.79	110.101	49.7067	272.469	191.888	224.685	68.9514	2.12804	10.758	17.6095	5.49792	0.110934	26.1422	0.0189657	8.03122	1.21138	0.141284	0.479333	0.180974	0.172574	0.745747	0.564272	1.01078	0.281634	0.0929163	0.0785017	0.0134313	0.536797	0.152426	0.0676341	0.0693438	0.110906	0.15648
Ptbp2	111.715	116.742	96.9942	100.031	87.4554	80.738	146.712	87.4019	102.492	9.42041	16.6378	55.2317	57.7444	45.1207	26.5976	32.2784	33.2588	43.604	26.3444	40.7458	44.5037	35.856	25.9125	10.1541	30.0771	17.7243	25.8038	28.5779	52.7512	9.03964	13.173	50.5964	39.387	76.5665	82.555	66.0086	130.054	149.713	114.671	66.4336	42.5259	19.0861	1.91497	19.4355	10.3234	12.5702	37.9074	17.7617	21.706
Rnpc3	9.77708	7.67788	7.43967	6.67119	5.40219	6.69376	8.074	7.83378	12.66	4.49439	4.75133	5.6961	6.23635	4.68634	4.28236	4.45725	5.18493	4.85475	4.40478	4.09007	4.06701	3.30544	3.01874	4.46705	4.00519	4.13206	3.12277	8.45225	12.5938	4.93568	4.17347	5.33123	5.60148	5.88589	4.69467	5.27706	5.98246	6.23228	4.82103	7.15074	10.3899	2.67588	5.19529	5.6748	8.37754	1.62214	62.6519	27.818	120.275
1190005F20Rik	8.17894	8.30095	8.22421	7.95942	7.90392	7.50755	5.07293	7.51177	7.69511	5.35198	6.49895	9.42279	9.48884	6.42685	6.893	6.23261	6.94091	5.62776	5.2295	5.53617	5.34973	4.92545	4.90095	5.23316	7.23593	5.96337	7.22983	6.12247	6.00786	4.83769	3.41713	9.6131	3.68693	8.47086	8.19265	6.92099	4.41789	4.52035	4.89943	5.06622	9.61242	5.38569	7.16247	8.39682	10.5206	2.9527	7.25434	6.3833	10.7326
Trove2	27.7878	22.6942	19.657	17.3024	17.7459	19.8425	36.9243	17.4064	17.647	3.31091	4.16152	11.0176	14.3338	15.9275	11.3528	11.9827	12.2217	12.9866	12.6401	13.7923	13.7626	10.9099	10.3455	15.2094	7.61082	11.0683	7.03817	28.1075	14.7901	10.1376	10.7809	11.6565	8.8429	18.8976	16.4181	14.5126	28.1417	34.8559	29.1514	14.6013	17.7197	13.7456	3.73474	13.3674	12.5221	24.6151	24.1116	24.0299	20.7942
Dnajc17	20.3638	20.0945	26.0704	27.7141	18.4635	16.9771	16.0129	17.5542	19.5063	18.7737	14.4278	15.1388	12.2066	12.5221	8.9021	11.6501	12.3647	12.6521	8.62986	8.69912	7.87661	9.37669	7.79725	8.54744	22.7528	4.65018	21.3733	13.0239	13.4605	13.5656	3.58139	11.5139	20.6418	15.9625	22.0287	18.0225	19.6922	17.043	18.3252	16.3584	24.0645	31.8412	7.84453	29.9352	18.8335	11.4248	28.3467	10.7309	27.8378
Mkrn3	4.85043	7.53965	4.69136	5.39126	5.983	5.50041	3.02321	4.89878	5.68697	1.54693	0.965087	2.87893	4.46679	12.3644	4.90264	6.41724	6.0912	7.91679	5.44276	9.70554	8.38994	9.49177	8.25812	5.32007	5.65104	4.89721	6.05274	2.30074	3.97291	0.204602	2.04012	7.54721	4.70267	4.97758	4.97776	4.83416	3.7947	3.12374	3.74721	4.68041	0.0233112	0.0196948	0.259467	0.636129	0.97447	0.465163	4.33673	2.82853	2.22314
Enox2	17.221	4.99184	8.90827	4.48645	7.36122	8.82131	15.6857	7.95916	6.4233	5.79341	6.43278	13.5252	12.9578	7.83279	6.75541	6.32432	5.31281	6.68581	6.7839	11.478	9.73878	7.47328	6.42395	8.38101	9.59642	4.58438	9.22471	5.71855	8.29669	4.94423	3.46216	12.4442	13.9073	4.32389	3.96199	2.8168	3.43422	3.70403	3.68075	8.58225	30.4294	24.9998	7.19481	15.1498	32.828	3.78101	7.73519	2.30116	2.92019
Rbm34	7.85974	7.26084	8.56069	7.94333	6.35902	6.77968	4.39895	8.0687	5.67066	17.5223	14.0182	10.3316	9.73204	14.2589	15.7062	13.3352	13.5272	14.9207	11.4932	13.275	10.8183	11.162	9.5173	4.64103	10.7153	4.46419	8.46128	8.06622	8.82585	8.97306	3.58218	6.73961	7.50311	6.45705	7.23473	4.91388	6.42903	5.05351	5.97305	7.06052	5.66946	2.27166	8.36136	6.40133	9.13123	5.96584	7.94484	6.5475	4.83496
Gtf3a	42.6825	44.1467	67.3438	68.2075	24.7663	30.7495	10.874	42.101	38.4665	93.2664	72.462	52.245	29.4154	45.9547	46.7267	44.9314	46.1518	43.6326	37.2865	40.3834	31.3807	36.7106	34.5979	23.6094	54.9059	29.4492	55.8949	56.2597	46.5555	68.6065	11.7757	58.0453	45.2344	45.5137	76.1656	29.1835	18.0458	15.3854	17.3928	29.1887	13.605	20.126	61.12	20.5782	30.0339	10.8456	17.8483	15.4878	14.1416
Rbmx	74.1331	95.1366	68.8391	80.1866	84.3695	75.5908	131.806	65.5281	96.7635	1.80306	4.80367	36.4695	27.9857	8.23208	4.92665	9.84131	6.49697	8.62436	6.34209	6.17873	8.61209	6.46185	5.43298	16.4193	29.0451	18.5983	28.1548	34.9022	39.0164	10.0141	10.3459	43.823	80.7996	84.8819	69.4962	80.8843	169.595	167.505	156.569	49.4739	22.6868	21.4796	13.6855	16.8256	26.9865	16.8437	72.8821	33.6069	55.8516
Snrpc	34.2232	28.4429	51.9375	44.7554	36.73	38.7276	30.8988	37.7007	57.8989	42.3298	27.9429	27.837	21.6647	19.3489	16.3357	16.3825	16.4775	17.9917	13.2657	14.6839	10.8312	12.2604	10.5327	5.21476	58.0652	5.65355	57.2946	36.6325	39.3653	43.1842	3.53348	9.63399	20.9526	19.1865	33.8643	27.16	26.43	21.9564	22.0938	25.6913	2.66573	8.90133	21.4287	0.45406	2.70902	14.9049	10.8099	1.48927	1.79944
Snrpd2	227.96	177.884	395.588	325.426	100.029	125.393	234.948	159.649	198.348	331.508	178.054	155.355	97.8782	164.694	130.94	125.473	116.964	121.858	84.2248	103.844	79.3562	96.288	79.1638	46.5887	322.236	37.3194	328.128	124.003	180.947	161.224	34.0999	83.5404	143.26	131.871	298.907	74.3971	237.895	176.839	185.465	97.11	20.6076	111.24	10.5876	21.7762	34.2839	44.9833	72.7179	12.9504	8.74655
Boll	0.238851	0.275806	0.0658411	0.0199763	0.028984	0.0637871	0.316985	0.0379442	0.0834603	3.87946	3.05473	0.603685	0.0983098	0.238058	0.298738	0.35943	0.186477	0.212584	0.21179	0.489247	0.440166	0.25426	0.092321	0.0684425	0.116922	0.186665	0.100637	0.0171473	0.0800715	0.00879471	0.625353	0.0936224	0.0878928	0.278142	0.0180871	0.0263351	0.186859	0.199262	0.163111	0.0415162	0.132664	0.0364024	1.364	0.0637902	0.0706821	0.031363	0.118501	0.0514289	0.0725624
Rbm47	0.0549018	0.0633964	0.0726247	0.0797632	0.140606	0.130517	0.153908	0.365277	0.0243911	4.58389	3.00916	2.25733	1.26591	0.921112	2.94506	2.05512	2.40034	1.7754	1.16025	3.42058	2.01573	1.75331	0.976154	0.772276	0.555424	9.55099	0.312285	0.0236486	3.74123	0.0101077	1.77506	1.63551	0.189189	0.0463371	0.087974	0.00605335	0.228884	0.233414	0.20602	0.00982727	0.169752	2.33092	17.9056	11.8545	12.2661	0.00720904	0.00739128	0.037729	0.0166791
Hdlbp	51.6968	30.6344	41.0977	29.7005	47.6205	61.0006	50.6207	64.8386	39.8098	93.1411	97.2246	147.124	142.889	77.5642	103.558	99.2963	104.621	89.2439	105.214	76.5974	81.552	82.3917	91.2918	99.3103	109.24	177.927	107.875	99.9859	161.127	175.821	70.9989	79.3532	45.5134	34.2568	25.1103	34.9254	27.5995	29.3496	29.3564	46.4887	225.943	155.339	140.608	58.5673	58.7862	29.9419	29.6439	26.8968	26.2261
Larp1	31.5844	25.376	24.8858	25.4407	34.6493	43.9848	23.8882	26.9523	22.0652	90.2201	82.7608	37.5987	40.6738	49.5406	61.8684	58.4056	67.8651	60.1452	47.4884	58.6183	47.7424	54.444	39.9161	31.9616	59.933	33.0272	59.7458	60.928	42.4844	54.7202	41.2062	41.0684	25.7981	22.5947	24.0148	32.6328	21.0851	22.577	22.6828	39.7081	40.2951	13.0083	11.3591	59.4454	37.1283	3.80337	9.3194	18.2353	21.2015
Rbm20	8.76449	0.136636	4.20904	1.58508	3.53596	8.57613	8.44214	1.72873	1.63088	0.993846	1.22931	1.05499	0.889021	1.02643	2.10522	3.11199	3.02484	1.50055	3.37284	1.44601	1.29977	2.13953	4.87943	3.92763	1.26845	2.03922	1.43472	2.50778	0.883964	0.137613	0.80179	2.03137	0.379922	0.253776	0.111243	0.175136	0.441493	0.252149	0.28732	0.219071	0.0525957	0.0267719	0.647107	0.0855501	0.0147464	1.63157	2.95492	9.35314	4.96804
Rc3h1	10.2205	8.865	7.08212	6.9055	10.4684	9.38259	6.04939	8.92768	7.16523	3.30515	4.08091	7.29378	9.03435	6.99624	7.9342	7.78747	8.10674	7.72856	7.02382	7.98005	8.89423	8.01511	8.14154	6.7135	5.96516	9.55482	5.59614	12.3735	7.61463	6.71718	12.4339	7.4049	6.00728	9.10547	6.92947	8.12646	6.03493	7.13428	6.18097	8.07429	18.6594	4.41028	1.25493	27.803	23.2308	2.97134	6.65129	12.4572	10.3435
Clasrp	26.5914	22.5254	30.2796	28.5247	58.8324	55.8188	1.82084	18.9875	34.3915	23.4815	27.413	30.151	23.9239	24.9876	19.3927	24.0662	23.8534	25.5198	20.8584	19.5114	22.7839	20.829	16.3905	24.3845	35.2201	22.7603	32.0261	35.7799	32.4006	13.6894	11.4473	54.6409	59.9687	18.1928	20.5057	46.7858	2.53524	1.80255	1.51396	27.6529	48.6818	1.86557	29.3488	3.83753	8.80227	8.318	17.1567	13.1478	23.7278
Esrp1	0.0581308	0.0671249	0.0184741	0.00734964	0.00964789	0.00716225	0.135642	0.645252	0.0116301	9.03345	7.8854	0.836596	0.572005	2.62651	6.49506	2.99609	3.25632	2.35408	2.39683	2.77833	1.92003	1.87706	0.771428	0.0397789	1.17618	3.69035	1.40017	0.00417325	3.24275	0.00428086	1.07965	5.76474	0.00263977	0.0490624	0.0709623	0.00640937	0.125443	0.239713	0.177677	0.0073104	17.4451	4.35199	28.7986	47.6716	34.2062	0.010795	0.0415934	0.130652	0.0580319
Zfp36	1.47874	3.75681	2.55651	3.90753	4.40955	3.74434	5.06632	1.79696	2.56319	15.9193	8.90824	5.23708	2.02261	4.77042	4.37964	3.75329	4.1493	2.65555	5.95267	5.92058	6.79377	7.19047	8.69745	16.5395	1.70399	13.7891	1.74166	4.64546	3.78529	28.1108	6.01332	8.33277	23.5205	2.82339	3.70714	5.16803	7.26379	8.10057	4.49022	1.70294	0.695494	0.9745	125.301	263.85	299.422	0.224485	2.26644	5.01399	4.11455
Zfp36l2	6.62743	1.24988	6.84554	3.51704	7.20266	11.5785	1.40186	6.64818	3.47219	12.2603	18.9988	7.40882	4.20378	23.3985	45.3128	40.1997	35.9937	21.8206	37.5443	24.3937	27.218	23.6798	32.2997	39.459	6.43012	18.366	6.84949	20.1311	13.3181	33.4416	16.5807	16.0306	11.7275	0.848109	1.39429	1.00451	0.302704	0.279107	0.158515	0.681872	0.794256	0.0141983	20.4496	2.67654	1.35206	4.89913	1.06351	19.6735	2.98237
Tnrc6c	9.80814	22.8801	8.22694	14.4676	20.2156	16.2228	6.47694	17.3723	18.9879	4.49147	10.5636	9.45885	20.2907	7.69111	12.6266	11.3418	11.0074	10.5934	10.2514	12.9549	13.9581	14.7672	11.4888	9.38088	8.46207	9.73807	8.92859	8.86979	6.66774	5.5809	12.0877	12.6952	10.153	26.5187	14.9144	40.5617	13.9236	13.7181	15.0881	17.5691	24.6644	5.98602	1.91407	25.4556	24.7688	2.5901	11.0489	19.6925	21.0442
Trmt1	28.9416	22.5564	27.1683	23.9822	25.6807	36.2459	6.24209	18.732	25.7198	42.6318	51.2778	37.2996	32.6229	37.0258	41.8106	39.1455	38.8635	36.1876	30.6498	35.7649	36.9806	34.0183	31.3092	15.1808	39.266	20.7092	41.2162	20.7869	32.0305	19.4115	19.1081	40.3915	30.1479	21.4103	24.6994	20.0212	7.72846	6.85881	6.34225	23.6521	3.25888	13.1831	13.5427	21.3643	30.9997	6.6954	24.2914	10.8759	21.1843
Pabpc1l	0.276763	0.99263	0.410607	0.690899	0.553977	0.658639	0.233527	0.325623	0.734139	0.427625	0.108008	0.0929748	0.238612	0.201007	0.130793	0.126454	0.183697	0.179498	0.457003	0.275401	0.133416	0.143125	0.155905	0.174808	0.0877548	0.278831	0.254922	0.627402	0.158105	0.277235	0.131738	0.474308	0.397608	1.65836	1.48609	1.41095	0.599762	0.690926	0.966632	0.665736	0.186367	0.0204912	0.19984	0.232739	0.0397875	0.0455217	1.02739	0.414794	0.731733
Zfp36l3	0.125961	0.14545	0.0102108	0.0105348	0.0152851	0.0155196	0.0340542	0.0154296	0.0252007	0.624964	0.581838	0.339886	0.0725633	0.355705	0.612668	1.35054	1.31531	1.49478	0.539836	1.03204	2.01772	1.66864	0.795216	0.687409	0.18498	4.02834	0.221134	0.00904284	0.254119	0.00463801	0.562748	0.888714	0.00952003	0.106311	0.00953847	0.0138882	0.0228313	0.0632237	0.0290314	0.0158406	0.0227224	0.0191973	0.00328458	0.0336406	0.0372751	0.0165397	0.0169578	0.0271217	0.0382667
Pcbp4	150.127	152.148	160.441	164.302	178.76	168.503	10.7359	133.631	193.682	51.6297	69.4647	176.476	222.373	149.838	103.176	146.028	135.365	158.113	121.025	136.098	127.13	113.889	100.001	66.0313	353.379	70.8269	404.331	71.3376	151.218	55.854	26.182	296.961	354.125	122.386	148.75	139.1	8.29162	5.62468	5.92203	255.093	6.48919	4.17667	6.31617	2.27361	4.53986	352.035	276.849	192.943	175.948
Rbm42	42.2736	53.9624	71.6042	71.6959	49.3045	51.1469	7.9427	34.1415	63.5776	52.9163	52.1679	53.3551	59.8948	42.1807	45.023	46.6177	42.558	43.6975	37.9654	40.0079	36.373	35.6566	30.4196	28.2483	50.1851	27.0683	52.781	23.4504	28.4148	27.779	21.4859	38.9793	90.28	44.3093	62.5661	44.9272	10.95	9.80027	9.88266	42.0384	17.0967	27.836	64.5741	14.9457	12.2331	32.5515	18.3506	24.3685	13.0049
Zgpat	15.5688	19.4537	11.9094	14.6434	38.8936	32.8376	2.19797	15.6052	31.8861	9.78403	12.4346	17.5922	19.0385	12.6146	11.6114	13.697	11.3927	11.033	12.117	11.4963	13.7538	12.9998	12.6263	11.8767	21.6608	16.5818	25.6765	8.74523	12.8358	6.48365	13.6883	19.0533	32.6208	18.182	11.2748	42.1916	2.53981	2.40254	1.67147	24.5511	8.66314	3.7156	13.4644	2.83646	9.26926	4.96161	24.0769	7.86716	14.2523
Lsm1	4.8678	5.48003	7.48882	7.87588	3.15163	3.45148	6.4117	4.26479	4.87563	6.82267	4.13477	3.98413	4.35637	5.8479	5.77252	5.58954	5.47535	5.13601	4.56302	4.57671	4.24228	4.22012	4.26373	2.74604	3.28127	2.10746	3.09112	2.81152	2.8586	4.98096	3.25307	4.09627	2.73	4.88797	7.13652	3.27837	7.14143	6.8677	6.77121	3.88473	2.09346	4.3974	3.76694	5.71577	2.56816	1.51428	2.98067	5.55142	7.30592
Rbmxl2	0.223598	0.258194	0.0181256	0.0187007	0.0271331	0.0275494	0.0946806	0.0273896	0.0447347	37.9722	24.7604	1.4761	0.556185	4.08569	8.17231	8.91665	10.4741	7.19747	3.50268	11.7936	9.09697	11.1606	4.52293	0.0937173	0.36485	0.881043	0.36114	0.0160523	0.421419	0.00823309	1.68292	0.788794	0.0101538	0.188717	0.0169321	0.0246534	0.0914213	0.0909842	0.111877	0.0281192	0.0403353	0.0340778	0.00583058	0.0597166	0.0661684	0.0293602	0.0301024	0.0481447	0.0679287
Rbm12b	3.81676	3.48637	2.75134	2.62421	2.95852	3.32325	2.92902	2.49945	3.2543	0.806939	1.22818	1.23878	1.91818	1.49837	1.36496	1.22542	1.19328	0.966358	1.05162	1.112	1.40655	1.24472	1.0976	0.598816	1.11206	1.65995	1.03459	1.47501	2.46986	1.87839	2.10455	1.2964	1.82382	3.40862	2.61385	3.03718	3.35994	3.59834	4.21175	1.66742	3.78045	1.97975	0.420768	3.1851	11.6331	1.05891	9.52099	11.8904	16.6499
Eif4h	185.739	146.618	218.007	179.211	168.43	187.3	66.2984	131.619	141.519	185.034	164.386	167.315	162.927	218.075	203.364	215.725	217.825	213.585	167.943	180.77	168.157	171.005	154.8	114.702	220.311	173.15	233.108	139.805	178.554	165.265	110.427	182.472	220.009	126.469	146.971	112.425	57.8747	56.124	57.8765	93.3044	65.7743	76.5291	121.456	45.2318	42.6753	128.414	65.9674	55.4827	40.9131
Lsm6	26.7404	16.9412	35.6682	28.7812	14.4547	17.5347	57.8108	18.9307	17.0633	18.5571	16.1605	15.4721	11.6675	27.7325	23.9952	25.1003	24.0419	24.9576	17.5702	17.6926	13.4289	13.8165	12.0602	5.98361	27.5948	5.75709	24.9858	25.9477	15.6372	24.7866	1.95798	11.4044	18.0672	14.4523	25.6994	10.307	51.1302	40.7608	44.7338	9.71653	21.4875	48.6725	7.75619	10.0759	5.55929	10.0977	9.15103	4.82152	5.25609
Tep1	1.55264	0.351794	0.864903	0.51702	2.22998	2.17966	0.724853	1.53964	1.18167	5.62719	8.12546	4.17561	2.51207	3.35256	4.18943	3.80322	3.77243	3.95938	3.5899	4.20231	3.34042	3.48826	3.83721	4.97979	1.87505	3.63871	2.4566	0.00783193	2.86767	3.05287	5.82207	3.87705	2.56924	0.530636	0.460539	0.860682	0.349587	0.262443	0.470775	2.81802	3.77757	4.1743	11.8053	5.79652	11.8082	1.19469	3.94202	3.26057	7.27658
Rbm18	32.8082	59.8517	40.8002	54.2612	25.5742	20.0685	76.0576	40.3269	40.3014	16.6696	16.2724	24.8713	37.6043	22.6163	19.2259	21.917	20.1447	19.3339	25.6377	23.5267	25.4163	25.164	24.1655	17.6726	24.408	28.2774	25.0632	23.0718	23.1101	23.3963	12.706	21.4176	30.6731	55.3781	60.3635	34.3877	128.898	142.351	138.704	43.3684	28.7636	39.6193	20.3585	20.2373	34.9052	33.4069	48.5139	20.9684	19.3673
Setd1b	6.37673	9.30744	5.90046	7.1533	19.0383	15.0977	0.976761	7.00945	8.23176	1.85715	3.24145	5.6146	10.1846	3.94252	5.5426	6.90574	6.6264	6.857	5.28056	7.07574	7.88286	7.45501	5.67773	4.3522	6.64657	10.0494	7.0202	3.69173	4.89688	2.05356	3.25994	7.1246	10.2864	7.45077	5.79339	19.4512	1.85517	1.36953	1.51687	8.25769	1.49596	0.504276	0.233575	7.37324	13.6578	1.11526	2.2736	8.92934	11.5888
Cstf2	30.129	20.6541	24.1473	19.7729	22.5471	27.4559	22.1695	24.5773	20.8727	27.3351	22.8341	23.0487	16.3238	25.0418	23.5159	22.7188	23.37	25.1011	20.1947	19.3965	17.8204	17.3596	14.8768	16.1951	22.2356	15.7895	20.6884	32.4354	27.1489	18.9715	9.28565	17.2511	22.0085	15.6424	11.5766	17.3226	9.81767	12.9775	8.43884	21.6507	14.5159	9.57146	11.4221	15.7046	9.85448	2.8113	14.0113	8.22841	9.6772
Pno1	25.3951	12.4146	25.6088	17.7416	10.9514	14.267	27.2097	16.0473	16.0967	91.0544	51.8286	32.7118	25.6065	34.2772	44.1272	39.1206	45.3721	42.1437	28.9514	28.6852	20.7294	21.2221	18.3022	21.5101	37.0033	15.2593	29.5839	28.2947	29.1111	33.272	13.1403	25.2928	20.7836	12.5888	17.3596	6.77671	25.3067	20.3201	22.3465	16.7654	22.2072	46.6865	21.8136	8.12072	15.8694	28.8544	34.3671	8.09292	7.18068
Snrnp35	13.2673	12.2437	20.8021	19.9914	16.0259	20.7357	20.6894	9.80871	12.9323	5.48994	4.41092	8.40954	8.18623	13.318	10.1784	10.3186	11.3246	11.4905	10.334	8.23177	7.69082	7.98565	6.83468	8.14438	27.2464	8.61018	25.4623	11.7063	8.05983	13.0624	2.57629	17.2488	13.7125	8.87109	15.2293	14.4026	18.9448	15.3533	16.7209	7.79786	5.6302	7.51617	2.19281	10.2328	12.7136	5.36489	8.31315	3.29381	2.84126
Matr3	206.572	214.204	191.05	214.739	114.953	111.086	319.086	232.728	195.954	100.599	128.931	159.753	155.96	152.64	119.884	123.561	129.036	148.97	107.941	136.409	138.251	128.943	119.907	61.1284	94.6219	65.4411	79.0709	149.271	150.456	84.514	54.9529	98.4609	143.598	312.009	310.885	137.573	372.398	403.725	469.042	198.812	57.949	47.5131	56.165	30.1448	32.9634	135.309	133.757	40.4706	29.0349
Cirbp	48.9074	105.729	67.5091	103.103	74.1042	53.2789	48.4485	60.9255	92.7689	21.479	25.5736	68.5956	110.691	33.9926	22.524	26.3572	24.1899	30.7916	36.2968	52.8588	63.9537	68.3016	47.5392	51.7807	55.442	48.4124	46.21	29.2518	35.37	29.9727	9.73627	58.4723	170.058	114.196	127.246	98.0785	117.438	100.201	143.916	82.0641	75.3989	217.371	132.27	36.2778	43.398	166.243	155.795	49.1987	32.564
Rnps1	56.1462	60.7448	77.8822	81.1765	57.6621	60.9753	67.3987	68.7206	76.6362	41.707	36.2105	24.6514	22.5946	30.8359	23.2508	22.8706	23.6142	27.0027	17.6646	22.2155	19.3476	21.0652	16.9448	15.5268	56.6958	10.1353	49.0278	37.5334	24.03	12.6172	6.5077	35.5084	60.9912	52.8871	76.4147	49.5956	60.1668	53.8523	61.3573	53.9479	7.9242	25.6392	41.1776	9.77317	9.70678	22.4344	31.3929	13.277	13.2474
Rbm14	21.2334	17.4591	18.3784	16.6321	24.9779	29.2032	13.7798	13.6336	19.419	20.1866	22.2066	19.3908	17.2572	20.5957	22.5173	24.1086	22.6669	23.8668	16.8227	18.6253	16.6955	15.7599	11.1959	8.94436	20.5722	15.1457	22.5426	12.3054	15.3165	7.54063	10.5481	26.0318	18.7596	17.1762	14.1688	22.5848	9.97768	10.8767	9.58647	15.4854	5.43938	4.46392	9.2554	6.10223	14.0993	3.486	5.92056	9.99215	12.5936
Supt6h	32.1163	34.9689	25.4518	29.7118	48.2428	41.4115	17.3354	37.1862	34.6844	63.2036	71.9434	48.9514	53.8152	29.7924	42.9076	41.1962	39.2419	39.8317	38.5392	38.7701	38.2419	39.6635	32.5772	38.6725	57.3533	41.7658	54.5941	44.8663	41.675	38.2052	38.5543	43.9963	47.4288	31.9968	26.7619	49.6958	21.3541	24.6434	22.5276	39.4868	12.0762	11.8569	41.0727	35.9789	37.3178	21.8233	29.2201	37.7483	35.2452
Prr3	14.3754	14.1809	16.2397	14.8514	12.5917	15.5558	17.206	14.5377	15.095	7.72467	6.93321	9.97591	13.3158	9.31437	11.1054	10.1127	9.61483	10.7895	9.32916	10.1941	10.9661	9.58145	10.7034	9.06714	10.9555	9.75661	11.3942	9.76529	9.23103	3.85608	5.22314	11.0609	15.2524	15.7117	17.9697	14.578	20.8307	20.6297	21.5823	20.3062	2.34615	5.91417	2.59434	3.95315	3.50785	2.32873	8.3279	16.0187	25.3396
Zc3h12a	0.103796	0.16148	0.058898	0.166973	0.15132	0.125398	0.0502147	0.101722	0.161314	2.07053	0.885568	0.616757	0.512103	0.551739	0.807771	1.09337	1.01295	0.646667	1.4419	1.31109	1.57438	1.42412	2.19319	1.45206	0.304859	1.4608	0.422753	0.208644	0.84079	1.26886	9.74899	0.935752	0.574602	0.151335	0.149654	0.199434	0.112295	0.0271895	0.045174	0.201831	0.296287	0.0183762	2.72554	1.41504	6.35318	0.0919967	0.338733	0.501477	0.440537
Fxr2	56.6579	76.3338	67.3771	81.752	89.8953	65.8423	5.9631	48.9593	71.9045	125.558	88.7316	64.1037	80.6683	62.6265	62.3266	59.5771	67.2371	61.1032	58.0253	66.7561	58.9111	62.2094	52.7006	37.7776	70.74	48.1989	72.0159	36.9391	56.2574	68.373	23.1288	71.5863	89.8821	50.2605	56.6511	70.171	6.78538	6.85206	6.75352	56.4189	44.8402	3.76724	20.6387	14.8021	12.3224	27.4751	38.8548	13.6701	23.5094
Cnot4	7.12169	7.56198	6.77464	7.33306	6.87526	6.60077	18.2155	7.23522	6.95495	6.08816	6.69836	5.32161	6.09677	5.14209	6.89216	6.4264	6.41492	5.58582	6.03916	6.4599	6.28791	6.41857	6.13444	6.3552	4.18098	5.28251	4.07252	7.70015	6.01618	6.38012	5.84213	5.43791	3.65709	7.76733	7.10596	6.62144	22.0886	22.3002	23.7306	6.41204	9.055	8.67655	5.87309	17.3864	14.0583	2.53849	5.78961	14.4424	14.0757
Pabpc6	0.102599	0.118473	0.00831696	0.00858085	0.0124501	0.0126411	0.0428291	0.0125678	0.0205266	0.0734197	0.170365	0.096179	0.015525	0.017043	0.0427744	0.0192992	0.0801014	0.060877	0.0303248	0.140104	0.116353	0.0728118	0.0660943	0.0430024	0.0167413	0.0277725	0.00720479	0.0220969	0.0103887	0.00377778	0.0979396	0.0402156	0.0106944	0.0865932	0.00776934	0.0113123	0.0676582	0.112689	0.0595145	0.0129026	0.018508	0.0156367	0.00267538	0.0274011	0.0303616	0.013472	0.0138126	0.0220913	0.0311693
Larp4b	26.7274	18.9661	19.0265	18.1963	26.8493	31.2272	18.5847	25.4888	22.7195	25.9356	25.1621	23.6345	21.8533	21.1791	29.4461	27.1128	29.5513	28.4525	28.5227	26.9165	24.5928	25.934	27.5441	33.8285	21.4801	32.9852	20.3964	40.4686	30.0509	34.5581	34.743	20.0342	18.3349	19.5922	16.9382	21.6034	15.0465	15.9518	17.2416	19.0358	30.9033	5.84645	41.6193	46.1453	60.3835	11.9383	14.8343	27.3192	17.6051
Bicc1	1.0508	0.124408	0.859077	0.35633	1.03457	2.53942	0.538991	6.04232	0.625444	0.709073	0.844813	5.97101	7.67498	5.38298	5.75075	4.74239	4.50861	4.71884	7.25665	15.3776	23.2773	20.8194	29.294	13.5839	4.03845	8.94994	4.05995	5.18349	3.84116	2.29891	10.4389	2.25066	2.33172	0.15301	0.293473	0.0197783	0.151667	0.344792	0.285882	0.518919	0.0614095	0.0100587	0.012047	0.195858	0.0195308	0.0958425	0.236941	0.408606	0.59749
Rbpms	1.17168	1.00661	0.988126	1.39524	0.238498	0.304524	0.426497	3.71406	0.7535	82.2243	109.599	33.7648	19.6538	43.2081	46.2501	43.2937	58.0252	51.9144	26.4901	53.6759	46.1541	50.371	31.5147	58.7003	30.794	34.1131	32.699	2.85587	43.3027	0.0741097	12.4695	26.8697	2.41533	1.04259	1.67834	0.204293	0.198521	0.445731	0.473502	0.33644	0.304065	0.455113	6.06131	8.08634	29.8424	0.0982544	0.286904	8.44141	3.90925
Zc3h8	4.8785	4.40153	4.93286	3.18778	7.87438	10.5763	11.0779	4.65084	6.32865	20.7276	10.4114	3.87186	3.03605	6.10589	6.7136	4.82019	6.31344	6.60533	3.75595	4.51749	3.87077	4.37249	3.13919	2.31587	6.20343	2.31782	4.71994	4.40309	4.25128	4.40062	2.84751	6.01012	5.75987	4.84804	5.36534	8.00697	12.3683	12.2515	12.2314	3.52543	5.01294	9.10034	6.87924	11.0495	3.33431	1.80471	12.4908	7.74218	10.3027
1810035L17Rik	57.4607	49.1237	61.438	52.4947	29.6471	31.9086	105.573	40.1282	45.282	85.0491	47.733	45.9735	39.2816	46.8538	40.2602	37.6163	37.3039	38.438	34.0131	32.9673	31.4853	26.461	30.4826	47.8366	48.5849	30.3326	45.35	36.2057	33.1527	58.3732	17.0376	56.6201	28.3439	42.446	59.4217	26.9143	126.189	91.2657	96.356	31.3676	12.8603	40.1316	2.58108	23.6928	15.4423	25.7856	60.419	26.9982	51.0012
Rc3h2	18.4378	28.1205	13.6906	19.0464	21.5941	16.0034	11.8759	19.5811	15.8351	3.76459	5.1571	9.00105	16.5587	10.6153	10.6814	10.4187	12.3332	10.7262	13.0783	12.9568	14.1581	12.816	12.5275	10.6182	6.39656	15.0004	5.35616	15.6189	12.5568	14.5451	21.5156	11.2509	6.17413	26.9153	22.2195	21.2521	19.5102	19.6738	20.7812	14.8849	43.4131	6.01208	4.92448	20.1604	28.6744	4.32159	10.1353	17.944	16.7746
Pabpn1l	0.276818	0.487882	0.0655335	0.149672	0.0446466	0.0341065	0.0615531	0.0673885	0.0553822	0.0364105	0.0288904	0.0348985	0.0355295	0.0459831	0.0384693	0.0520705	0.189104	0.123188	1.10455	0.0472513	0.0392411	0.0654836	0.0356653	0.0793219	0.045169	0.432673	0.019439	0.0198729	0.765956	0.0101927	0.109889	0.108504	0.173703	0.233634	0.134161	0.116782	0.0501751	0.058558	0.0438717	0.0421808	0.0499357	0.0421889	0.0144367	0.290327	0.687545	2.07688	0.106279	1.43127	5.56971
U2af1l4	22.6447	21.1271	26.7194	26.0664	27.8019	25.0182	42.1024	13.9263	21.8682	14.3035	14.784	13.7117	11.4241	13.3018	10.5902	12.0619	10.2635	12.1312	11.2389	9.12128	9.96826	7.63944	9.03998	9.9537	18.1463	10.5354	18.077	15.4722	11.2827	11.9423	5.5455	16.3314	22.8799	15.3627	20.6556	19.6389	43.9712	37.0599	34.4374	11.132	13.4247	39.6674	12.6851	12.2804	18.0809	8.97086	27.1092	15.2743	24.4497
Tnrc6b	5.75429	6.82286	3.53543	4.4037	9.10675	9.01365	2.7225	7.58825	6.61032	4.32668	5.84769	4.72334	7.63938	6.70159	10.8306	10.3494	10.7592	10.6417	10.8873	13.0174	13.7945	12.1741	12.8547	9.91102	4.03064	6.26484	4.27273	13.3741	3.98698	6.71223	11.857	5.43094	5.54022	8.02626	3.95705	12.2953	3.88845	4.16052	4.15429	4.8974	16.0445	5.61389	1.1654	27.3728	34.1432	5.04082	16.9726	61.0111	49.8076
Grsf1	69.6056	58.7487	63.2684	61.2841	51.7359	48.6695	45.5641	54.4487	41.3455	51.3383	51.8737	52.7471	53.1773	64.2395	61.987	51.2984	54.1463	56.0737	47.7145	56.4593	47.9413	43.2281	43.139	40.2042	47.4734	32.1266	40.6494	49.6241	56.8426	61.7284	19.2583	59.2043	47.8292	32.634	37.1728	34.272	29.9921	29.2376	23.274	35.1315	160.982	45.6777	19.8915	38.1006	29.7379	26.3016	61.1708	24.0347	29.6053
Mthfsd	9.03065	10.0347	8.76431	8.59843	12.7181	12.8959	6.5085	9.41748	11.6995	6.04515	8.67072	15.2349	13.7696	12.5682	11.4854	12.4716	10.8698	13.5892	11.2009	11.6099	10.5386	9.38561	8.94995	11.267	16.5613	12.3909	17.2722	5.83049	12.0889	10.7698	10.2962	18.6517	11.3639	8.63404	6.6051	13.9532	8.09536	7.09939	7.49607	10.6581	9.98347	11.8362	10.2548	3.36687	1.87848	3.17652	13.8327	5.623	16.9755
Cstf2t	34.1159	26.8655	31.8745	30.2425	23.1018	28.7173	20.7491	25.6984	22.7077	9.36359	15.0377	21.7087	24.8001	23.7377	21.8826	21.8803	19.3991	21.2626	20.9888	22.2511	25.2687	23.4804	21.9377	21.6812	17.0765	17.9712	16.0164	20.2849	15.9264	17.4874	18.6074	22.9003	18.5553	29.8945	31.6352	20.7113	18.359	20.6372	22.407	14.1798	19.4925	17.204	5.97032	4.61431	8.75967	25.4818	31.5656	11.3005	4.87553
Dus3l	19.6938	17.5909	19.3257	19.0029	34.4326	36.9102	12.647	14.0425	23.4794	26.1325	21.7311	18.9502	19.7525	17.206	17.8466	19.1532	19.4279	18.1458	13.5412	13.7804	17.2744	16.1735	12.3188	8.37486	23.249	16.2833	25.0959	12.643	16.7544	10.2639	7.17936	33.1141	42.8309	17.7409	18.1068	33.4837	17.4399	14.3779	15.0678	25.1678	8.32556	11.9722	16.5969	11.4755	14.0415	4.78875	20.1192	37.3036	71.3805
Hnrnph2	54.446	36.1206	48.3263	40.8092	35.5685	36.8107	85.0197	44.3966	37.6816	17.5989	19.6901	27.6473	24.1632	27.6788	20.2171	23.6274	22.3279	22.5484	20.8492	19.6479	21.1056	17.3582	17.2806	16.0234	37.7957	13.2339	32.4817	35.5805	35.3949	49.7986	7.85026	30.9317	33.7251	34.2197	34.8466	27.323	62.7294	62.1592	61.2802	24.4923	23.1174	38.6401	28.2053	11.6146	17.7193	25.4574	36.8289	7.7853	6.68584
Lin28b	0.0363045	0.216843	0.0190707	0.101753	0.109737	0.078017	0.49544	1.70855	0.427039	4.48907	4.49642	3.67236	1.76931	11.9829	6.46798	8.39285	9.35347	15.0628	3.69127	4.82745	3.14447	2.66232	1.37986	0.257126	13.5479	1.43962	12.6272	0.00521265	11.8588	0.00133676	0.570065	8.95085	0.0963019	1.2633	0.289983	1.12308	0.443514	0.779945	0.664354	1.63833	0.0105701	0.00553304	0.0160936	0.0499433	0.0107434	0.00476706	0.100738	0.0444401	0.0639642
Zc3h15	74.6846	66.3422	74.5132	72.0262	54.9314	56.3719	52.7567	87.6867	72.9429	72.3012	55.8801	63.4788	61.072	65.2732	62.6454	57.5368	58.313	59.5595	50.5858	50.958	47.6771	47.4364	43.451	26.7895	103.991	26.2342	87.7132	77.0604	80.3862	66.8044	17.5626	47.6222	67.3328	63.3031	72.1957	48.9967	55.5313	47.7649	49.657	73.6125	38.4947	41.0229	47.4152	25.9894	29.8414	45.412	55.6044	16.309	14.9513
Rbms1	0.723627	2.14894	0.844544	1.06455	0.687509	0.802312	0.567893	10.3673	1.49439	10.7541	12.7202	26.5184	23.5507	19.7527	22.6501	25.406	24.6351	25.4773	25.2502	20.0204	19.4225	20.4875	23.9168	35.1834	50.5008	26.0149	47.896	9.62896	22.5222	47.3557	48.2485	15.6532	12.0413	0.494835	1.61237	1.46188	0.674624	1.04423	0.35057	31.2354	35.649	13.3041	0.253986	25.0854	13.4316	0.0153653	0.178077	0.628436	0.407924
Rbfox2	20.1689	113.748	34.6831	78.4781	55.0495	19.0484	10.8984	73.1038	85.9496	20.9025	22.2025	32.8076	82.5731	44.225	39.287	43.4864	48.6399	40.6939	52.6839	59.8761	72.0498	77.6951	78.2208	23.4441	30.4248	37.8638	31.7546	13.927	21.5033	28.332	53.4697	32.857	55.63	128.495	97.7018	141.952	45.7369	47.8719	54.3463	76.7797	33.2773	12.8762	3.34145	14.0449	6.47244	0.115371	0.31869	3.59706	0.656929
Mkrn1	28.3609	78.8664	45.437	76.9106	32.3149	33.9381	8.54731	58.9654	58.9831	184.175	160.84	32.3265	60.2615	57.8788	66.6648	57.0626	78.0943	66.1411	33.851	87.9794	84.4818	104.341	48.245	21.4633	29.5523	22.7675	27.8981	7.32621	33.0243	13.4764	15.4015	35.5595	41.3085	103.422	105.918	71.0043	25.1176	29.5073	32.8075	69.1797	36.3763	20.6109	37.0649	19.4834	22.8182	51.0562	32.6088	21.3679	14.2298
Rbm46	0.249661	0.267408	0.179599	0.10807	0.1037	0.169884	0.288444	1.01657	0.0736812	0.867717	0.321872	1.18068	0.182826	2.56714	6.11061	2.69934	1.72364	1.61016	2.88203	3.109	3.26003	3.39468	6.63706	0.174681	0.750503	1.11209	0.658894	0.0660395	0.793836	0.284518	2.74869	0.504797	0.161822	0.250872	0.0484831	0.122878	0.206621	0.257532	0.0461973	0.230784	0.0331881	0.0280394	0.0287846	0.0491352	0.0544438	0.0241577	0.0591685	0.0743407	0.142122
Ttc14	9.21619	7.78779	5.13206	5.24982	9.36495	10.6921	4.16398	7.0004	15.1627	3.01033	4.44531	4.91348	3.78565	5.17762	4.56399	4.48	4.87649	5.56882	5.20287	4.22779	5.15421	3.98679	3.82268	9.65489	3.61333	6.93205	2.49859	8.72708	14.3566	4.76802	9.84361	8.88333	6.82769	8.44613	5.11015	8.06721	4.1865	3.80164	3.51852	6.49895	11.8555	4.05546	4.93064	13.0418	15.8892	3.08031	39.3002	18.8137	37.1472
Zc3hav1	0.145542	0.239113	0.161334	0.118988	0.0320032	0.205223	0.201657	0.718479	0.0880264	3.08057	3.02753	12.3164	7.07804	5.16949	8.57626	6.43261	5.62798	4.96841	7.52221	8.65836	9.09724	8.78629	8.16634	8.95244	1.8361	21.9339	1.5742	0.372358	5.56707	20.9106	25.3539	1.51616	1.0203	0.0975773	0.176811	0.0096928	0.13409	0.38678	0.197677	0.0187737	13.489	15.6242	9.367	14.0674	20.5802	0.0139342	0.986699	0.1561	1.00494
Tdrkh	24.3532	21.873	29.5692	22.8014	25.0216	22.759	40.0633	25.1541	25.807	7.9933	6.3023	14.1114	13.7426	15.7109	10.3549	9.87	10.3858	12.4193	12.1056	16.6777	14.2001	12.607	10.9565	14.3489	14.9765	6.81985	13.6991	51.3429	9.60961	1.38089	4.3111	20.4381	34.6659	21.8718	18.9214	23.6921	39.3652	36.0063	39.8934	26.4891	8.60099	17.8974	6.30507	4.11073	5.00528	24.4739	32.5989	16.6918	20.4995
Aptx	7.84038	12.3048	8.81391	11.4769	10.331	7.01054	13.8468	8.47332	8.06107	4.85861	4.04356	5.63059	8.92101	6.1532	5.37884	5.78131	5.13707	5.87752	5.31323	7.14508	6.82794	6.69407	6.16144	5.75894	5.89456	3.95176	5.98762	3.96834	3.55443	4.04956	3.6814	6.78772	5.76902	11.2731	11.0206	12.0717	21.0438	17.5701	19.6736	8.49366	4.45175	13.1689	2.92323	6.69268	5.57416	5.02583	9.61152	8.95826	12.2443
Parp12	2.13656	0.360955	2.06318	0.948211	1.03281	1.96443	0.648787	2.27079	0.936342	18.2985	10.4453	3.80961	1.75871	3.3187	9.6608	5.48367	5.13294	3.97663	5.04638	6.1767	6.24221	7.55935	6.22499	7.52745	1.16427	3.17618	1.06653	0.841538	0.700356	13.5003	7.79508	0.918944	4.53166	0.32555	0.535378	0.188847	0.288654	0.427692	0.319867	0.154861	11.2742	3.33218	11.3796	8.56022	33.5578	0.084559	3.80297	1.17285	5.55285
Raver2	8.38677	1.0562	7.58224	3.01726	3.79596	8.24217	2.71426	4.50607	3.79884	10.492	12.741	8.42408	4.565	8.44499	8.28082	11.1856	9.28992	10.7992	7.39561	7.66496	5.79318	5.98423	5.53329	8.70688	6.95782	10.1372	7.0241	2.52101	9.30739	0.903302	2.49739	14.0522	3.22328	1.84369	1.54326	1.38709	1.21768	0.761324	1.1854	2.11998	0.0822841	0.128533	0.0303104	4.63478	44.2115	0.0913972	13.6768	2.76357	27.0011
Rbm24	1.37281	7.94569	3.38732	10.283	4.98229	2.47635	2.01839	3.06988	10.3193	0.251717	0.371835	1.30257	0.816469	2.74726	2.97935	5.72262	6.37631	2.1807	15.238	2.94502	2.35893	4.97493	18.7171	4.292	1.19939	1.1143	1.08252	13.119	1.3082	0.364626	0.378566	3.40136	4.40408	20.3944	17.1951	9.15023	6.6671	6.76798	6.75609	0.868797	0.440698	0.145019	0.0026621	9.85528	2.81961	0.0134051	0.0773727	0.267992	0.259643
Zcrb1	71.0139	72.3337	130.803	132.935	62.9235	57.5857	64.6275	71.3857	77.4698	39.5485	26.661	58.9622	59.5803	83.2479	59.2965	59.3205	53.9583	61.1949	58.2702	58.5969	55.8941	53.2866	55.5501	35.8971	53.5845	20.8016	49.4941	77.8632	58.1118	64.16	11.8697	47.2848	84.4555	68.3601	134.49	51.6121	82.9295	62.106	52.5859	54.7261	94.9482	79.7259	37.3111	85.2764	84.3987	54.6003	82.1023	45.3209	57.8036
Zc3h7b	44.109	45.949	39.3767	44.5496	50.3451	54.5851	8.51098	39.6304	46.3899	26.6901	34.6967	35.5549	42.1719	46.0492	50.9466	53.2295	50.2145	56.0366	48.4856	57.8138	61.3196	56.4337	52.9207	33.9249	52.4743	21.6223	55.3137	35.5235	25.688	26.9568	17.752	40.7745	45.4166	55.0601	45.3848	57.8931	10.1285	10.7534	12.1365	38.7385	9.92699	2.46564	0.382908	7.12014	9.31222	17.1333	13.9242	5.82886	6.70695
Polr2g	92.7676	114.091	118.098	112.226	65.0074	60.236	263.077	93.9311	91.5758	194.345	154.546	155.207	123.509	106.832	95.8436	90.6789	87.2413	77.8106	71.6241	71.4411	62.7862	63.2231	61.6816	70.4054	137.249	51.629	141.064	88.2082	109.762	134.385	37.7602	82.2432	81.7446	81.37	103.269	51.7683	272.308	228.716	224.59	57.5418	69.9985	186.102	58.2722	66.342	94.5669	73.9328	136.337	36.3559	29.6053
Dhx57	11.7661	24.7491	10.0736	17.6791	17.7777	13.307	3.43717	22.5116	25.4488	5.03681	7.533	10.3509	18.4637	7.97345	7.52702	7.31368	8.69395	8.53239	8.15991	12.0848	14.0065	13.4231	12.188	10.3875	8.31465	10.2211	8.71882	5.98547	13.7417	4.70632	9.58959	13.3352	10.6922	39.5813	27.4826	41.4757	8.8459	6.97509	8.90953	33.0465	9.45855	4.49144	5.21948	11.9114	11.3729	1.50399	7.89877	10.2245	12.042
Enox1	3.21058	20.3223	8.00464	16.8926	6.216	4.06326	1.17872	17.637	18.4588	20.0962	25.8221	8.26734	17.5028	9.3703	11.7379	9.80035	10.6971	9.61605	6.58912	12.177	13.905	15.5128	10.1207	3.03646	2.58312	2.77384	2.6455	3.67082	3.22766	0.320963	10.5568	2.23856	31.8445	23.2893	21.45	26.9094	6.68559	7.01881	7.97914	31.9653	50.5118	17.7691	1.07585	0.516344	7.81211	13.9155	0.147626	15.2073	1.43851
Pabpc2	0.127276	0.146969	0.0103174	0.0106448	0.0154447	0.0156816	0.126598	0.0155907	0.0254638	0.0110096	0.0132833	0.00943736	0.00953302	0.0211423	0.0176876	0.0239411	0.012421	0.0188799	0.0188094	0.0217254	0.0180424	0.0150541	0.0163983	0.0364709	0.020768	0.0344525	0.00893772	0.00913725	0.0128874	0.00468643	0.0773936	0.0498885	0.00577973	0.107421	0.00963806	0.0140332	0.094518	0.136453	0.302337	0.016006	0.0229596	0.0193977	0.00663776	0.0339918	0.0376643	0.0167124	0.052674	0.0274049	0.0386663
Samd14	68.5947	130.714	88.2568	121.269	87.3481	66.8133	6.27736	62.0935	97.0197	0.468421	1.07745	28.0517	90.994	35.3288	17.7556	26.5523	22.6335	27.5312	25.3174	46.2086	59.7634	58.7822	48.7964	32.0956	20.2328	19.1592	23.7886	6.90067	12.7647	14.6394	4.20601	26.7511	63.7709	106.276	104.284	107.957	12.9197	10.7254	12.6103	159.798	9.73614	1.51034	13.5801	2.3053	7.44908	1.09617	2.36798	5.56347	2.93534
Mkrn2	16.4355	25.5852	19.738	24.2774	11.9693	12.3631	37.9469	17.2041	20.702	23.1474	19.0843	15.4881	12.9551	16.5974	15.2127	15.0081	14.3683	15.9984	13.8323	17.2809	16.8301	17.9009	19.84	16.1788	12.0599	13.86	11.8351	10.4748	16.9877	19.1255	16.0003	16.5296	15.742	24.9345	26.7964	17.3873	55.6444	48.4257	52.4313	14.5925	20.4733	30.3217	14.0119	13.5222	21.4039	12.3544	16.3351	15.7595	16.4999
Elavl2	15.2501	41.7675	17.1486	16.3874	41.9789	7.84486	36.2549	27.2566	33.0468	4.20218	6.37983	8.11247	26.2092	5.38412	8.37206	6.89354	6.32629	8.10304	5.27541	12.098	11.8727	11.6749	8.05137	8.25049	5.85293	2.73061	5.65078	2.68059	3.19738	0.00318254	0.984133	7.01298	23.358	22.3986	11.1373	23.1962	46.9854	49.5418	39.4897	57.3734	7.89544	4.26114	0.556698	1.24421	0.160514	0.0353235	0.0178854	0.403571	0.114791
Qk	91.8877	16.199	61.2988	29.6326	34.9454	71.738	50.2125	44.2735	28.4655	14.4004	20.6375	37.8118	23.9518	58.1111	65.2252	57.092	53.4195	63.5673	67.3972	52.5588	54.3851	45.5235	49.7943	75.3069	37.5692	41.0688	33.0315	183.754	42.566	33.6717	28.7173	27.6622	27.9952	11.2492	7.98548	9.10382	8.36525	10.4465	7.61158	38.635	7.13667	2.40276	0.0173772	11.449	7.22366	1.01565	9.37396	8.70357	12.076
Gm382	0.0808689	0.0933811	0.00655548	0.00676348	0.00981326	0.0099638	0.0178284	0.00990602	0.0161792	0.00699532	0.00843998	0.00599632	0.0060571	0.0134334	0.0112383	0.0152117	0.00789205	0.0119959	0.0119511	0.0138039	0.0114638	0.00956512	0.0104192	0.0231729	0.0131956	0.0218905	0.00567886	0.00580563	0.00818841	0.00297767	0.0321028	0.0316982	0.00367233	0.0682533	0.00612384	0.00891642	0.014658	0.0524952	0.0302928	0.0101699	0.0145881	0.012325	0.00210875	0.0215978	0.0239312	0.0106187	0.0108871	0.0174125	0.0245678
Parp14	0.0564284	0.109748	0.0611676	0.0520773	0.0346919	0.0588497	0.211015	0.314173	0.0540638	2.85427	1.28858	0.438181	0.144326	0.233068	0.855764	0.571832	0.524885	0.491414	0.541416	0.851542	1.02763	1.38295	0.768281	2.99718	0.063595	0.665668	0.0246319	0.0419697	0.308049	0.192298	1.37305	0.397194	0.161397	0.0328941	0.100465	0.00968049	0.114288	0.297914	0.160678	0.00990682	8.187	1.05483	0.389241	1.27008	5.29547	0.0235669	0.0783159	0.121164	0.0280808
A1cf	0.0831152	0.0959751	0.00673758	0.00695136	0.0100858	0.0102406	0.396806	0.0116925	0.0166286	0.00718963	0.0147566	0.00801029	0.00622535	0.0138065	0.0115505	0.0156343	0.00811128	0.0123291	0.0122831	0.0141873	0.0117822	0.00983081	0.0107086	0.0238166	0.0135621	0.0224985	0.0058366	0.0059669	0.00841586	0.00306038	0.0484434	0.0325787	0.00377434	0.0701493	0.00629395	0.0091641	0.139436	0.177905	0.164314	0.0104524	0.0149933	0.0126673	6.05335	0.0221977	0.0245959	0.0109137	0.0215501	0.0178962	0.0252503
G3bp2	85.0178	115.624	77.4612	98.8859	64.791	59.9138	147.077	104.157	86.3673	163.065	130.777	81.6857	90.8909	71.9211	81.1262	83.4824	91.157	90.4786	64.1951	85.8177	84.7154	82.7175	59.7251	41.8618	62.8116	53.8256	62.4523	57.8737	69.306	61.5375	30.4632	59.492	66.3493	104.319	99.7446	80.9412	181.942	203.013	195.887	122.595	42.5907	42.7503	53.0978	50.9117	40.1485	52.3395	53.7461	56.2396	37.9676
4930595M18Rik	0.124437	0.14369	0.0100873	0.0104073	0.0151002	0.0153318	0.151555	0.0152429	0.0248958	0.0107641	0.012987	0.00922685	0.00932037	0.0206707	0.017293	0.0234071	0.0121439	0.0184587	0.0183898	0.0212408	0.0176399	0.0147183	0.0160326	0.0356574	0.0203047	0.033684	0.00873836	0.00893343	0.0125999	0.00458189	0.0493983	0.0487757	0.0056508	0.105025	0.00942307	0.0137202	0.191744	0.170503	0.063255	0.015649	0.0224475	0.0189651	0.00324485	0.0332336	0.0368242	0.0163396	0.0167526	0.0267936	0.0378038
Rbmy1a1	0.0416628	0.048109	0.00337732	0.00348448	0.00505569	0.00513325	0.00947093	0.00510348	0.00833537	0.00360392	0.00434819	0.00308924	0.00312055	0.00692075	0.00578988	0.00783694	0.00406591	0.00618018	0.00615709	0.00711162	0.00590603	0.00492785	0.00536786	0.0119384	0.00679822	0.0112778	0.00292569	0.002991	0.00421858	0.00153406	0.0165391	0.0163306	0.00189195	0.0351634	0.00315494	0.00459365	0.0115287	0.00881335	0.00660298	0.0189896	0.00751564	0.00634969	0.00108641	0.0111269	0.0123291	0.00547065	0.00560895	0.00897076	0.0126571
Celf2	14.4087	36.7446	14.7706	20.9697	28.2097	24.5361	23.9627	23.0139	43.0184	0.752361	0.472828	3.45871	7.80133	4.308	4.9687	6.95276	7.01779	6.70799	10.6644	7.4869	8.84467	8.41022	9.64129	14.7017	3.31965	3.83766	2.74413	12.2196	2.02391	20.8821	1.40188	1.36197	38.1074	55.8528	30.2514	73.0443	39.7861	47.7305	36.564	2.18906	1.0436	0.862463	2.66009	5.56747	6.91849	7.69348	6.16295	16.3285	12.3705
Zc3h6	3.0707	4.73066	3.18082	3.25178	2.52596	2.18616	1.65422	3.51144	3.97403	1.38467	1.31668	1.41607	2.09675	2.44046	1.83186	1.97707	1.75678	2.14485	2.86629	4.10361	3.40795	3.70893	4.19722	4.85556	0.634845	1.32532	0.452635	1.52996	2.00672	2.75395	0.96872	4.55228	2.01935	6.99802	4.77287	4.08617	2.05288	1.83829	2.82425	1.42467	8.88092	7.07209	2.64383	3.33103	10.3702	3.12586	6.29295	4.19095	4.06359
Lemd3	10.1311	10.2884	8.3112	9.09297	11.6841	11.1307	3.04427	8.57664	9.44786	6.75544	9.15237	9.21094	9.46	8.81838	8.37073	7.23153	7.74065	6.47479	7.31205	10.1632	9.50269	9.0533	8.82455	6.29073	6.45423	8.77745	5.47733	6.90485	9.33225	8.37325	13.2536	8.13293	8.00201	11.3207	9.79725	11.1152	3.66582	4.33324	4.52457	7.62269	18.2818	2.44718	2.47722	7.26693	7.2061	8.11196	10.2258	12.9678	8.38948
Celf3	6.50209	95.6879	20.8924	60.7204	41.1361	6.71671	1.85594	56.626	76.3254	0.120795	0.181192	14.9741	68.4556	6.59683	3.84503	6.48506	5.32363	7.2892	5.64964	14.4812	18.9303	16.4351	8.11912	3.58133	13.5867	15.3578	18.1484	1.40984	5.39802	0.0642753	1.05428	24.7007	77.2151	96.5957	78.9076	138.076	11.36	9.11675	9.36373	111.49	18.333	8.50689	13.7216	5.18665	0.497097	0.311569	112.857	23.5792	410.121
Ythdc2	8.09037	6.061	3.762	4.16957	8.44574	8.69186	4.58617	8.10914	7.46199	6.3453	6.40874	6.99429	6.55218	6.21472	4.95233	5.09133	5.82343	5.79773	4.79538	6.76073	5.81461	6.21125	4.80006	4.1068	3.84528	4.34056	3.64729	6.48961	6.55558	4.0769	6.11542	4.40348	4.92371	6.72815	3.74393	6.99395	3.15857	3.81365	4.26284	8.03224	18.0213	1.58623	3.77014	5.57029	7.22497	2.6136	7.74935	6.35055	7.57354
Zrsr2	8.05627	6.22645	9.14765	9.4317	8.64764	9.47996	7.47618	7.25788	7.11482	9.31837	10.9973	7.63098	7.02348	9.93903	8.52478	7.95198	8.67683	8.61004	7.82587	7.00602	6.79334	6.79258	7.11091	6.31012	9.41634	4.59678	8.07736	8.55047	7.10885	8.20912	4.60645	8.06597	9.13112	6.74062	9.24485	6.99965	7.78368	6.35882	6.95239	7.19967	5.3455	3.2025	3.26044	3.63707	6.26738	3.75111	5.8537	4.44169	5.97639
Sugp2	8.53015	7.71281	6.60367	6.33589	11.7709	11.6966	2.5916	8.65037	10.9471	2.76218	6.1414	5.03227	5.33485	5.68612	4.72868	5.20762	5.32652	5.47435	6.02979	5.53862	6.73707	7.04012	6.67446	5.71804	3.07117	3.36495	3.11917	4.74297	3.88324	1.71335	2.79027	8.97481	9.6232	10.8144	7.05236	13.2892	3.29524	2.59206	2.75389	11.3002	2.13549	1.4882	1.51157	3.53202	4.09197	7.54772	13.295	15.1188	21.3113
Rnf113a1	4.44565	2.86026	4.84491	4.65629	2.98419	3.22104	4.19463	4.11901	3.01091	3.85704	2.94502	2.35774	3.56438	7.01073	3.82864	5.0169	5.09125	5.2171	3.50839	5.05286	6.48138	6.17057	5.2866	4.97009	4.01719	2.69551	3.62233	1.72535	3.9056	1.59718	1.81448	6.778	3.95467	3.33695	4.1734	3.2018	3.84736	4.90454	4.72283	4.5396	2.04799	2.3341	1.22281	0.211577	11.8153	2.79791	8.04347	9.28781	5.68849
Zmat5	29.6349	28.6627	41.88	41.1795	20.3425	19.7046	42.5352	18.1754	34.4835	31.0825	18.7054	35.6914	27.0186	19.6219	17.7878	18.9863	17.0953	19.9633	17.727	16.2303	16.7967	15.745	15.3604	14.3066	18.1407	11.4489	18.8499	14.8862	20.6154	15.095	2.73067	21.502	30.3402	23.7398	37.8403	18.9432	37.5089	30.0197	34.4867	23.125	4.86262	46.4005	11.968	18.468	15.0856	22.83	27.6413	8.52247	8.91688
Khdrbs3	35.2926	73.7794	58.2735	83.3928	34.8534	29.2604	10.9997	48.0357	61.0515	24.9065	22.307	31.7369	38.1833	38.9392	28.7141	33.795	31.8058	41.7207	27.6279	34.0609	31.9314	30.7057	21.0958	19.8841	42.1903	8.34095	36.7527	39.5521	31.7392	5.85259	3.47792	27.0508	28.0496	60.997	96.0999	51.8207	21.7019	21.2088	21.0253	42.7919	85.2015	13.8074	0.871326	3.45732	1.02976	56.9675	16.6714	46.142	10.7301
Rbms3	0.166235	0.799222	0.193991	0.328019	0.420038	0.262125	1.08602	3.71524	0.671092	0.0111591	0.146502	2.34373	5.95209	2.95935	3.50736	3.51867	3.69453	2.59863	5.44113	5.53709	7.30275	6.40932	9.91771	8.20093	1.50193	1.79188	1.27189	5.00458	0.459808	2.00892	13.9565	0.698304	1.83954	0.374066	0.422935	1.14638	0.377857	5.96831	2.98892	24.9963	1.06184	0.589658	2.36241	3.7978	1.5474	0.0118681	0.0360875	0.323605	0.0637933
Nova2	9.14421	29.261	13.8016	27.8919	21.1332	12.6372	4.36854	19.5181	17.7581	0.54103	0.539953	6.20367	25.0173	8.13056	5.22306	8.05327	7.49687	8.90508	8.3373	19.7093	21.2445	17.2004	11.108	8.16943	8.26246	9.29265	10.1292	10.2509	2.97689	0.0246088	0.556514	13.8381	27.0235	46.8982	47.7334	53.8616	13.8305	13.7895	21.6632	37.2844	0.68827	0.434833	0.120969	2.04109	2.2522	0.033531	0.164172	1.91587	0.349778
Samd4	8.99438	1.11846	5.45991	2.65958	4.96665	12.1095	3.72153	4.12143	3.44032	0.324815	0.285742	0.64036	1.9847	2.63269	4.3806	4.47595	4.3316	3.43203	9.05085	5.37313	6.19239	6.86481	9.68943	15.2106	3.5675	1.96153	3.52691	6.85828	1.24692	11.272	11.125	2.32314	0.757451	1.10461	2.36521	0.231947	0.276	0.266299	0.257574	1.81346	2.06326	0.00669102	0.0801365	0.0117251	0.104346	0.0136331	0.120508	0.362315	0.129951
Nova1	3.57934	1.87942	5.92512	3.66091	4.46376	3.88997	2.69595	25.6344	3.83106	0.75548	1.59958	10.2732	23.3185	10.7731	7.82183	8.29455	7.79876	9.36111	7.21747	15.5863	23.9067	28.0314	21.5032	7.15524	4.54111	6.34393	4.10728	22.9741	5.20239	0.136325	0.799739	16.3384	12.7706	2.54331	4.17924	2.06021	1.65922	1.58244	1.70607	52.933	0.818081	0.219232	0.00108476	1.43829	0.76858	0.0681985	1.69672	1.12627	2.87464
Elavl3	19.1752	114.29	38.9357	88.6397	59.9313	25.1338	15.395	63.4054	80.8618	2.38974	0.868069	18.1879	75.8064	12.7202	9.6791	14.3323	12.9601	13.3077	12.4391	28.2785	35.1659	37.4101	25.9976	13.1894	14.319	14.5406	17.4907	0.257209	6.59781	0.0140715	0.579432	25.9334	76.3011	131.682	130.769	150.551	79.2995	59.2769	57.946	113.621	77.3387	47.7705	0.014948	0.160849	0.02409	0.105215	0.228781	3.39882	0.691632
4921513D23Rik	23.3517	19.4299	15.0472	14.8032	22.1438	21.4036	10.0901	18.3551	15.5532	8.56079	12.7599	13.275	15.6988	14.178	12.9085	13.2032	12.708	13.4602	13.151	16.0648	16.6208	15.2362	15.2136	15.5464	11.489	16.1553	10.695	13.6158	17.951	9.78789	18.132	17.363	10.1217	22.1037	15.1104	20.3567	11.4244	10.9663	10.6241	10.9221	15.2482	4.45939	0.319723	28.2423	29.4073	10.3018	15.2785	23.9652	25.1124
Zc3h12d	0.0804144	0.0928564	0.00651864	0.0233027	0.0276989	0.0131947	0.237275	0.0376066	0.0202439	0.0592862	0.0167851	0.00800746	0.0138885	0.0133579	0.0223504	0.0151263	0.0156954	0.0119285	0.011884	0.0137263	0.0455975	0.0570682	0.0103606	0.0815091	0.0262428	0.0314224	0.0395286	0.0750491	0.00814239	0.00296094	0.121603	0.0315201	0.084892	0.0678698	0.00608943	0.0122208	0.128493	0.242326	0.304711	0.0912232	0.0937821	0.0122557	0.654233	0.192919	0.333773	0.010559	0.0759813	0.0346294	0.0488595
Tmem63a	1.11493	0.1958	0.965919	0.694839	0.832121	1.55329	0.717764	2.1812	0.500309	10.1538	8.61034	8.47415	7.23019	8.1322	9.20705	8.69505	8.25227	6.15169	11.1363	6.07744	6.8825	7.30985	8.0668	16.4499	2.82229	12.6734	2.76304	12.5977	3.26284	28.1153	20.2052	5.43165	3.03403	0.204748	0.412089	0.0111524	0.0889858	0.0938267	0.14329	0.0453751	0.248077	1.93396	35.9921	9.8603	5.20699	0.0187835	0.184338	0.319826	0.0307286
Rrp7a	27.1441	21.2275	30.3374	26.0878	19.9215	24.42	19.775	26.2099	26.9471	63.8244	36.3708	35.2697	30.3869	38.8605	39.4772	39.2108	39.7473	40.3607	27.3388	32.7871	35.7469	33.1404	26.9442	18.6852	45.6914	20.1346	46.4511	23.2775	41.9068	38.9179	15.9947	23.2221	27.2368	24.3652	31.4565	22.2366	22.4385	20.2633	23.8554	37.7308	16.3612	53.9806	39.8938	15.1099	15.5559	19.7106	23.1568	14.747	15.1489
Akap17b	2.11069	1.17539	1.18731	1.20012	2.44426	2.10272	1.0043	3.09821	1.62765	2.34305	1.9767	1.24372	1.2956	3.12778	3.01811	2.78719	2.83986	3.49135	3.1542	4.38279	5.23979	4.30869	4.1076	6.99281	1.26562	1.97673	1.06305	6.75496	2.55874	2.29264	1.8105	3.01929	1.50793	1.53656	1.28473	2.19518	1.03506	0.91825	1.37333	3.98648	41.37	15.3019	1.42974	8.70294	3.01646	1.8979	6.44237	5.39553	6.37591
Dazl	0.0915285	0.10569	0.0181062	0.007655	0.024864	0.0112772	0.976199	0.102371	0.14746	3.2786	6.92643	13.6714	2.03262	0.395306	0.165356	0.154952	0.330496	0.19008	0.405793	5.17135	4.10006	7.43741	2.35851	0.0990384	0.179219	0.190015	0.167113	0.00657089	0.535902	0.00337016	0.28059	0.394641	0.0367489	0.349248	0.235655	0.126672	0.811535	1.00038	0.685404	0.0374586	0.116733	0.0139495	0.0190937	0.245601	0.0270856	0.0488413	0.0123222	0.0418467	0.0278062
Elavl4	38.7632	93.1317	50.9578	62.4521	56.4477	12.4853	92.6916	48.074	50.8709	0.606044	0.556079	19.4554	65.073	19.2496	8.01264	10.4854	9.19117	13.6129	10.2606	34.1618	38.1525	31.9677	21.2442	9.67899	11.4679	11.7592	13.4763	1.18519	9.22605	0.00261131	0.518148	14.2883	18.7536	35.6489	30.1105	34.2566	92.8281	121.888	77.4247	97.1813	22.3767	20.335	0.151643	0.44028	0.101394	0.0263398	0.307999	1.44209	0.24316
Lsmd1	33.9753	14.0326	71.2938	45.7124	19.6352	23.4674	61.5935	22.2898	28.7535	79.8634	39.969	59.8064	47.0148	45.1826	44.7475	51.8357	42.2854	38.1405	36.5028	34.5422	32.3988	27.948	25.3823	50.7651	53.9002	29.4742	52.6206	51.5782	26.2521	45.8904	16.2087	69.9883	28.3661	11.0324	33.6551	11.4	41.6184	35.4569	31.7172	18.1472	26.6179	85.925	6.45636	44.9489	25.9795	35.7562	27.3933	28.9621	17.4467
Khdrbs2	0.450639	4.1635	1.00572	2.74134	0.962857	0.266994	2.15098	2.52649	3.571	0.0646494	0.0667479	0.456748	0.782527	0.506297	0.244954	0.352282	0.293863	0.392199	0.200794	0.419969	0.546586	0.629795	0.667105	0.167576	0.107855	0.130185	0.0928335	0.00790883	0.0912683	0.00135213	0.0837594	0.230301	1.14379	7.36073	8.1628	5.89352	9.2434	6.23	9.11747	3.64702	0.0712972	0.477952	0.0268117	0.382953	0.0138058	0.0195547	0.0822121	0.248474	0.0325132
Unkl	2.74294	3.05954	2.45928	2.63936	5.50542	5.66459	2.12407	2.81262	3.99005	2.57398	2.42872	2.30943	2.82422	1.82395	2.34469	2.02762	2.19539	1.79761	1.84036	2.69709	3.26489	3.20721	3.12266	2.09719	2.0757	2.84083	2.69871	1.78803	2.48892	1.08717	2.32982	2.65057	3.08251	2.7387	2.12452	5.18634	2.44542	1.8553	2.41802	4.20967	1.61592	4.58013	2.34468	5.42045	3.19078	0.750188	3.48608	4.98097	7.95698
Dgkq	5.63032	6.87661	3.98739	4.41542	12.1219	10.1395	2.2519	6.58612	8.64267	4.41023	5.71246	6.07611	7.99046	4.42342	3.71979	4.30826	4.13374	4.43105	4.03728	4.16859	5.6525	4.34097	3.91974	7.19826	5.43701	9.27502	6.86945	3.18453	6.67841	5.86015	9.13427	9.03163	7.48533	8.29007	4.00585	16.2074	3.96012	2.71154	3.35091	10.5858	2.48441	4.67391	13.6757	7.94076	8.01696	0.0382365	0.176292	2.75062	2.40418
Celf5	3.41205	27.6037	7.31045	23.1081	8.30613	4.45561	1.07034	24.9116	23.8618	2.29414	3.62135	2.14093	7.40295	3.57979	3.83398	4.74889	5.72513	6.61737	5.46183	10.849	12.9133	14.6842	10.63	4.67384	2.22536	5.5703	2.29558	1.37147	1.15942	0.0766668	0.922349	4.34596	9.52415	56.6054	47.1621	72.2787	10.6361	8.03942	12.4348	37.7429	0.158063	0.0112596	0.297263	4.4259	0.213326	0.05098	0.327422	1.68334	1.49014
Mcts1	22.6729	51.8786	35.7076	48.4579	20.0614	13.8116	49.5601	34.2131	40.1672	27.0181	19.8981	21.8728	30.8443	27.2532	18.9825	16.0231	17.5114	18.6546	23.0542	21.8102	21.1853	20.2997	21.8525	18.1218	12.09	15.763	11.1494	23.2176	29.601	23.0319	11.1461	19.4604	17.6176	53.9629	71.0621	25.1057	107.067	93.84	110.786	47.4596	13.2625	14.3001	12.7162	7.04169	15.7222	19.2116	67.5748	7.07585	18.2991
Cpeb4	8.9338	24.1806	6.5313	10.4296	21.8225	10.0107	3.05259	23.868	28.2877	3.02835	3.42908	13.7956	30.4688	6.99786	9.98195	10.4327	11.0618	7.9574	16.5272	14.33	17.7436	18.4254	19.7192	23.0684	9.34662	21.3162	9.06641	31.1456	7.30126	12.3423	16.5676	5.58338	13.5219	51.4308	19.8832	45.6311	10.9488	9.30529	13.1201	39.1326	85.8566	22.5937	18.5731	186.561	122.678	11.8597	33.1938	27.1613	40.3497
Mbnl2	2.37656	2.45914	1.93621	1.53162	2.68189	2.96911	1.82847	4.69726	2.6868	4.65338	3.25927	6.73736	7.6794	6.08525	9.41789	9.8117	7.65523	5.58883	13.6679	8.82828	11.5464	11.333	18.4709	32.9676	7.18218	29.8437	5.97899	11.5668	7.2934	25.4009	29.5931	6.41677	5.56903	2.1953	1.6337	2.83739	1.12334	1.32781	1.05443	1.13919	40.9433	39.8955	12.2038	25.8734	32.0663	31.1347	44.3736	42.7092	45.4963
Pabpc5	0.199434	0.314912	0.0688524	0.15069	0.17616	0.22839	0.184152	0.586726	0.499917	0.0319103	0.0226035	0.149848	0.232071	0.179701	0.150337	0.178054	0.27713	0.18053	0.19984	0.323149	0.383382	0.303891	0.505249	0.575444	0.0220649	0.117783	0.00949587	0.213573	0.142214	0.00497909	0.0822267	0.053004	0.325249	1.60373	0.369047	0.768392	0.521535	0.548917	0.833059	0.550003	0.840279	0.0206091	0.00352614	0.0361146	0.0400164	0.017756	0.447372	0.303925	0.220672
Mbnl1	5.87147	4.0468	5.15844	3.81293	3.77032	6.88926	16.0943	4.45088	3.18176	0.960109	1.67873	2.61149	3.26876	4.17248	7.652	6.38514	5.13206	3.18759	7.64359	2.99918	4.84117	4.95163	9.58654	9.65909	2.22092	3.32195	1.98401	22.3731	3.88638	112.246	17.828	2.3927	5.39889	1.88567	2.40707	3.05176	10.116	14.4325	7.94305	2.62907	19.1473	62.3787	8.66666	15.4348	9.82285	13.4973	15.7852	49.2577	22.3087
Ppargc1b	0.22981	0.103955	0.105983	0.0190881	0.289611	0.899598	0.734075	0.390472	0.0810452	1.93551	1.6345	0.666255	0.284816	0.598183	1.00088	2.47241	1.69565	0.77455	3.21968	0.937388	0.765716	1.18196	2.86496	1.90629	0.572903	2.81584	0.518398	0.885439	1.1537	0.848603	3.93597	1.27036	0.340627	0.101598	0.0646281	0.0933965	0.21633	0.239614	0.290488	1.67962	3.88995	7.49704	6.66139	0.619716	5.45651	6.43177	1.12177	25.8079	10.1407
Lsm11	3.76848	3.32285	3.10449	3.70044	2.61345	4.28066	2.13461	8.41824	6.04549	3.19049	2.91739	4.43191	8.08747	4.90566	3.55118	4.37499	4.43009	4.29749	3.9347	5.59816	6.20366	7.45058	7.26154	6.21443	4.68564	3.87121	4.32674	2.32518	3.96539	2.11657	1.97561	6.59753	3.85668	11.4318	9.49147	8.14243	4.48968	3.53993	7.23515	13.2056	0.931122	0.512844	0.767421	1.45821	0.182917	3.26414	3.43168	5.73229	2.29376
Synj2	0.413436	0.351227	0.229135	0.252289	0.499065	0.465359	0.258038	0.853143	0.490663	3.28304	1.69486	2.02771	1.17176	0.948514	3.76263	3.41916	3.27383	1.15759	4.65525	1.83564	1.92243	2.50453	4.73291	5.07407	2.04979	3.35807	2.31564	10.1832	2.05647	8.07882	10.6485	2.38738	0.449598	0.561638	0.356583	0.669087	0.359183	0.412587	0.325051	0.666105	33.6701	16.1442	1.59567	9.41956	6.63711	0.0619509	0.414498	1.96633	0.323825
Zfr	61.1058	33.4725	34.962	30.1699	54.3034	62.2232	91.8298	75.0504	53.6912	50.1424	59.3625	60.4193	68.9773	56.3387	64.8717	64.3327	65.7032	67.8363	65.2133	74.1528	77.329	77.2486	74.401	75.7222	55.3757	56.9142	54.1228	77.8506	51.6129	46.9266	60.931	50.6123	44.899	43.2409	31.2203	38.4169	47.5271	61.9694	54.309	87.1353	43.1656	49.3945	45.7318	45.278	52.031	61.9902	58.9931	58.66	56.8627
Srsf12	1.15739	2.18045	1.30293	2.75631	0.873592	0.822895	0.980177	4.9541	2.85761	0.765356	0.356856	0.863104	1.43079	2.04632	1.61857	2.0223	1.53008	2.09314	1.82052	2.98209	4.00058	4.75532	5.94465	4.53003	0.56648	2.30341	0.306705	0.0562785	1.2262	0.0123706	0.355654	1.09741	0.327448	8.15748	7.92785	5.20784	5.4957	6.46043	9.71096	12.029	0.318625	0.347777	0.572369	1.62321	5.85473	0.0890595	4.7785	1.40218	2.3699
Zc3h12b	0.567657	0.321423	0.253971	0.191752	1.35398	1.68932	0.526813	0.962038	0.626431	0.173424	0.224128	0.574999	0.617301	0.492415	0.930216	0.95332	1.10117	0.89363	1.25771	1.04464	1.20643	0.927444	1.26898	2.45626	0.514903	0.511844	0.597633	1.6613	0.455229	1.48232	1.70909	0.899559	1.04679	0.59548	0.352502	0.879226	0.338492	0.305316	0.561011	0.568926	4.59774	1.40628	1.74535	1.05307	1.18498	0.419104	2.47292	4.473	8.4694
Larp1b	4.00443	1.45845	3.65635	2.84728	2.80916	3.01606	2.89473	3.70436	2.36544	13.0579	10.2262	5.527	4.40426	6.05805	6.51257	5.41943	6.42413	5.81553	5.87465	6.28738	4.85963	5.58608	6.81317	10.5368	7.23022	7.39719	6.21041	6.2705	5.18718	16.9533	2.36746	8.21958	7.91968	2.42837	3.36043	1.86232	1.3539	1.86795	1.18615	5.35711	18.2488	6.20516	8.58746	18.3772	35.9493	1.72156	7.62832	2.51817	4.50934
Rbm43	5.54941	0.403831	3.19493	1.5295	1.32048	3.9125	4.12413	2.40634	1.47353	9.09795	4.79637	2.76772	1.62863	2.81615	4.73319	3.01658	3.93497	2.94526	2.95683	3.41523	3.20433	3.21557	4.38819	9.57083	0.872255	1.22629	0.975999	0.285082	0.63523	8.85173	3.99249	0.598662	3.06133	0.880701	0.761033	0.228708	0.469288	0.534434	0.494218	0.748114	17.6403	28.9314	2.47323	7.8286	4.48887	0.0528462	0.625608	1.1447	0.346011
Uhmk1	7.9359	5.43441	2.85656	3.05086	11.2227	11.5934	1.42742	12.8915	9.85752	8.77754	10.4288	17.6063	17.7292	7.96878	14.757	13.612	14.3464	12.7124	16.9427	14.9337	15.03	12.6176	13.6186	24.3421	18.7599	19.4944	16.8894	17.9202	12.7118	17.7056	20.7758	13.5131	9.4935	7.94719	2.20081	8.67891	1.49889	1.38532	1.57003	17.3244	50.0657	2.32651	16.7963	24.2381	24.3184	42.1558	44.4142	91.4459	117.456
Pcbp3	15.8602	12.7192	14.2756	13.2046	14.0579	16.8583	18.763	18.0561	14.1379	15.9925	17.2583	14.9879	13.0988	12.584	9.95286	13.5934	13.474	16.3959	12.7621	19.6835	16.7315	15.5353	11.4926	39.0361	22.6341	9.22681	26.027	14.263	13.6379	9.30591	8.58541	32.0249	33.1286	12.8691	11.8429	15.3318	15.2954	15.5424	13.4613	81.4925	8.07794	38.7114	2.21127	5.40336	13.3851	116.688	146.923	119.36	158.58
Zfp239	7.41477	4.88564	6.96091	6.3807	3.63651	5.591	9.76366	4.25787	4.55217	3.70839	4.08817	3.3923	2.72322	4.95622	5.21954	4.97407	5.18407	6.33506	4.32288	5.79194	5.53987	5.05135	4.91446	3.31475	3.03564	5.6083	2.94972	2.86437	5.02411	2.17997	2.31542	7.56734	2.7151	5.31829	6.36879	3.90796	10.8266	10.6781	11.2818	4.33585	0.757988	2.60141	4.8969	1.07893	1.61132	0.881345	1.86284	2.71639	1.40559
Zcchc17	32.5571	32.2413	47.7697	45.6092	23.4963	22.6684	67.3085	35.4885	42.0332	38.3039	19.9931	30.4142	31.9681	23.7242	27.4117	29.2276	25.9462	22.3242	28.9784	21.7581	20.8393	21.9274	25.3837	26.1548	32.3754	17.564	32.4888	37.3998	18.7207	36.914	11.3245	15.682	34.4315	35.9188	49.9623	26.6248	97.0384	73.6444	99.2285	25.171	38.0691	50.9591	19.8882	11.4512	11.8213	52.4917	34.4296	26.1719	17.9755
Cpeb1	0.1229	0.122049	0.0558626	0.0217889	0.203307	0.0466702	0.394399	0.662452	0.151576	3.46774	5.10549	1.76724	0.687158	2.37026	4.21561	2.5051	2.12487	1.50515	5.0453	3.04905	2.39731	3.20041	3.84024	11.5701	1.93162	1.76995	1.61806	1.44171	1.66998	6.39425	15.367	4.93012	0.956384	0.371217	0.277578	0.367359	0.200735	0.347606	0.433524	4.28991	14.5591	15.5567	2.6074	0.0282283	0.0397372	0.125137	1.78712	2.94823	4.44682
Leng9	1.00786	1.9419	2.23106	3.06368	1.36079	1.59734	1.20963	1.54237	2.1994	0.226216	0.389271	1.23323	2.23174	1.45581	1.7863	1.17229	0.931309	0.837798	1.64056	1.52921	1.90496	1.84284	2.25831	2.24144	0.762688	2.08493	0.683815	1.27233	0.962977	1.52744	2.64026	0.91606	1.82848	2.95896	3.66635	2.39637	3.08317	2.30374	3.23854	1.554	1.36707	4.21912	3.93582	1.94261	7.07883	1.37359	3.79646	5.19347	6.87515
Celf6	0.360321	1.72329	0.815769	2.39042	0.600628	0.105007	0.0686645	9.39539	5.48917	0.420893	0.150306	0.857205	2.90455	0.872259	0.822886	0.735544	0.904961	0.928075	1.28785	3.2992	4.51372	5.31224	4.13121	3.75283	0.692745	1.36652	0.933619	0.0160414	0.488335	0.00411375	0.0651174	1.48893	7.62456	7.37121	9.52296	6.50997	0.586305	0.364316	1.22856	10.97	1.23449	0.25108	5.61968	0.256915	2.32062	0.728545	3.19926	1.33691	2.74825
Ppargc1a	3.92918	0.392569	1.78458	0.842979	1.344	5.07981	6.3047	2.64387	1.88502	0.0208146	0.010588	0.891707	0.687466	1.54888	2.66201	1.86832	1.27592	1.0148	2.19428	1.34075	1.88211	2.5294	3.12088	4.0869	0.248064	0.542279	0.2491	8.07276	0.0615738	3.9576	0.526872	0.0794529	0.714808	1.16024	0.811688	1.08767	1.26975	1.87396	1.71201	1.09853	24.5764	6.23493	2.26359	5.6882	20.3631	10.5111	12.2261	42.8263	48.7385
Zrsr1	2.37532	3.1009	2.98174	3.63508	2.71834	2.70962	1.60864	3.61814	2.8008	4.76524	6.42684	4.25968	8.30069	6.73078	6.65939	6.0506	6.45702	6.58659	5.48998	9.40533	10.1064	12.3325	12.7067	12.3754	3.57482	8.95153	3.9928	1.97278	2.41004	5.02355	4.61928	4.22189	2.47789	4.40204	4.8614	5.00137	2.21358	2.84991	2.44339	5.37018	8.47766	1.24978	0.210171	5.94641	10.1717	3.55313	23.3128	15.893	14.2439
Csdc2	10.8456	18.0882	21.0246	21.1219	5.76901	22.0352	4.68229	22.9483	13.5426	1.37439	0.735313	1.98234	6.97083	6.80679	8.08258	7.75762	7.06912	6.31371	14.8072	15.5685	23.7223	29.1897	29.6672	45.7973	2.65295	5.28172	2.86823	0.80661	1.46001	19.8578	2.4887	6.68374	4.11433	24.8558	23.1748	26.3089	7.93041	15.2351	15.1862	33.1425	1.02511	1.01104	0.861709	4.94468	1.73017	0.439891	1.07003	10.7474	3.00844
Cpeb2	0.612117	5.85084	1.30869	3.18149	1.2418	0.675478	0.680116	7.7927	2.52463	0.729275	0.940353	1.67961	6.14091	6.08337	5.67115	5.0021	4.85357	4.74994	6.14642	7.36631	8.45237	8.67953	11.132	7.21917	2.44732	5.29064	2.35846	6.06082	2.77351	1.95322	7.20952	2.18205	6.61463	2.90404	3.08439	3.77422	1.74616	2.87128	2.58682	14.9668	4.8242	1.24198	1.76011	16.4768	11.3716	0.667638	2.39517	4.44583	4.65521
Celf4	4.02825	24.3924	9.04772	20.3281	5.27833	4.65996	4.1189	36.1272	25.9608	2.03946	1.8166	6.22902	46.9155	10.5385	5.41029	9.95769	10.6046	8.27515	8.2267	22.023	30.3451	36.9084	29.1093	7.98331	1.31699	6.00894	1.26275	0.247111	1.78815	0.476373	0.821572	3.37301	26.0675	50.3184	47.8114	44.1467	17.4115	19.8044	25.3346	36.0706	14.8741	11.3092	0.0371408	3.48426	2.13655	5.12088	4.17992	19.7632	8.6534
Rbm11	0.148647	0.361313	0.154994	0.188803	0.0806691	0.0632879	0.208267	0.683269	0.346197	0.307346	0.184035	0.797607	0.488238	0.749513	0.508411	0.252327	0.357028	0.397968	0.360438	0.874263	0.760628	1.03852	0.832724	1.16723	0.119391	0.179692	0.137016	0.0087547	0.415154	0.0224511	0.119487	0.191199	0.414007	0.568594	0.757601	0.227641	0.106555	0.162036	0.402979	1.82755	7.11809	5.6703	0.00635985	0.557744	6.69197	0.0696059	2.22974	0.605715	2.9935
Rcan2	1.39615	1.6336	1.7077	1.92957	1.89161	0.55843	1.83945	21.0939	3.5797	0.631442	0.635519	3.08316	15.7002	8.92248	6.04736	5.7877	4.70142	6.38981	5.89825	19.5226	29.8713	35.977	29.981	20.1935	2.05127	7.47366	2.08659	0.624804	1.84607	7.17306	0.302179	3.06678	3.83775	1.74924	4.80268	3.98923	0.734303	0.669929	1.93245	70.193	0.142725	0.0133981	9.92824	5.88539	17.6636	0.269105	0.763799	4.50369	0.861545
Rbfox3	4.4494	40.0285	18.0974	32.2289	36.3554	1.89258	2.73502	10.0799	22.77	0.470935	0.229968	2.77894	7.15584	1.09185	0.544177	0.973332	1.10549	1.17209	1.31239	3.66429	4.94628	7.22856	5.57667	2.11943	1.03829	2.56857	1.36998	0.0351397	0.925715	0.0025747	0.0685138	4.87871	80.2891	19.4931	18.1557	37.0024	6.41644	6.80155	5.2623	35.8918	0.0825453	0.010657	2.43438	0.0733373	0.0542702	0.0486112	0.0406184	2.43122	0.760542
Ralyl	1.14616	5.81475	2.90488	6.19848	1.25382	0.416976	3.68925	8.86774	6.81457	0.066405	0.0190739	0.286165	1.18269	1.34628	0.750863	1.20266	1.22155	1.18886	1.18442	2.21346	3.28071	4.72912	4.58287	1.92183	0.631835	0.43582	0.505892	0.00646482	0.0259743	0.00331576	0.104972	0.352973	1.03476	19.3324	20.0404	7.67074	9.75885	11.1184	19.1278	8.61338	1.54149	1.28193	0.00939274	5.86686	28.5284	0.021869	2.38334	3.29807	6.39693
Cpeb3	0.422245	1.47454	0.52416	1.27446	0.850921	0.567923	0.296933	3.26981	1.719	0.874599	1.24575	1.72922	4.28447	0.795383	1.22957	0.969208	1.2444	1.04997	1.62291	2.0966	3.09133	3.33651	3.2455	2.19364	0.42462	3.29666	0.478779	0.658524	1.24481	1.29163	0.816756	0.673211	1.51863	4.0177	2.73093	4.78295	1.0143	0.869312	1.16748	8.21489	3.41828	0.563327	1.41074	7.15112	5.63554	5.57358	8.01105	17.4999	13.856
Rbfox1	0.349766	25.2901	4.25365	21.5178	1.91684	0.275547	1.80111	13.8118	21.6752	0.0344571	0.0413082	2.05248	9.8098	2.32935	2.09017	2.23355	2.66523	2.54979	4.40368	5.66548	8.19975	10.3461	11.6852	11.5252	1.34703	1.03671	1.21898	0.016237	0.401295	0.00416393	0.637573	0.664895	4.98568	64.699	59.5321	28.8837	41.0786	35.1337	55.7278	70.2237	0.0808852	0.00861752	0.00147442	0.517378	0.131463	0.161851	0.187485	3.41576	0.583577
Larp6	0.27741	0.335726	0.730589	0.985742	0.267044	0.368447	0.0859347	2.26996	1.17015	0.154829	0.079605	0.529313	0.713125	0.663289	1.03054	0.751096	0.76544	0.930775	1.4331	2.45856	3.2345	3.54216	5.19971	2.93427	0.558468	0.450154	0.270386	0.0102378	0.0732912	1.55952	1.09852	0.111795	1.25888	1.56804	2.39694	0.90148	0.25381	0.143021	0.365485	5.26465	0.195639	0.0364389	0.00371864	0.195991	0.042201	0.0268752	0.32531	0.808425	0.602824
Synj1	6.18725	11.6283	4.7429	7.10614	10.1116	8.03265	7.37028	16.6175	14.8849	4.41097	5.30465	9.11017	14.355	4.23481	4.93281	5.63551	6.01099	5.63108	6.73068	9.52907	11.455	12.3531	10.2374	12.298	4.30407	11.7743	4.07703	9.34294	6.85486	8.92789	7.3351	6.2728	9.56395	21.2927	11.5841	25.006	13.2812	13.438	15.7133	24.9349	13.1393	7.5507	5.13488	20.5447	20.0924	41.6914	48.5362	90.4252	60.9426
Snrpn	52.6724	160.235	83.3133	137.035	58.8879	46.7078	187.72	232.653	144.11	223.986	171.622	56.5371	107.827	201.129	243.599	225.109	285.819	242.678	132.947	200.88	227.993	280.027	198.874	93.5182	95.6576	36.5796	100.883	29.1484	47.3249	5.84075	9.3425	45.0638	150.531	269.05	263.217	160.674	574.216	484.97	684.308	533.221	37.8045	69.7928	41.7672	6.03872	11.2391	15.7353	85.1938	42.7762	46.1991
[truncated: 68 more columns]
